# Supplementary material for: Modeling Meets Metabolomics—The WormJam Consensus Model as Basis for Metabolic Studies in the Model Organism Caenorhabditis elegans
Source: Front Mol Biosci. 2018 Nov 14;5:96. doi: 10.3389/fmolb.2018.00096 (PMC6246695; doi:10.3389/fmolb.2018.00096)
Supplement: Supplementary Information Table 1 — Metabolites curated from literature. [file Table_1.xlsx]

## Sheet: metabolite curation
Article data					Analysis method				Standardized curation
Title	First Author	Year	PMID	metabolite name (publication)	NMR	LC-MS	GC-MS	other	Name	ChEBI ID	KEGG ID	Formula	InChI	InChI Key	SMILES	HMDB ID	LipidMaps ID	Metlin ID
Metabotyping of Caenorhabditis elegans reveals latent phenotypes	Blaise	2007	18077412	5-methoxytriptamine	x				5-Methoxytryptamine	CHEBI:2089	C05659	C11H14N2O	InChI=1S/C11H14N2O/c1-14-9-2-3-11-10(6-9)8(4-5-12)7-13-11/h2-3,6-7,13H,4-5,12H2,1H3	JTEJPPKMYBDEMY-UHFFFAOYSA-N	COC1=CC2=C(NC=C2CCN)C=C1	HMDB04095
				Alanine	x				Alanine	CHEBI:16449	C01401	C3H7NO2	InChI=1S/C3H7NO2/c1-2(4)3(5)6/h2H,4H2,1H3,(H,5,6)	QNAYBMKLOCPYGJ-UHFFFAOYSA-N	CC(N)C(O)=O
				Anserine	x				Anserine	CHEBI:18323	C01262	C10H16N4O3	InChI=1S/C10H16N4O3/c1-14-6-12-5-7(14)4-8(10(16)17)13-9(15)2-3-11/h5-6,8H,2-4,11H2,1H3,(H,13,15)(H,16,17)/t8-/m0/s1	MYYIAHXIVFADCU-QMMMGPOBSA-N	CN1C=NC=C1C[C@H](NC(=O)CCN)C(O)=O	HMDB00194
				Arginine	x				Arginine	CHEBI:29016	C02385	C6H14N4O2	InChI=1S/C6H14N4O2/c7-4(5(11)12)2-1-3-10-6(8)9/h4H,1-3,7H2,(H,11,12)(H4,8,9,10)	ODKSFYDXXFIFQN-UHFFFAOYSA-N	NC(CCCNC(N)=N)C(O)=O
				Asparagine	x				Asparagine	CHEBI:22653		C4H8N2O3	InChI=1S/C4H8N2O3/c5-2(4(8)9)1-3(6)7/h2H,1,5H2,(H2,6,7)(H,8,9)	DCXYFEDJOCDNAF-UHFFFAOYSA-N	NC(CC(N)=O)C(O)=O
				Aspartate	x				Aspartic acid	CHEBI:22660		C4H7NO4	InChI=1S/C4H7NO4/c5-2(4(8)9)1-3(6)7/h2H,1,5H2,(H,6,7)(H,8,9)	CKLJMWTZIZZHCS-UHFFFAOYSA-N	NC(CC(O)=O)C(O)=O
				Cholesterol	x				Cholesterol	CHEBI:16113	C00187	C27H46O	InChI=1S/C27H46O/c1-18(2)7-6-8-19(3)23-11-12-24-22-10-9-20-17-21(28)13-15-26(20,4)25(22)14-16-27(23,24)5/h9,18-19,21-25,28H,6-8,10-17H2,1-5H3/t19-,21+,22+,23-,24+,25+,26+,27-/m1/s1	HVYWMOMLDIMFJA-DPAQBDIFSA-N	[H][C@@]12CC[C@H]([C@H](C)CCCC(C)C)[C@@]1(C)CC[C@@]1([H])[C@@]2([H])CC=C2CC(O)CC[C@]12C		LMST01010001
				Choline	x				Choline	CHEBI:15354	C00114	C5H14NO	InChI=1S/C5H14NO/c1-6(2,3)4-5-7/h7H,4-5H2,1-3H3/q+1	OEYIOHPDSNJKLS-UHFFFAOYSA-N	C[N+](C)(C)CCO	HMDB00097
				Cysteine	x				Cysteine	CHEBI:15356	C00736	C3H7NO2S	InChI=1S/C3H7NO2S/c4-2(1-7)3(5)6/h2,7H,1,4H2,(H,5,6)	XUJNEKJLAYXESH-UHFFFAOYSA-N	NC(CS)C(O)=O
				Dihydroxyacetone	x				Dihydroxyacetone	CHEBI:16016	C00184	C3H6O3	InChI=1S/C3H6O3/c4-1-3(6)2-5/h4-5H,1-2H2	RXKJFZQQPQGTFL-UHFFFAOYSA-N	OCC(=O)CO	HMDB01882
				Dimethylamine	x				Dimethylamine	CHEBI:17170	C00543	C2H7N	InChI=1S/C2H7N/c1-3-2/h3H,1-2H3	ROSDSFDQCJNGOL-UHFFFAOYSA-N	CNC	HMDB00087
				Fatty acids	x				Fatty acid	CHEBI:35366	C00058					HMDB00142
				Folate	x				Folic acid	CHEBI:27470	C00504	C19H19N7O6	InChI=1S/C19H19N7O6/c20-19-25-15-14(17(30)26-19)23-11(8-22-15)7-21-10-3-1-9(2-4-10)16(29)24-12(18(31)32)5-6-13(27)28/h1-4,8,12,21H,5-7H2,(H,24,29)(H,27,28)(H,31,32)(H3,20,22,25,26,30)/t12-/m0/s1	OVBPIULPVIDEAO-LBPRGKRZSA-N	NC1=NC(=O)C2=NC(CNC3=CC=C(C=C3)C(=O)N[C@@H](CCC(O)=O)C(O)=O)=CN=C2N1	HMDB00121
				Formate	x				Formic acid	CHEBI:30751	C00058	CH2O2	InChI=1S/CH2O2/c2-1-3/h1H,(H,2,3)	BDAGIHXWWSANSR-UHFFFAOYSA-N	[H]C(O)=O	HMDB00142
				Glutamate	x				Glutamic acid	CHEBI:18237	C00302	C5H9NO4	InChI=1S/C5H9NO4/c6-3(5(9)10)1-2-4(7)8/h3H,1-2,6H2,(H,7,8)(H,9,10)	WHUUTDBJXJRKMK-UHFFFAOYSA-N	NC(CCC(O)=O)C(O)=O
				Glutamine	x				Glutamine	CHEBI:28300	C00303	C5H10N2O3	InChI=1S/C5H10N2O3/c6-3(5(9)10)1-2-4(7)8/h3H,1-2,6H2,(H2,7,8)(H,9,10)	ZDXPYRJPNDTMRX-UHFFFAOYSA-N	NC(CCC(N)=O)C(O)=O
				Glycerate	x				Glyceric acid	CHEBI:33508		C3H6O4	InChI=1S/C3H6O4/c4-1-2(5)3(6)7/h2,4-5H,1H2,(H,6,7)	RBNPOMFGQQGHHO-UHFFFAOYSA-N	OC[C@@H](O)C(O)=O
				Glycerol	x				Glycerol	CHEBI:17754	C00116	C3H8O3	InChI=1S/C3H8O3/c4-1-3(6)2-5/h3-6H,1-2H2	PEDCQBHIVMGVHV-UHFFFAOYSA-N	OCC(O)CO	HMDB00131
				Glyceryl of lipids	x
				Glycerolphosphoryl choline	x				Glycerophosphocholine	CHEBI:16870	D07349	C8H20NO6P	InChI=1S/C8H20NO6P/c1-9(2,3)4-5-14-16(12,13)15-7-8(11)6-10/h8,10-11H,4-7H2,1-3H3/t8-/m1/s1	SUHOQUVVVLNYQR-MRVPVSSYSA-N	C[N+](C)(C)CCOP([O-])(=O)OC[C@H](O)CO
				Histidine	x				Histidine	CHEBI:27570	C00768	C6H9N3O2	InChI=1S/C6H9N3O2/c7-5(6(10)11)1-4-2-8-3-9-4/h2-3,5H,1,7H2,(H,8,9)(H,10,11)	HNDVDQJCIGZPNO-UHFFFAOYSA-N	NC(Cc1c[nH]cn1)C(O)=O
				Homocarnosine	x				Homocarnosine	CHEBI:85981	C00884	C10H16N4O3	InChI=1S/C10H16N4O3/c11-3-1-2-9(15)14-8(10(16)17)4-7-5-12-6-13-7/h5-6,8H,1-4,11H2,(H,12,13)(H,14,15)(H,16,17)/t8-/m0/s1	CCLQKVKJOGVQLU-QMMMGPOBSA-N	NCCCC(=O)N[C@@H](CC1=CNC=N1)C(O)=O	HMDB00745
				Homocysteine	x				Homocysteine	CHEBI:17230	C05330	C4H9NO2S	InChI=1S/C4H9NO2S/c5-3(1-2-8)4(6)7/h3,8H,1-2,5H2,(H,6,7)	FFFHZYDWPBMWHY-UHFFFAOYSA-N	NC(CCS)C(O)=O	HMDB00742
				Indole	x				Indole	CHEBI:16881	C00463	C8H7N	InChI=1S/C8H7N/c1-2-4-8-7(3-1)5-6-9-8/h1-6,9H	SIKJAQJRHWYJAI-UHFFFAOYSA-N	N1C=CC2=C1C=CC=C2	HMDB00738
				Indole-3-lactate	x				Indolelactic acid	CHEBI:24813	C02043	C11H11NO3	InChI=1S/C11H11NO3/c13-10(11(14)15)5-7-6-12-9-4-2-1-3-8(7)9/h1-4,6,10,12-13H,5H2,(H,14,15)	XGILAAMKEQUXLS-UHFFFAOYSA-N	OC(CC1=CNC2=C1C=CC=C2)C(O)=O	HMDB00671
				Inosine	x				Inosine	CHEBI:17596	C00294	C10H12N4O5	InChI=1S/C10H12N4O5/c15-1-4-6(16)7(17)10(19-4)14-3-13-5-8(14)11-2-12-9(5)18/h2-4,6-7,10,15-17H,1H2,(H,11,12,18)/t4-,6-,7-,10-/m1/s1	UGQMRVRMYYASKQ-KQYNXXCUSA-N	OC[C@H]1O[C@H]([C@H](O)[C@@H]1O)N1C=NC2=C1NC=NC2=O	HMDB00195
				Isoleucine	x				Isoleucine			C6H13NO2	InChI=1/C6H13NO2/c1-3-4(2)5(7)6(8)9/h4-5H,3,7H2,1-2H3,(H,8,9)	AGPKZVBTJJNPAG-UHFFFAOYNA-N	CCC(C)C(N)C(O)=O
				Isovalerate	x				Isovaleric acid	CHEBI:28484	C08262	C5H10O2	InChI=1S/C5H10O2/c1-4(2)3-5(6)7/h4H,3H2,1-2H3,(H,6,7)	GWYFCOCPABKNJV-UHFFFAOYSA-N	CC(C)CC(O)=O	HMDB00718	LMFA01020181
				Lactate	x				Lactic acid			C3H6O3	InChI=1/C3H6O3/c1-2(4)3(5)6/h2,4H,1H3,(H,5,6)	JVTAAEKCZFNVCJ-UHFFFAOYNA-N	CC(O)C(O)=O
				Leucine	x				Leucine	CHEBI:25017		C6H13NO2	InChI=1S/C6H13NO2/c1-4(2)3-5(7)6(8)9/h4-5H,3,7H2,1-2H3,(H,8,9)	ROHFNLRQFUQHCH-UHFFFAOYSA-N	CC(C)CC(N)C(O)=O		LMFA01100048
				Lysine	x				Lysine	CHEBI:25094		C6H14N2O2	InChI=1S/C6H14N2O2/c7-4-2-1-3-5(8)6(9)10/h5H,1-4,7-8H2,(H,9,10)	KDXKERNSBIXSRK-UHFFFAOYSA-N	NCCCCC(N)C(O)=O
				Melatonin	x				Melatonin	CHEBI:16796	C01598	C13H16N2O2	InChI=1S/C13H16N2O2/c1-9(16)14-6-5-10-8-15-13-4-3-11(17-2)7-12(10)13/h3-4,7-8,15H,5-6H2,1-2H3,(H,14,16)	DRLFMBDRBRZALE-UHFFFAOYSA-N	COC1=CC2=C(NC=C2CCNC(C)=O)C=C1	HMDB01389
				Methionine	x				Methionine	CHEBI:16811	C01733	C5H11NO2S	InChI=1S/C5H11NO2S/c1-9-3-2-4(6)5(7)8/h4H,2-3,6H2,1H3,(H,7,8)	FFEARJCKVFRZRR-UHFFFAOYSA-N	CSCCC(N)C(O)=O
				N-acetyl-glutamate	x				N-Acetylglutamic acid	CHEBI:17533	C00624	C7H11NO5	InChI=1S/C7H11NO5/c1-4(9)8-5(7(12)13)2-3-6(10)11/h5H,2-3H2,1H3,(H,8,9)(H,10,11)(H,12,13)/t5-/m0/s1	RFMMMVDNIPUKGG-YFKPBYRVSA-N	CC(=O)N[C@@H](CCC(O)=O)C(O)=O
				N-acetyl-L-aspartate	x				N-Acetyl-L-aspartic acid	CHEBI:21547	C01042	C6H9NO5	InChI=1S/C6H9NO5/c1-3(8)7-4(6(11)12)2-5(9)10/h4H,2H2,1H3,(H,7,8)(H,9,10)(H,11,12)/t4-/m0/s1	OTCCIMWXFLJLIA-BYPYZUCNSA-N	CC(=O)N[C@@H](CC(O)=O)C(O)=O	HMDB00812
				Ornithine	x				Ornithine	CHEBI:15729	C00077	C5H12N2O2	InChI=1S/C5H12N2O2/c6-3-1-2-4(7)5(8)9/h4H,1-3,6-7H2,(H,8,9)/t4-/m0/s1	AHLPHDHHMVZTML-BYPYZUCNSA-N	NCCC[C@H](N)C(O)=O	HMDB00214
				Penicillamine	x				Penicillamine	CHEBI:7959	C07418	C5H11NO2S	InChI=1S/C5H11NO2S/c1-5(2,9)3(6)4(7)8/h3,9H,6H2,1-2H3,(H,7,8)/t3-/m0/s1	VVNCNSJFMMFHPL-VKHMYHEASA-N	CC(C)(S)[C@@H](N)C(O)=O
				Phenylacetate	x				Phenylacetic acid	CHEBI:30745	C07086	C8H8O2	InChI=1S/C8H8O2/c9-8(10)6-7-4-2-1-3-5-7/h1-5H,6H2,(H,9,10)	WLJVXDMOQOGPHL-UHFFFAOYSA-N	OC(=O)CC1=CC=CC=C1	HMDB00209
				Phenylalanine	x				Phenylalanine	CHEBI:28044	C02057	C9H11NO2	InChI=1S/C9H11NO2/c10-8(9(11)12)6-7-4-2-1-3-5-7/h1-5,8H,6,10H2,(H,11,12)	COLNVLDHVKWLRT-UHFFFAOYSA-N	NC(Cc1ccccc1)C(O)=O
				Picolinate	x				Picolinic acid	CHEBI:28747	C10164	C6H5NO2	InChI=1S/C6H5NO2/c8-6(9)5-3-1-2-4-7-5/h1-4H,(H,8,9)	SIOXPEMLGUPBBT-UHFFFAOYSA-N	OC(=O)C1=CC=CC=N1	HMDB02243
				Proline	x				Proline	CHEBI:26271		C5H9NO2	InChI=1S/C5H9NO2/c7-5(8)4-2-1-3-6-4/h4,6H,1-3H2,(H,7,8)	ONIBWKKTOPOVIA-UHFFFAOYSA-N	OC(=O)C1CCCN1
				Pyroglutamate	x				Pyroglutamic acid	CHEBI:18183	C01879	C5H7NO3	InChI=1S/C5H7NO3/c7-4-2-1-3(6-4)5(8)9/h3H,1-2H2,(H,6,7)(H,8,9)/t3-/m0/s1	ODHCTXKNWHHXJC-VKHMYHEASA-N	OC(=O)[C@@H]1CCC(=O)N1	HMDB00267
				Saccharopine	x				Saccharopine	CHEBI:16927	C00449	C11H20N2O6	InChI=1S/C11H20N2O6/c12-7(10(16)17)3-1-2-6-13-8(11(18)19)4-5-9(14)15/h7-8,13H,1-6,12H2,(H,14,15)(H,16,17)(H,18,19)/t7-,8-/m0/s1	ZDGJAHTZVHVLOT-YUMQZZPRSA-N	N[C@@H](CCCCN[C@@H](CCC(O)=O)C(O)=O)C(O)=O	HMDB00279
				Sarcosine	x				Sarcosine	CHEBI:15611	C00213	C3H7NO2	InChI=1S/C3H7NO2/c1-4-2-3(5)6/h4H,2H2,1H3,(H,5,6)	FSYKKLYZXJSNPZ-UHFFFAOYSA-N	CNCC(O)=O	HMDB00271
				Serine	x				Serine	CHEBI:17822	C00716	C3H7NO3	InChI=1S/C3H7NO3/c4-2(1-5)3(6)7/h2,5H,1,4H2,(H,6,7)	MTCFGRXMJLQNBG-UHFFFAOYSA-N	NC(CO)C(O)=O		LMFA01100045
				Succinate	x				Succinic acid	CHEBI:15741	C00042	C4H6O4	InChI=1S/C4H6O4/c5-3(6)1-2-4(7)8/h1-2H2,(H,5,6)(H,7,8)	KDYFGRWQOYBRFD-UHFFFAOYSA-N	OC(=O)CCC(O)=O	HMDB00254	LMFA01170043
				Threonine	x				Threonine			C4H9NO3	InChI=1S/C4H9NO3/c1-2(6)3(5)4(7)8/h2-3,6H,5H2,1H3,(H,7,8)	AYFVYJQAPQTCCC-UHFFFAOYSA-N	CC(O)C(N)C(O)=O
				Trimethylamine-N-oxyde	x				Trimethlyamine N-oxide	CHEBI:17196	C00152	C4H8N2O3	InChI=1S/C4H8N2O3/c5-2(4(8)9)1-3(6)7/h2H,1,5H2,(H2,6,7)(H,8,9)/t2-/m0/s1	DCXYFEDJOCDNAF-REOHCLBHSA-N	N[C@@H](CC(N)=O)C(O)=O	HMDB00168
				Tyrosine	x				Tyrosine	CHEBI:18186	C01536	C9H11NO3	InChI=1S/C9H11NO3/c10-8(9(12)13)5-6-1-3-7(11)4-2-6/h1-4,8,11H,5,10H2,(H,12,13)	OUYCCCASQSFEME-UHFFFAOYSA-N	NC(Cc1ccc(O)cc1)C(O)=O
				Unsaturated lipids	x
				Uracil	x				Uracil	CHEBI:17568	C00106	C4H4N2O2	InChI=1S/C4H4N2O2/c7-3-1-2-5-4(8)6-3/h1-2H,(H2,5,6,7,8)	ISAKRJDGNUQOIC-UHFFFAOYSA-N	O=C1NC=CC(=O)N1	HMDB00300
				Valine	x				Valine	CHEBI:27266		C5H11NO2	InChI=1S/C5H11NO2/c1-3(2)4(6)5(7)8/h3-4H,6H2,1-2H3,(H,7,8)	KZSNJWFQEVHDMF-UHFFFAOYSA-N	CC(C)C(N)C(O)=O		LMFA01100046
				α-glucose	x				Alpha-D-Glucose	CHEBI:17925	C00267	C6H12O6	InChI=1S/C6H12O6/c7-1-2-3(8)4(9)5(10)6(11)12-2/h2-11H,1H2/t2-,3-,4+,5-,6+/m1/s1	WQZGKKKJIJFFOK-DVKNGEFBSA-N	OC[C@H]1O[C@H](O)[C@H](O)[C@@H](O)[C@@H]1O	HMDB03345
				α-hydroxy-N-valerate	x				2-Hydroxyvaleric acid	CHEBI:60647		C5H10O3	InChI=1S/C5H10O3/c1-2-3-4(6)5(7)8/h4,6H,2-3H2,1H3,(H,7,8)	JRHWHSJDIILJAT-UHFFFAOYSA-N	CCCC(O)C(O)=O	HMDB01863	LMFA01050007
				α-ketobutyrate	x				2-Ketobutyric acid	CHEBI:30831	C00109	C4H6O3	InChI=1S/C4H6O3/c1-2-3(5)4(6)7/h2H2,1H3,(H,6,7)	TYEYBOSBBBHJIV-UHFFFAOYSA-N	CCC(=O)C(O)=O	HMDB00005	LMFA01060002
				α-keto-β-methyl-N-valerate	x				3-Methyl-2-oxovaleric acid	CHEBI:35932	C03465	C6H10O3	InChI=1S/C6H10O3/c1-3-4(2)5(7)6(8)9/h4H,3H2,1-2H3,(H,8,9)	JVQYSWDUAOAHFM-UHFFFAOYSA-N	CCC(C)C(=O)C(O)=O	HMDB00491
				β-alanine	x				Beta-Alanine	CHEBI:16958	C00099	C3H7NO2	InChI=1S/C3H7NO2/c4-2-1-3(5)6/h1-2,4H2,(H,5,6)	UCMIRNVEIXFBKS-UHFFFAOYSA-N	NCCC(O)=O	HMDB00056
				β-galactose	x				Beta-D-Galactose	CHEBI:28034	C00962	C6H12O6	InChI=1S/C6H12O6/c7-1-2-3(8)4(9)5(10)6(11)12-2/h2-11H,1H2/t2-,3+,4+,5-,6-/m1/s1	WQZGKKKJIJFFOK-FPRJBGLDSA-N	OC[C@H]1O[C@@H](O)[C@H](O)[C@@H](O)[C@H]1O	HMDB03449
				β-glucose	x				Beta-D-Glucose	CHEBI:15903	C00221	C6H12O6	InChI=1S/C6H12O6/c7-1-2-3(8)4(9)5(10)6(11)12-2/h2-11H,1H2/t2-,3-,4+,5-,6-/m1/s1	WQZGKKKJIJFFOK-VFUOTHLCSA-N	OC[C@H]1O[C@@H](O)[C@H](O)[C@@H](O)[C@@H]1O	HMDB00516
				β-phenylpyruvate	x				Phenylpyruvic acid	CHEBI:30851	C00166	C9H8O3	InChI=1S/C9H8O3/c10-8(9(11)12)6-7-4-2-1-3-5-7/h1-5H,6H2,(H,11,12)	BTNMPGBKDVTSJY-UHFFFAOYSA-N	OC(=O)C(=O)CC1=CC=CC=C1	HMDB00205
A comparative metabolomics study of NHR-49 in Caenorhabditis elegans and PPAR-alpha in the mouse	Atherton	2008	18435929	2-Methylglutarate	x				2-Methylglutaric acid	CHEBI:68567		C6H10O4	InChI=1S/C6H10O4/c1-4(6(9)10)2-3-5(7)8/h4H,2-3H2,1H3,(H,7,8)(H,9,10)	AQYCMVICBNBXNA-UHFFFAOYSA-N	CC(CCC(O)=O)C(O)=O	HMDB00422	LMFA01170084
				3-Indoxylsulfate	x				Indoxyl sulfate	CHEBI:43355		C8H7NO4S	InChI=1S/C8H7NO4S/c10-14(11,12)13-8-5-9-7-4-2-1-3-6(7)8/h1-5,9H,(H,10,11,12)	BXFFHSIDQOFMLE-UHFFFAOYSA-N	OS(=O)(=O)OC1=CNC2=CC=CC=C12	HMDB00682
				4-Hydroxyphenylacetate	x				p-Hydroxyphenylacetic acid	CHEBI:18101	C00642	C8H8O3	InChI=1S/C8H8O3/c9-7-3-1-6(2-4-7)5-8(10)11/h1-4,9H,5H2,(H,10,11)	XQXPVVBIMDBYFF-UHFFFAOYSA-N	OC(=O)CC1=CC=C(O)C=C1	HMDB00020
				ADP	x				ADP	CHEBI:16761	C00008	C10H15N5O10P2	InChI=1S/C10H15N5O10P2/c11-8-5-9(13-2-12-8)15(3-14-5)10-7(17)6(16)4(24-10)1-23-27(21,22)25-26(18,19)20/h2-4,6-7,10,16-17H,1H2,(H,21,22)(H2,11,12,13)(H2,18,19,20)/t4-,6-,7-,10-/m1/s1	XTWYTFMLZFPYCI-KQYNXXCUSA-N	NC1=NC=NC2=C1N=CN2[C@@H]1O[C@H](COP(O)(=O)OP(O)(O)=O)[C@@H](O)[C@H]1O	HMDB01341
				AMP	x				AMP	CHEBI:16027	C00020	C10H14N5O7P	InChI=1S/C10H14N5O7P/c11-8-5-9(13-2-12-8)15(3-14-5)10-7(17)6(16)4(22-10)1-21-23(18,19)20/h2-4,6-7,10,16-17H,1H2,(H2,11,12,13)(H2,18,19,20)/t4-,6-,7-,10-/m1/s1	UDMBCSSLTHHNCD-KQYNXXCUSA-N	NC1=C2N=CN([C@@H]3O[C@H](COP(O)(O)=O)[C@@H](O)[C@H]3O)C2=NC=N1	HMDB00045
				ATP	x				ATP	CHEBI:15422	C00002	C10H16N5O13P3	InChI=1S/C10H16N5O13P3/c11-8-5-9(13-2-12-8)15(3-14-5)10-7(17)6(16)4(26-10)1-25-30(21,22)28-31(23,24)27-29(18,19)20/h2-4,6-7,10,16-17H,1H2,(H,21,22)(H,23,24)(H2,11,12,13)(H2,18,19,20)/t4-,6-,7-,10-/m1/s1	ZKHQWZAMYRWXGA-KQYNXXCUSA-N	NC1=NC=NC2=C1N=CN2[C@@H]1O[C@H](COP(O)(=O)OP(O)(=O)OP(O)(O)=O)[C@@H](O)[C@H]1O	HMDB00538
				Acetamide	x				Acetamide	CHEBI:27856	C06244	C2H5NO	InChI=1S/C2H5NO/c1-2(3)4/h1H3,(H2,3,4)	DLFVBJFMPXGRIB-UHFFFAOYSA-N	CC(N)=O
				Acetate	x				Acetic acid	CHEBI:15366	C00033	C2H4O2	InChI=1S/C2H4O2/c1-2(3)4/h1H3,(H,3,4)	QTBSBXVTEAMEQO-UHFFFAOYSA-N	CC(O)=O	HMDB00042	LMFA01010002
				Alanine	x				Alanine	CHEBI:16449	C01401	C3H7NO2	InChI=1S/C3H7NO2/c1-2(4)3(5)6/h2H,4H2,1H3,(H,5,6)	QNAYBMKLOCPYGJ-UHFFFAOYSA-N	CC(N)C(O)=O
				Arginine	x				Arginine	CHEBI:29016	C02385	C6H14N4O2	InChI=1S/C6H14N4O2/c7-4(5(11)12)2-1-3-10-6(8)9/h4H,1-3,7H2,(H,11,12)(H4,8,9,10)	ODKSFYDXXFIFQN-UHFFFAOYSA-N	NC(CCCNC(N)=N)C(O)=O
				Asparagine	x				Asparagine	CHEBI:22653		C4H8N2O3	InChI=1S/C4H8N2O3/c5-2(4(8)9)1-3(6)7/h2H,1,5H2,(H2,6,7)(H,8,9)	DCXYFEDJOCDNAF-UHFFFAOYSA-N	NC(CC(N)=O)C(O)=O
				Aspartate	x				Aspartic acid	CHEBI:22660		C4H7NO4	InChI=1S/C4H7NO4/c5-2(4(8)9)1-3(6)7/h2H,1,5H2,(H,6,7)(H,8,9)	CKLJMWTZIZZHCS-UHFFFAOYSA-N	NC(CC(O)=O)C(O)=O
				Betaine	x				Betaine	CHEBI:17750	C00719	C5H11NO2	InChI=1S/C5H11NO2/c1-6(2,3)4-5(7)8/h4H2,1-3H3	KWIUHFFTVRNATP-UHFFFAOYSA-N	C[N+](C)(C)CC([O-])=O	HMDB00043
				Choline	x				Choline	CHEBI:15354	C00114	C5H14NO	InChI=1S/C5H14NO/c1-6(2,3)4-5-7/h7H,4-5H2,1-3H3/q+1	OEYIOHPDSNJKLS-UHFFFAOYSA-N	C[N+](C)(C)CCO	HMDB00097
				Creatine	x				Creatine	CHEBI:16919	C00300	C4H9N3O2	InChI=1S/C4H9N3O2/c1-7(4(5)6)2-3(8)9/h2H2,1H3,(H3,5,6)(H,8,9)	CVSVTCORWBXHQV-UHFFFAOYSA-N	CN(CC(O)=O)C(N)=N	HMDB00064
				Creatinine	x				Creatinine	CHEBI:16737	C00791	C4H7N3O	InChI=1S/C4H7N3O/c1-7-2-3(8)6-4(7)5/h2H2,1H3,(H2,5,6,8)	DDRJAANPRJIHGJ-UHFFFAOYSA-N	CN1CC(=O)NC1=N	HMDB00562
				Formate	x				Formic acid	CHEBI:30751	C00058	CH2O2	InChI=1S/CH2O2/c2-1-3/h1H,(H,2,3)	BDAGIHXWWSANSR-UHFFFAOYSA-N	[H]C(O)=O	HMDB00142
				Fumarate	x				Fumaric acid	CHEBI:18012	C00122	C4H4O4	InChI=1S/C4H4O4/c5-3(6)1-2-4(7)8/h1-2H,(H,5,6)(H,7,8)/b2-1+	VZCYOOQTPOCHFL-OWOJBTEDSA-N	OC(=O)\C=C\C(O)=O	HMDB00134
				GTP	x				GTP	CHEBI:15996	C00044	C10H16N5O14P3	InChI=1S/C10H16N5O14P3/c11-10-13-7-4(8(18)14-10)12-2-15(7)9-6(17)5(16)3(27-9)1-26-31(22,23)29-32(24,25)28-30(19,20)21/h2-3,5-6,9,16-17H,1H2,(H,22,23)(H,24,25)(H2,19,20,21)(H3,11,13,14,18)/t3-,5-,6-,9-/m1/s1	XKMLYUALXHKNFT-UUOKFMHZSA-N	NC1=NC2=C(N=CN2[C@@H]2O[C@H](COP(O)(=O)OP(O)(=O)OP(O)(O)=O)[C@@H](O)[C@H]2O)C(=O)N1	HMDB01273
				Glucose	x				D-Glucose	CHEBI:42758		C6H12O6	InChI=1S/C6H12O6/c7-1-3(9)5(11)6(12)4(10)2-8/h1,3-6,8-12H,2H2/t3-,4+,5+,6+/m0/s1	GZCGUPFRVQAUEE-SLPGGIOYSA-N	[H]C(=O)[C@H](O)[C@@H](O)[C@H](O)[C@H](O)CO
				Glucose-6-phosphate	x				Glucose 6-phosphate	CHEBI:17665	C00668	C6H13O9P	InChI=1S/C6H13O9P/c7-3-2(1-14-16(11,12)13)15-6(10)5(9)4(3)8/h2-10H,1H2,(H2,11,12,13)/t2-,3-,4+,5-,6+/m1/s1	NBSCHQHZLSJFNQ-DVKNGEFBSA-N	OC1O[C@H](COP(O)(O)=O)[C@@H](O)[C@H](O)[C@H]1O
				Glutamate	x				Glutamic acid	CHEBI:18237	C00302	C5H9NO4	InChI=1S/C5H9NO4/c6-3(5(9)10)1-2-4(7)8/h3H,1-2,6H2,(H,7,8)(H,9,10)	WHUUTDBJXJRKMK-UHFFFAOYSA-N	NC(CCC(O)=O)C(O)=O
				Glutamine	x				Glutamine	CHEBI:28300	C00303	C5H10N2O3	InChI=1S/C5H10N2O3/c6-3(5(9)10)1-2-4(7)8/h3H,1-2,6H2,(H2,7,8)(H,9,10)	ZDXPYRJPNDTMRX-UHFFFAOYSA-N	NC(CCC(N)=O)C(O)=O
				Glycine	x				Glycine	CHEBI:15428	C00037	C2H5NO2	InChI=1S/C2H5NO2/c3-1-2(4)5/h1,3H2,(H,4,5)	DHMQDGOQFOQNFH-UHFFFAOYSA-N	NCC(O)=O	HMDB00123
				Histidine	x				Histidine	CHEBI:27570	C00768	C6H9N3O2	InChI=1S/C6H9N3O2/c7-5(6(10)11)1-4-2-8-3-9-4/h2-3,5H,1,7H2,(H,8,9)(H,10,11)	HNDVDQJCIGZPNO-UHFFFAOYSA-N	NC(Cc1c[nH]cn1)C(O)=O
				Hypoxanthine	x				Hypoxanthine	CHEBI:17368	C00262	C5H4N4O	InChI=1S/C5H4N4O/c10-5-3-4(7-1-6-3)8-2-9-5/h1-2H,(H2,6,7,8,9,10)	FDGQSTZJBFJUBT-UHFFFAOYSA-N	OC1=NC=NC2=C1NC=N2	HMDB00157
				Isoleucine	x				Isoleucine			C6H13NO2	InChI=1/C6H13NO2/c1-3-4(2)5(7)6(8)9/h4-5H,3,7H2,1-2H3,(H,8,9)	AGPKZVBTJJNPAG-UHFFFAOYNA-N	CCC(C)C(N)C(O)=O
				Lactate	x				Lactic acid			C3H6O3	InChI=1/C3H6O3/c1-2(4)3(5)6/h2,4H,1H3,(H,5,6)	JVTAAEKCZFNVCJ-UHFFFAOYNA-N	CC(O)C(O)=O
				Leucine	x				Leucine	CHEBI:25017		C6H13NO2	InChI=1S/C6H13NO2/c1-4(2)3-5(7)6(8)9/h4-5H,3,7H2,1-2H3,(H,8,9)	ROHFNLRQFUQHCH-UHFFFAOYSA-N	CC(C)CC(N)C(O)=O		LMFA01100048
				Lysine	x				Lysine	CHEBI:25094		C6H14N2O2	InChI=1S/C6H14N2O2/c7-4-2-1-3-5(8)6(9)10/h5H,1-4,7-8H2,(H,9,10)	KDXKERNSBIXSRK-UHFFFAOYSA-N	NCCCCC(N)C(O)=O
				Malate	x				Malic acid	CHEBI:50263	C00711	C4H6O5	InChI=1S/C4H6O5/c5-2(4(8)9)1-3(6)7/h2,5H,1H2,(H,6,7)(H,8,9)	BJEPYKJPYRNKOW-UHFFFAOYSA-N	OC(CC(O)=O)C(O)=O	HMDB00744
				Methanol	x				Methanol	CHEBI:17790	C00132	CH4O	InChI=1S/CH4O/c1-2/h2H,1H3	OKKJLVBELUTLKV-UHFFFAOYSA-N	CO	HMDB01875
				Methionine	x				Methionine	CHEBI:16811	C01733	C5H11NO2S	InChI=1S/C5H11NO2S/c1-9-3-2-4(6)5(7)8/h4H,2-3,6H2,1H3,(H,7,8)	FFEARJCKVFRZRR-UHFFFAOYSA-N	CSCCC(N)C(O)=O
				Nicotinate	x				Nicotinic acid	CHEBI:15940	C00253	C6H5NO2	InChI=1S/C6H5NO2/c8-6(9)5-2-1-3-7-4-5/h1-4H,(H,8,9)	PVNIIMVLHYAWGP-UHFFFAOYSA-N	OC(=O)C1=CN=CC=C1	HMDB01488
				Phosphocholine	x				Phosphocholine	CHEBI:18132	C00588	C5H15NO4P	InChI=1S/C5H14NO4P/c1-6(2,3)4-5-10-11(7,8)9/h4-5H2,1-3H3,(H-,7,8,9)/p+1	YHHSONZFOIEMCP-UHFFFAOYSA-O	C[N+](C)(C)CCOP(O)(O)=O	HMDB01565
				Phosphoethanolamine	x				Phosphorylethanolamine	CHEBI:17553	C00346	C2H8NO4P	InChI=1S/C2H8NO4P/c3-1-2-7-8(4,5)6/h1-3H2,(H2,4,5,6)	SUHOOTKUPISOBE-UHFFFAOYSA-N	NCCOP(O)(O)=O	HMDB00224
				Phenylacetylglycine	x				Phenylacetylglycine	CHEBI:27480	C05598	C10H11NO3	InChI=1S/C10H11NO3/c12-9(11-7-10(13)14)6-8-4-2-1-3-5-8/h1-5H,6-7H2,(H,11,12)(H,13,14)	UTYVDVLMYQPLQB-UHFFFAOYSA-N	OC(=O)CNC(=O)CC1=CC=CC=C1	HMDB00821
				Phenylalanine	x				Phenylalanine	CHEBI:28044	C02057	C9H11NO2	InChI=1S/C9H11NO2/c10-8(9(11)12)6-7-4-2-1-3-5-7/h1-5,8H,6,10H2,(H,11,12)	COLNVLDHVKWLRT-UHFFFAOYSA-N	NC(Cc1ccccc1)C(O)=O
				Proline	x				Proline	CHEBI:26271		C5H9NO2	InChI=1S/C5H9NO2/c7-5(8)4-2-1-3-6-4/h4,6H,1-3H2,(H,7,8)	ONIBWKKTOPOVIA-UHFFFAOYSA-N	OC(=O)C1CCCN1
				Propionate	x				Propionic acid	CHEBI:30768	C00163	C3H6O2	InChI=1S/C3H6O2/c1-2-3(4)5/h2H2,1H3,(H,4,5)	XBDQKXXYIPTUBI-UHFFFAOYSA-N	CCC(O)=O	HMDB00237	LMFA01010003
				Serine	x				Serine	CHEBI:17822	C00716	C3H7NO3	InChI=1S/C3H7NO3/c4-2(1-5)3(6)7/h2,5H,1,4H2,(H,6,7)	MTCFGRXMJLQNBG-UHFFFAOYSA-N	NC(CO)C(O)=O		LMFA01100045
				Succinate	x				Succinic acid	CHEBI:15741	C00042	C4H6O4	InChI=1S/C4H6O4/c5-3(6)1-2-4(7)8/h1-2H2,(H,5,6)(H,7,8)	KDYFGRWQOYBRFD-UHFFFAOYSA-N	CHEBI:15741	HMDB00254	LMFA01170043
				Sucrose	x				Sucrose	CHEBI:17992	C00089	C12H22O11	InChI=1S/C12H22O11/c13-1-4-6(16)8(18)9(19)11(21-4)23-12(3-15)10(20)7(17)5(2-14)22-12/h4-11,13-20H,1-3H2/t4-,5-,6-,7-,8+,9-,10+,11-,12+/m1/s1	CZMRCDWAGMRECN-UGDNZRGBSA-N	OC[C@H]1O[C@@](CO)(O[C@H]2O[C@H](CO)[C@@H](O)[C@H](O)[C@H]2O)[C@@H](O)[C@@H]1O	HMDB00258
				Threonine	x				Threonine			C4H9NO3	InChI=1S/C4H9NO3/c1-2(6)3(5)4(7)8/h2-3,6H,5H2,1H3,(H,7,8)	AYFVYJQAPQTCCC-UHFFFAOYSA-N	CC(O)C(N)C(O)=O
				Valine	x				Valine	CHEBI:27266		C5H11NO2	InChI=1S/C5H11NO2/c1-3(2)4(6)5(7)8/h3-4H,6H2,1-2H3,(H,7,8)	KZSNJWFQEVHDMF-UHFFFAOYSA-N	CC(C)C(N)C(O)=O		LMFA01100046
				β-Alanine	x				Beta-Alanine	CHEBI:16958	C00099	C3H7NO2	InChI=1S/C3H7NO2/c4-2-1-3(5)6/h1-2,4H2,(H,5,6)	UCMIRNVEIXFBKS-UHFFFAOYSA-N	NCCC(O)=O	HMDB00056
				Nicotinamide	x				Nicotinamide	CHEBI:17154	C00153	C6H6N2O	InChI=1S/C6H6N2O/c7-6(9)5-2-1-3-8-4-5/h1-4H,(H2,7,9)	DFPAKSUCGFBDDF-UHFFFAOYSA-N	NC(=O)C1=CC=CN=C1	HMDB01406
				Indoxyl sulphate	x				Indoxyl sulfate	CHEBI:43355		C8H7NO4S	InChI=1S/C8H7NO4S/c10-14(11,12)13-8-5-9-7-4-2-1-3-6(7)8/h1-5,9H,(H,10,11,12)	BXFFHSIDQOFMLE-UHFFFAOYSA-N	OS(=O)(=O)OC1=CNC2=CC=CC=C12	HMDB00682
				Inosine	x				Inosine	CHEBI:17596	C00294	C10H12N4O5	InChI=1S/C10H12N4O5/c15-1-4-6(16)7(17)10(19-4)14-3-13-5-8(14)11-2-12-9(5)18/h2-4,6-7,10,15-17H,1H2,(H,11,12,18)/t4-,6-,7-,10-/m1/s1	UGQMRVRMYYASKQ-KQYNXXCUSA-N	OC[C@H]1O[C@H]([C@H](O)[C@@H]1O)N1C=NC2=C1NC=NC2=O	HMDB00195
				TMAO	x				Trimethlyamine N-oxide	CHEBI:17196	C00152	C4H8N2O3	InChI=1S/C4H8N2O3/c5-2(4(8)9)1-3(6)7/h2H,1,5H2,(H2,6,7)(H,8,9)/t2-/m0/s1	DCXYFEDJOCDNAF-REOHCLBHSA-N	N[C@@H](CC(N)=O)C(O)=O	HMDB00168
				Tyrosine	x				Tyrosine	CHEBI:18186	C01536	C9H11NO3	InChI=1S/C9H11NO3/c10-8(9(12)13)5-6-1-3-7(11)4-2-6/h1-4,8,11H,5,10H2,(H,12,13)	OUYCCCASQSFEME-UHFFFAOYSA-N	NC(Cc1ccc(O)cc1)C(O)=O
				Alpha-ketoglutarate	x				Oxoglutaric acid	CHEBI:30915	C00026	C5H6O5	InChI=1S/C5H6O5/c6-3(5(9)10)1-2-4(7)8/h1-2H2,(H,7,8)(H,9,10)	KPGXRSRHYNQIFN-UHFFFAOYSA-N	OC(=O)CCC(=O)C(O)=O	HMDB00208
				Myo-inositol	x				Myoinositol	CHEBI:24848		C6H12O6	InChI=1S/C6H12O6/c7-1-2(8)4(10)6(12)5(11)3(1)9/h1-12H	CDAISMWEOUEBRE-UHFFFAOYSA-N	OC1C(O)C(O)C(O)C(O)C1O
				Malonate	x				Malonic acid	CHEBI:30794	C00383	C3H4O4	InChI=1S/C3H4O4/c4-2(5)1-3(6)7/h1H2,(H,4,5)(H,6,7)	OFOBLEOULBTSOW-UHFFFAOYSA-N	OC(=O)CC(O)=O	HMDB00691	LMFA01170041
				Glycogen	x				Glycogen	CHEBI:28087		C24H42O21	InChI=1S/C24H42O21/c25-1-5-9(28)11(30)16(35)22(41-5)39-4-8-20(45-23-17(36)12(31)10(29)6(2-26)42-23)14(33)18(37)24(43-8)44-19-7(3-27)40-21(38)15(34)13(19)32/h5-38H,1-4H2/t5-,6-,7-,8-,9-,10-,11+,12+,13-,14-,15-,16-,17-,18-,19-,20-,21+,22+,23-,24-/m1/s1	BYSGBSNPRWKUQH-UJDJLXLFSA-N	OC[C@H]1O[C@H](OC[C@H]2O[C@H](O[C@H]3[C@H](O)[C@@H](O)[C@@H](O)O[C@@H]3CO)[C@H](O)[C@@H](O)[C@@H]2O[C@H]2O[C@H](CO)[C@@H](O)[C@H](O)[C@H]2O)[C@H](O)[C@@H](O)[C@@H]1O
				Unknown sugar	x
				Decanoic acid (10:0)			x		Capric acid	CHEBI:30813	C01571	C10H20O2	InChI=1S/C10H20O2/c1-2-3-4-5-6-7-8-9-10(11)12/h2-9H2,1H3,(H,11,12)	GHVNFZFCNZKVNT-UHFFFAOYSA-N	CCCCCCCCCC(O)=O	HMDB00511	LMFA01010010
				Undecanoic acid (11:0)			x		Undecanoic acid	CHEBI:32368	C17715	C11H22O2	InChI=1S/C11H22O2/c1-2-3-4-5-6-7-8-9-10-11(12)13/h2-10H2,1H3,(H,12,13)	ZDPHROOEEOARMN-UHFFFAOYSA-N	CCCCCCCCCCC(O)=O	HMDB00947	LMFA01010011
				Lauric acid (12:0)			x		Lauric acid	CHEBI:30805	C02679	C12H24O2	InChI=1S/C12H24O2/c1-2-3-4-5-6-7-8-9-10-11-12(13)14/h2-11H2,1H3,(H,13,14)	POULHZVOKOAJMA-UHFFFAOYSA-N	CCCCCCCCCCCC(O)=O	HMDB00638	LMFA01010012
				Tridecanoic Acid			x		Tridecanoic acid	CHEBI:125832		C13H26O2	InChI=1S/C13H26O2/c1-2-3-4-5-6-7-8-9-10-11-12-13(14)15/h2-12H2,1H3,(H,14,15)	SZHOJFHSIKHZHA-UHFFFAOYSA-N	CCCCCCCCCCCCC(O)=O
				Myristic acid (14:0)			x		Myristic acid	CHEBI:28875	C06424	C14H28O2	InChI=1S/C14H28O2/c1-2-3-4-5-6-7-8-9-10-11-12-13-14(15)16/h2-13H2,1H3,(H,15,16)	TUNFSRHWOTWDNC-UHFFFAOYSA-N	CCCCCCCCCCCCCC(O)=O	HMDB00806	LMFA01010014
				Branched chain 15:0			x
				Branched chain 16:0			x
				Pentadenanoic Acid (15:0)			x		Pentadecanoic acid	CHEBI:78795		C15H30O2	InChI=1S/C15H30O2/c1-2-3-4-5-6-7-8-9-10-11-12-13-14-15(16)17/h2-14H2,1H3,(H,16,17)	WQEPLUUGTLDZJY-UHFFFAOYSA-N	CCCCCCCCCCCCCCC(O)=O
				Nonanedioic Acid			x		Azelaic acid	CHEBI:48131	C08261	C9H16O4	InChI=1S/C9H16O4/c10-8(11)6-4-2-1-3-5-7-9(12)13/h1-7H2,(H,10,11)(H,12,13)	BDJRBEYXGGNYIS-UHFFFAOYSA-N	OC(=O)CCCCCCCC(O)=O	HMDB00784	LMFA01170054
				Palmitic acid			x		Palmitic acid	CHEBI:15756	C00249	C16H32O2	InChI=1S/C16H32O2/c1-2-3-4-5-6-7-8-9-10-11-12-13-14-15-16(17)18/h2-15H2,1H3,(H,17,18)	IPCSVZSSVZVIGE-UHFFFAOYSA-N	CCCCCCCCCCCCCCCC(O)=O	HMDB00220	LMFA01010001
				Palmiteleic acid (9c-16:1)			x		Palmitoleic acid	CHEBI:28716	C08362	C16H30O2	InChI=1S/C16H30O2/c1-2-3-4-5-6-7-8-9-10-11-12-13-14-15-16(17)18/h7-8H,2-6,9-15H2,1H3,(H,17,18)/b8-7-	SECPZKHBENQXJG-FPLPWBNLSA-N	CCCCCC\C=C/CCCCCCCC(O)=O	HMDB03229	LMFA01030056
				Branched chain 17:0			x
				Heptadecanoic acid (17:0)			x		Heptadecanoic acid	CHEBI:32365		C17H34O2	InChI=1S/C17H34O2/c1-2-3-4-5-6-7-8-9-10-11-12-13-14-15-16-17(18)19/h2-16H2,1H3,(H,18,19)	KEMQGTRYUADPNZ-UHFFFAOYSA-N	CCCCCCCCCCCCCCCCC(O)=O	HMDB02259	LMFA01010017
				Heptadecenoic acid (10c-17:1)			x		10Z-Heptadecenoic acid	CHEBI:75094		C17H32O2	InChI=1S/C17H32O2/c1-2-3-4-5-6-7-8-9-10-11-12-13-14-15-16-17(18)19/h7-8H,2-6,9-16H2,1H3,(H,18,19)/b8-7-	GDTXICBNEOEPAZ-FPLPWBNLSA-N	CCCCCC\C=C/CCCCCCCCC(O)=O		LMFA01030283
				Branched chain 18:0			x
				Stearic acid (18:0)			x		Stearic acid	CHEBI:28842	C01530	C18H36O2	InChI=1S/C18H36O2/c1-2-3-4-5-6-7-8-9-10-11-12-13-14-15-16-17-18(19)20/h2-17H2,1H3,(H,19,20)	QIQXTHQIDYTFRH-UHFFFAOYSA-N	CCCCCCCCCCCCCCCCCC(O)=O	HMDB00827	LMFA01010018
				Oleic acid (9c-18:1)			x		Oleic acid	CHEBI:16196	C00712	C18H34O2	InChI=1S/C18H34O2/c1-2-3-4-5-6-7-8-9-10-11-12-13-14-15-16-17-18(19)20/h9-10H,2-8,11-17H2,1H3,(H,19,20)/b10-9-	ZQPPMHVWECSIRJ-KTKRTIGZSA-N	CCCCCCCC\C=C/CCCCCCCC(O)=O	HMDB00207	LMFA01030002
				Octadecenoic acid (18:1)			x		13Z-Octadecenoic acid	CHEBI:82617		C18H34O2	InChI=1S/C18H34O2/c1-2-3-4-5-6-7-8-9-10-11-12-13-14-15-16-17-18(19)20/h5-6H,2-4,7-17H2,1H3,(H,19,20)/b6-5-	BDLLSHRIFPDGQB-WAYWQWQTSA-N	CCCC\C=C/CCCCCCCCCCCC(O)=O		LMFA01030290
				Linoleic acid (9c, 12c-18:2)			x		Linoleic acid	CHEBI:17351	C01595	C18H32O2	InChI=1S/C18H32O2/c1-2-3-4-5-6-7-8-9-10-11-12-13-14-15-16-17-18(19)20/h6-7,9-10H,2-5,8,11-17H2,1H3,(H,19,20)/b7-6-,10-9-	OYHQOLUKZRVURQ-HZJYTTRNSA-N	CCCCC\C=C/C\C=C/CCCCCCCC(O)=O	HMDB00673	LMFA01030120
				g-linolenic acid (6c, 9c, 12c-18:3)			x		Gamma-Linolenic acid	CHEBI:28661	C06426	C18H30O2	InChI=1S/C18H30O2/c1-2-3-4-5-6-7-8-9-10-11-12-13-14-15-16-17-18(19)20/h6-7,9-10,12-13H,2-5,8,11,14-17H2,1H3,(H,19,20)/b7-6-,10-9-,13-12-	VZCCETWTMQHEPK-QNEBEIHSSA-N	CCCCC\C=C/C\C=C/C\C=C/CCCCC(O)=O	HMDB03073	LMFA01030141
				Nonadecanoic acid (19:0)			x		Nonadecanoic acid	CHEBI:78796		C19H38O2	InChI=1S/C19H38O2/c1-2-3-4-5-6-7-8-9-10-11-12-13-14-15-16-17-18-19(20)21/h2-18H2,1H3,(H,20,21)	ISYWECDDZWTKFF-UHFFFAOYSA-N	CCCCCCCCCCCCCCCCCCC(O)=O
				α-linolenic acid (9c, 12c, 15c-18:3)			x		Alpha-Linolenic acid	CHEBI:27432	C06427	C18H30O2	InChI=1S/C18H30O2/c1-2-3-4-5-6-7-8-9-10-11-12-13-14-15-16-17-18(19)20/h3-4,6-7,9-10H,2,5,8,11-17H2,1H3,(H,19,20)/b4-3-,7-6-,10-9-	DTOSIQBPPRVQHS-PDBXOOCHSA-N	CC\C=C/C\C=C/C\C=C/CCCCCCCC(O)=O	HMDB01388	LMFA01030152
				Eicosanoic acid (20:0)			x		Arachidic acid	CHEBI:28822	C06425	C20H40O2	InChI=1S/C20H40O2/c1-2-3-4-5-6-7-8-9-10-11-12-13-14-15-16-17-18-19-20(21)22/h2-19H2,1H3,(H,21,22)	VKOBVWXKNCXXDE-UHFFFAOYSA-N	CCCCCCCCCCCCCCCCCCCC(O)=O	HMDB02212	LMFA01010020
				Di-homo-γ-linolenic acid (8c, 11c, 14c-20:3)			x		Dihomo-Gamma-Linolenic acid	CHEBI:53486	C03242	C20H34O2	InChI=1S/C20H34O2/c1-2-3-4-5-6-7-8-9-10-11-12-13-14-15-16-17-18-19-20(21)22/h6-7,9-10,12-13H,2-5,8,11,14-19H2,1H3,(H,21,22)/b7-6-,10-9-,13-12-	HOBAELRKJCKHQD-QNEBEIHSSA-N	CCCCC\C=C/C\C=C/C\C=C/CCCCCCC(O)=O	HMDB02925	LMFA01030158
				Arachidonic acid (5c, 8c, 11c, 14c-20:4)			x		Arachidonic acid	CHEBI:15843	C00219	C20H32O2	InChI=1S/C20H32O2/c1-2-3-4-5-6-7-8-9-10-11-12-13-14-15-16-17-18-19-20(21)22/h6-7,9-10,12-13,15-16H,2-5,8,11,14,17-19H2,1H3,(H,21,22)/b7-6-,10-9-,13-12-,16-15-	YZXBAPSDXZZRGB-DOFZRALJSA-N	CCCCC\C=C/C\C=C/C\C=C/C\C=C/CCCC(O)=O	HMDB01043	LMFA01030001
				Eicosapentanoic acid (5c, 8c, 11c, 14c, 17c- 20:5)			x		Eicosapentaenoic acid	CHEBI:28364	C06428	C20H30O2	InChI=1S/C20H30O2/c1-2-3-4-5-6-7-8-9-10-11-12-13-14-15-16-17-18-19-20(21)22/h3-4,6-7,9-10,12-13,15-16H,2,5,8,11,14,17-19H2,1H3,(H,21,22)/b4-3-,7-6-,10-9-,13-12-,16-15-	JAZBEHYOTPTENJ-JLNKQSITSA-N	CC\C=C/C\C=C/C\C=C/C\C=C/C\C=C/CCCC(O)=O	HMDB01999	LMFA01030759
				Docosanoic acid (22:0)			x		Behenic acid	CHEBI:28941	C08281	C22H44O2	InChI=1S/C22H44O2/c1-2-3-4-5-6-7-8-9-10-11-12-13-14-15-16-17-18-19-20-21-22(23)24/h2-21H2,1H3,(H,23,24)	UKMSUNONTOPOIO-UHFFFAOYSA-N	CCCCCCCCCCCCCCCCCCCCCC(O)=O	HMDB00944	LMFA01010022
				Docosaenoic acid (13c-22:1)			x		Erucic acid	CHEBI:28792	C08316	C22H42O2	InChI=1S/C22H42O2/c1-2-3-4-5-6-7-8-9-10-11-12-13-14-15-16-17-18-19-20-21-22(23)24/h9-10H,2-8,11-21H2,1H3,(H,23,24)/b10-9-	DPUOLQHDNGRHBS-KTKRTIGZSA-N	CCCCCCCC\C=C/CCCCCCCCCCCC(O)=O	HMDB02068	LMFA01030089
				Dipalmitin			x
A blend of small molecules regulates both mating and development in Caenorhabditis elegans	Srinivasan	2008	18650807	ascr#1	x	x			ascr#1	CHEBI:78786		C13H24O6	InChI=1S/C13H24O6/c1-8(5-3-4-6-12(16)17)18-13-11(15)7-10(14)9(2)19-13/h8-11,13-15H,3-7H2,1-2H3,(H,16,17)/t8-,9+,10-,11-,13-/m1/s1	KBTQMAFDKPKMEJ-UYNYGYNWSA-N	C[C@H](CCCCC(O)=O)O[C@@H]1O[C@@H](C)[C@H](O)C[C@H]1O
				ascr#2	x	x			ascr#2	CHEBI:78812		C12H22O5	InChI=1S/C12H22O5/c1-7(13)4-5-8(2)16-12-11(15)6-10(14)9(3)17-12/h8-12,14-15H,4-6H2,1-3H3/t8-,9+,10-,11-,12-/m1/s1	KDIFLHQRDPSWHT-IYKVGLELSA-N	C[C@H](CCC(C)=O)O[C@@H]1O[C@@H](C)[C@H](O)C[C@H]1O
				ascr#3	x	x			ascr#3	CHEBI:78821		C15H26O6	InChI=1S/C15H26O6/c1-10(7-5-3-4-6-8-14(18)19)20-15-13(17)9-12(16)11(2)21-15/h6,8,10-13,15-17H,3-5,7,9H2,1-2H3,(H,18,19)/b8-6+/t10-,11+,12-,13-,15-/m1/s1	MWGRRKDIJLJLMO-OSYKULTDSA-N	C[C@H](CCCC\C=C\C(O)=O)O[C@@H]1O[C@@H](C)[C@H](O)C[C@H]1O
				ascr#4	x	x			ascr#4	CHEBI:78828		C18H32O10	InChI=1S/C18H32O10/c1-8(20)4-5-9(2)25-17-12(6-11(21)10(3)26-17)27-18-16(24)15(23)14(22)13(7-19)28-18/h9-19,21-24H,4-7H2,1-3H3/t9-,10+,11-,12-,13-,14-,15+,16-,17-,18-/m1/s1	HFJWZOCWIUZTNY-WLJKUCSMSA-N	C[C@H](CCC(C)=O)O[C@@H]1O[C@@H](C)[C@H](O)C[C@H]1O[C@@H]1O[C@H](CO)[C@@H](O)[C@H](O)[C@H]1O
The Metabolomic Responses of Caenorhabditis elegans to Cadmium Are Largely Independent of Metallothionein Status, but Dominated by Changes in Cystathionine and Phytochelatins	Hughes	2009	19466807	methionine	x				Methionine	CHEBI:16811	C01733	C5H11NO2S	InChI=1S/C5H11NO2S/c1-9-3-2-4(6)5(7)8/h4H,2-3,6H2,1H3,(H,7,8)	FFEARJCKVFRZRR-UHFFFAOYSA-N	CSCCC(N)C(O)=O
				glutathione	x				Glutathione	CHEBI:16856	C00051	C10H17N3O6S	InChI=1S/C10H17N3O6S/c11-5(10(18)19)1-2-7(14)13-6(4-20)9(17)12-3-8(15)16/h5-6,20H,1-4,11H2,(H,12,17)(H,13,14)(H,15,16)(H,18,19)/t5-,6-/m0/s1	RWSXRVCMGQZWBV-WDSKDSINSA-N	N[C@@H](CCC(=O)N[C@@H](CS)C(=O)NCC(O)=O)C(O)=O	HMDB00125
				cystathionine	x				Cystathionine	CHEBI:17755	C00542	C7H14N2O4S	InChI=1S/C7H14N2O4S/c8-4(6(10)11)1-2-14-3-5(9)7(12)13/h4-5H,1-3,8-9H2,(H,10,11)(H,12,13)	ILRYLPWNYFXEMH-UHFFFAOYSA-N	NC(CCSCC(N)C(O)=O)C(O)=O
				trehalose	x				Trehalose	CHEBI:16551	C01083	C12H22O11	InChI=1S/C12H22O11/c13-1-3-5(15)7(17)9(19)11(21-3)23-12-10(20)8(18)6(16)4(2-14)22-12/h3-20H,1-2H2/t3-,4-,5-,6-,7+,8+,9-,10-,11-,12-/m1/s1	HDTRYLNUVZCQOY-LIZSDCNHSA-N	OC[C@H]1O[C@H](O[C@H]2O[C@H](CO)[C@@H](O)[C@H](O)[C@H]2O)[C@H](O)[C@@H](O)[C@@H]1O	HMDB00975
				succinate	x				Succinic acid	CHEBI:15741	C00042	C4H6O4	InChI=1S/C4H6O4/c5-3(6)1-2-4(7)8/h1-2H2,(H,5,6)(H,7,8)	KDYFGRWQOYBRFD-UHFFFAOYSA-N	OC(=O)CCC(O)=O	HMDB00254	LMFA01170043
				glutamate	x				Glutamic acid	CHEBI:18237	C00302	C5H9NO4	InChI=1S/C5H9NO4/c6-3(5(9)10)1-2-4(7)8/h3H,1-2,6H2,(H,7,8)(H,9,10)	WHUUTDBJXJRKMK-UHFFFAOYSA-N	NC(CCC(O)=O)C(O)=O
				alanine	x				Alanine	CHEBI:16449	C01401	C3H7NO2	InChI=1S/C3H7NO2/c1-2(4)3(5)6/h2H,4H2,1H3,(H,5,6)	QNAYBMKLOCPYGJ-UHFFFAOYSA-N	CC(N)C(O)=O
				betaine	x				Betaine	CHEBI:17750	C00719	C5H11NO2	InChI=1S/C5H11NO2/c1-6(2,3)4-5(7)8/h4H2,1-3H3	KWIUHFFTVRNATP-UHFFFAOYSA-N	C[N+](C)(C)CC([O-])=O	HMDB00043
				phytochelatin-2		x			Phytochelatin-2	CHEBI:64744	C02755	C18H29N5O10S2	InChI=1S/C18H29N5O10S2/c19-8(17(30)31)1-3-12(24)22-11(7-35)16(29)23-9(18(32)33)2-4-13(25)21-10(6-34)15(28)20-5-14(26)27/h8-11,34-35H,1-7,19H2,(H,20,28)(H,21,25)(H,22,24)(H,23,29)(H,26,27)(H,30,31)(H,32,33)/t8-,9-,10-,11-/m0/s1	CGZITCMVSSNQPE-NAKRPEOUSA-N	N[C@@H](CCC(=O)N[C@@H](CS)C(=O)N[C@@H](CCC(=O)N[C@@H](CS)C(=O)NCC(O)=O)C(O)=O)C(O)=O
				phytochelatin-3		x			Phytochelatin-3	CHEBI:64745		C26H41N7O14S3	InChI=1S/C26H41N7O14S3/c27-11(24(42)43)1-4-17(34)30-15(9-49)22(40)32-13(26(46)47)3-6-19(36)31-16(10-50)23(41)33-12(25(44)45)2-5-18(35)29-14(8-48)21(39)28-7-20(37)38/h11-16,48-50H,1-10,27H2,(H,28,39)(H,29,35)(H,30,34)(H,31,36)(H,32,40)(H,33,41)(H,37,38)(H,42,43)(H,44,45)(H,46,47)/t11-,12-,13-,14-,15-,16-/m0/s1	PCOMFCPXXQONPD-QNILMXGZSA-N	N[C@@H](CCC(=O)N[C@@H](CS)C(=O)N[C@@H](CCC(=O)N[C@@H](CS)C(=O)N[C@@H](CCC(=O)N[C@@H](CS)C(=O)NCC(O)=O)C(O)=O)C(O)=O)C(O)=O
A shortcut to identifying small molecule signals that regulate behavior and development in Caenorhabditis elegans	Pungaliya	2009	19346493	ascr#1	x	x			ascr#1	CHEBI:78786		C13H24O6	InChI=1S/C13H24O6/c1-8(5-3-4-6-12(16)17)18-13-11(15)7-10(14)9(2)19-13/h8-11,13-15H,3-7H2,1-2H3,(H,16,17)/t8-,9+,10-,11-,13-/m1/s1	KBTQMAFDKPKMEJ-UYNYGYNWSA-N	C[C@H](CCCCC(O)=O)O[C@@H]1O[C@@H](C)[C@H](O)C[C@H]1O
				ascr#2	x	x			ascr#2	CHEBI:78812		C12H22O5	InChI=1S/C12H22O5/c1-7(13)4-5-8(2)16-12-11(15)6-10(14)9(3)17-12/h8-12,14-15H,4-6H2,1-3H3/t8-,9+,10-,11-,12-/m1/s1	KDIFLHQRDPSWHT-IYKVGLELSA-N	C[C@H](CCC(C)=O)O[C@@H]1O[C@@H](C)[C@H](O)C[C@H]1O
				ascr#3	x	x			ascr#3	CHEBI:78821		C15H26O6	InChI=1S/C15H26O6/c1-10(7-5-3-4-6-8-14(18)19)20-15-13(17)9-12(16)11(2)21-15/h6,8,10-13,15-17H,3-5,7,9H2,1-2H3,(H,18,19)/b8-6+/t10-,11+,12-,13-,15-/m1/s1	MWGRRKDIJLJLMO-OSYKULTDSA-N	C[C@H](CCCC\C=C\C(O)=O)O[C@@H]1O[C@@H](C)[C@H](O)C[C@H]1O
				ascr#5	x	x			ascr#5	CHEBI:78829		C9H16O6	InChI=1S/C9H16O6/c1-5-6(10)4-7(11)9(15-5)14-3-2-8(12)13/h5-7,9-11H,2-4H2,1H3,(H,12,13)/t5-,6+,7+,9+/m0/s1	RYYMJVGKZLQYPG-YYWONIAYSA-N	C[C@@H]1O[C@@H](OCCC(O)=O)[C@H](O)C[C@H]1O
				ascr#6.1	x	x			ascr#6.1	CHEBI:78786		C13H24O6	InChI=1S/C13H24O6/c1-8(5-3-4-6-12(16)17)18-13-11(15)7-10(14)9(2)19-13/h8-11,13-15H,3-7H2,1-2H3,(H,16,17)/t8-,9+,10-,11-,13-/m1/s1	KBTQMAFDKPKMEJ-UYNYGYNWSA-N	C[C@H](CCCCC(O)=O)O[C@@H]1O[C@@H](C)[C@H](O)C[C@H]1O
				ascr#6.2	x				ascr#6.2	CHEBI:78786		C13H24O6	InChI=1S/C13H24O6/c1-8(5-3-4-6-12(16)17)18-13-11(15)7-10(14)9(2)19-13/h8-11,13-15H,3-7H2,1-2H3,(H,16,17)/t8-,9+,10-,11-,13-/m1/s1	KBTQMAFDKPKMEJ-UYNYGYNWSA-N	C[C@H](CCCCC(O)=O)O[C@@H]1O[C@@H](C)[C@H](O)C[C@H]1O
				ascr#7	x	x			ascr#7	CHEBI:78830		C13H22O6	InChI=1S/C13H22O6/c1-8(5-3-4-6-12(16)17)18-13-11(15)7-10(14)9(2)19-13/h4,6,8-11,13-15H,3,5,7H2,1-2H3,(H,16,17)/b6-4+/t8-,9+,10-,11-,13-/m1/s1	GGHOMCWJOMBZEK-LHYQPRBASA-N	C[C@H](CC\C=C\C(O)=O)O[C@@H]1O[C@@H](C)[C@H](O)C[C@H]1O
				ascr#8	x	x			ascr#8	CHEBI:78834		C20H27NO7	InChI=1S/C20H27NO7/c1-12(27-20-17(23)11-16(22)13(2)28-20)5-3-4-6-18(24)21-15-9-7-14(8-10-15)19(25)26/h4,6-10,12-13,16-17,20,22-23H,3,5,11H2,1-2H3,(H,21,24)(H,25,26)/b6-4+/t12-,13+,16-,17-,20-/m1/s1	WMKIQPAVTRWYKZ-XPUFHXNMSA-N	C[C@H](CC\C=C\C(=O)Nc1ccc(cc1)C(O)=O)O[C@@H]1O[C@@H](C)[C@H](O)C[C@H]1O
A metabolic signaturer of long life in Caenorhabditis elegans	Fuchs	2010	20146810	Alanine	x				Alanine	CHEBI:16449	C01401	C3H7NO2	InChI=1S/C3H7NO2/c1-2(4)3(5)6/h2H,4H2,1H3,(H,5,6)	QNAYBMKLOCPYGJ-UHFFFAOYSA-N	CC(N)C(O)=O
				Arginine	x				Arginine	CHEBI:29016	C02385	C6H14N4O2	InChI=1S/C6H14N4O2/c7-4(5(11)12)2-1-3-10-6(8)9/h4H,1-3,7H2,(H,11,12)(H4,8,9,10)	ODKSFYDXXFIFQN-UHFFFAOYSA-N	NC(CCCNC(N)=N)C(O)=O
				Asparagine	x				Asparagine	CHEBI:22653		C4H8N2O3	InChI=1S/C4H8N2O3/c5-2(4(8)9)1-3(6)7/h2H,1,5H2,(H2,6,7)(H,8,9)	DCXYFEDJOCDNAF-UHFFFAOYSA-N	NC(CC(N)=O)C(O)=O
				Aspartate	x				Aspartic acid	CHEBI:22660		C4H7NO4	InChI=1S/C4H7NO4/c5-2(4(8)9)1-3(6)7/h2H,1,5H2,(H,6,7)(H,8,9)	CKLJMWTZIZZHCS-UHFFFAOYSA-N	NC(CC(O)=O)C(O)=O
				Cystathionine	x				Cystathionine	CHEBI:17755	C00542	C7H14N2O4S	InChI=1S/C7H14N2O4S/c8-4(6(10)11)1-2-14-3-5(9)7(12)13/h4-5H,1-3,8-9H2,(H,10,11)(H,12,13)	ILRYLPWNYFXEMH-UHFFFAOYSA-N	NC(CCSCC(N)C(O)=O)C(O)=O
				Glutamine	x				Glutamine	CHEBI:28300	C00303	C5H10N2O3	InChI=1S/C5H10N2O3/c6-3(5(9)10)1-2-4(7)8/h3H,1-2,6H2,(H2,7,8)(H,9,10)	ZDXPYRJPNDTMRX-UHFFFAOYSA-N	NC(CCC(N)=O)C(O)=O
				Glutamate	x				Glutamic acid	CHEBI:18237	C00302	C5H9NO4	InChI=1S/C5H9NO4/c6-3(5(9)10)1-2-4(7)8/h3H,1-2,6H2,(H,7,8)(H,9,10)	WHUUTDBJXJRKMK-UHFFFAOYSA-N	NC(CCC(O)=O)C(O)=O
				Glycine	x				Glycine	CHEBI:15428	C00037	C2H5NO2	InChI=1S/C2H5NO2/c3-1-2(4)5/h1,3H2,(H,4,5)	DHMQDGOQFOQNFH-UHFFFAOYSA-N	NCC(O)=O	HMDB00123
				Histidine	x				Histidine	CHEBI:27570	C00768	C6H9N3O2	InChI=1S/C6H9N3O2/c7-5(6(10)11)1-4-2-8-3-9-4/h2-3,5H,1,7H2,(H,8,9)(H,10,11)	HNDVDQJCIGZPNO-UHFFFAOYSA-N	NC(Cc1c[nH]cn1)C(O)=O
				Hydroxyproline	x				4-Hydroxyproline	CHEBI:18095	C01157	C5H9NO3	InChI=1S/C5H9NO3/c7-3-1-4(5(8)9)6-2-3/h3-4,6-7H,1-2H2,(H,8,9)/t3-,4+/m1/s1	PMMYEEVYMWASQN-DMTCNVIQSA-N	O[C@H]1CN[C@@H](C1)C(O)=O	HMDB00725
				Isoleucine	x				Isoleucine			C6H13NO2	InChI=1/C6H13NO2/c1-3-4(2)5(7)6(8)9/h4-5H,3,7H2,1-2H3,(H,8,9)	AGPKZVBTJJNPAG-UHFFFAOYNA-N	CCC(C)C(N)C(O)=O
				Leucine	x				Leucine	CHEBI:25017		C6H13NO2	InChI=1S/C6H13NO2/c1-4(2)3-5(7)6(8)9/h4-5H,3,7H2,1-2H3,(H,8,9)	ROHFNLRQFUQHCH-UHFFFAOYSA-N	CC(C)CC(N)C(O)=O		LMFA01100048
				Lysine	x				Lysine	CHEBI:25094		C6H14N2O2	InChI=1S/C6H14N2O2/c7-4-2-1-3-5(8)6(9)10/h5H,1-4,7-8H2,(H,9,10)	KDXKERNSBIXSRK-UHFFFAOYSA-N	NCCCCC(N)C(O)=O
				Methionine	x				Methionine	CHEBI:16811	C01733	C5H11NO2S	InChI=1S/C5H11NO2S/c1-9-3-2-4(6)5(7)8/h4H,2-3,6H2,1H3,(H,7,8)	FFEARJCKVFRZRR-UHFFFAOYSA-N	CSCCC(N)C(O)=O
				Phenylalanine	x				Phenylalanine	CHEBI:28044	C02057	C9H11NO2	InChI=1S/C9H11NO2/c10-8(9(11)12)6-7-4-2-1-3-5-7/h1-5,8H,6,10H2,(H,11,12)	COLNVLDHVKWLRT-UHFFFAOYSA-N	NC(Cc1ccccc1)C(O)=O
				Phosphoserine	x				Phosphoserine	CHEBI:15811	C01005	C3H8NO6P	InChI=1S/C3H8NO6P/c4-2(3(5)6)1-10-11(7,8)9/h2H,1,4H2,(H,5,6)(H2,7,8,9)/t2-/m0/s1	BZQFBWGGLXLEPQ-REOHCLBHSA-N	N[C@@H](COP(O)(O)=O)C(O)=O	HMDB00272
				Serine	x				Serine	CHEBI:17822	C00716	C3H7NO3	InChI=1S/C3H7NO3/c4-2(1-5)3(6)7/h2,5H,1,4H2,(H,6,7)	MTCFGRXMJLQNBG-UHFFFAOYSA-N	NC(CO)C(O)=O		LMFA01100045
				Threonine	x				Threonine			C4H9NO3	InChI=1S/C4H9NO3/c1-2(6)3(5)4(7)8/h2-3,6H,5H2,1H3,(H,7,8)	AYFVYJQAPQTCCC-UHFFFAOYSA-N	CC(O)C(N)C(O)=O
				Tryptophan	x				Tryptophan	CHEBI:27897	C00806	C11H12N2O2	InChI=1S/C11H12N2O2/c12-9(11(14)15)5-7-6-13-10-4-2-1-3-8(7)10/h1-4,6,9,13H,5,12H2,(H,14,15)	QIVBCDIJIAJPQS-UHFFFAOYSA-N	NC(Cc1c[nH]c2ccccc12)C(O)=O
				Tyrosine	x				Tyrosine	CHEBI:18186	C01536	C9H11NO3	InChI=1S/C9H11NO3/c10-8(9(12)13)5-6-1-3-7(11)4-2-6/h1-4,8,11H,5,10H2,(H,12,13)	OUYCCCASQSFEME-UHFFFAOYSA-N	NC(Cc1ccc(O)cc1)C(O)=O
				Valine	x				Valine	CHEBI:27266		C5H11NO2	InChI=1S/C5H11NO2/c1-3(2)4(6)5(7)8/h3-4H,6H2,1-2H3,(H,7,8)	KZSNJWFQEVHDMF-UHFFFAOYSA-N	CC(C)C(N)C(O)=O		LMFA01100046
				Acetate	x				Acetic acid	CHEBI:15366	C00033	C2H4O2	InChI=1S/C2H4O2/c1-2(3)4/h1H3,(H,3,4)	QTBSBXVTEAMEQO-UHFFFAOYSA-N	CC(O)=O	HMDB00042	LMFA01010002
				Formate	x				Formic acid	CHEBI:30751	C00058	CH2O2	InChI=1S/CH2O2/c2-1-3/h1H,(H,2,3)	BDAGIHXWWSANSR-UHFFFAOYSA-N	[H]C(O)=O	HMDB00142
				Fumarate	x				Fumaric acid	CHEBI:18012	C00122	C4H4O4	InChI=1S/C4H4O4/c5-3(6)1-2-4(7)8/h1-2H,(H,5,6)(H,7,8)/b2-1+	VZCYOOQTPOCHFL-OWOJBTEDSA-N	OC(=O)\C=C\C(O)=O	HMDB00134
				Lactate	x				Lactic acid			C3H6O3	InChI=1/C3H6O3/c1-2(4)3(5)6/h2,4H,1H3,(H,5,6)	JVTAAEKCZFNVCJ-UHFFFAOYNA-N	CC(O)C(O)=O
				Malate	x				Malic acid	CHEBI:6650	C00711	C4H6O5	InChI=1S/C4H6O5/c5-2(4(8)9)1-3(6)7/h2,5H,1H2,(H,6,7)(H,8,9)	BJEPYKJPYRNKOW-UHFFFAOYSA-N	OC(CC(O)=O)C(O)=O	HMDB00744
				Nicotinate	x				Nicotinic acid	CHEBI:15940	C00253	C6H5NO2	InChI=1S/C6H5NO2/c8-6(9)5-2-1-3-7-4-5/h1-4H,(H,8,9)	PVNIIMVLHYAWGP-UHFFFAOYSA-N	OC(=O)C1=CN=CC=C1	HMDB01488
				Propanoate	x				Propionic acid	CHEBI:30768	C00163	C3H6O2	InChI=1S/C3H6O2/c1-2-3(4)5/h2H2,1H3,(H,4,5)	XBDQKXXYIPTUBI-UHFFFAOYSA-N	CCC(O)=O	HMDB00237	LMFA01010003
				Succinate	x				Succinic acid	CHEBI:15741	C00042	C4H6O4	InChI=1S/C4H6O4/c5-3(6)1-2-4(7)8/h1-2H2,(H,5,6)(H,7,8)	KDYFGRWQOYBRFD-UHFFFAOYSA-N	OC(=O)CCC(O)=O	HMDB00254	LMFA01170043
				Adenosine	x				Adenosine	CHEBI:16335	C00212	C10H13N5O4	InChI=1S/C10H13N5O4/c11-8-5-9(13-2-12-8)15(3-14-5)10-7(18)6(17)4(1-16)19-10/h2-4,6-7,10,16-18H,1H2,(H2,11,12,13)/t4-,6-,7-,10-/m1/s1	OIRDTQYFTABQOQ-KQYNXXCUSA-N	NC1=C2N=CN([C@@H]3O[C@H](CO)[C@@H](O)[C@H]3O)C2=NC=N1	HMDB00050
				Inosine	x				Inosine	CHEBI:17596	C00294	C10H12N4O5	InChI=1S/C10H12N4O5/c15-1-4-6(16)7(17)10(19-4)14-3-13-5-8(14)11-2-12-9(5)18/h2-4,6-7,10,15-17H,1H2,(H,11,12,18)/t4-,6-,7-,10-/m1/s1	UGQMRVRMYYASKQ-KQYNXXCUSA-N	OC[C@H]1O[C@H]([C@H](O)[C@@H]1O)N1C=NC2=C1NC=NC2=O	HMDB00195
				NAD	x				NAD	CHEBI:15846	C00003	C21H28N7O14P2	InChI=1S/C21H27N7O14P2/c22-17-12-19(25-7-24-17)28(8-26-12)21-16(32)14(30)11(41-21)6-39-44(36,37)42-43(34,35)38-5-10-13(29)15(31)20(40-10)27-3-1-2-9(4-27)18(23)33/h1-4,7-8,10-11,13-16,20-21,29-32H,5-6H2,(H5-,22,23,24,25,33,34,35,36,37)/t10-,11-,13-,14-,15-,16-,20-,21-/m1/s1	BAWFJGJZGIEFAR-NNYOXOHSSA-N	NC(=O)C1=C[N+](=CC=C1)[C@@H]1O[C@H](COP(O)(=O)OP(O)(=O)OC[C@H]2O[C@H]([C@H](O)[C@@H]2O)N2C=NC3=C2N=CN=C3N)[C@@H](O)[C@H]1O	HMDB00902
				Glucose	x				D-Glucose	CHEBI:42758		C6H12O6	InChI=1S/C6H12O6/c7-1-3(9)5(11)6(12)4(10)2-8/h1,3-6,8-12H,2H2/t3-,4+,5+,6+/m0/s1	GZCGUPFRVQAUEE-SLPGGIOYSA-N	[H]C(=O)[C@H](O)[C@@H](O)[C@H](O)[C@H](O)CO
				Trehalose	x				Trehalose	CHEBI:16551	C01083	C12H22O11	InChI=1S/C12H22O11/c13-1-3-5(15)7(17)9(19)11(21-3)23-12-10(20)8(18)6(16)4(2-14)22-12/h3-20H,1-2H2/t3-,4-,5-,6-,7+,8+,9-,10-,11-,12-/m1/s1	HDTRYLNUVZCQOY-LIZSDCNHSA-N	OC[C@H]1O[C@H](O[C@H]2O[C@H](CO)[C@@H](O)[C@H](O)[C@H]2O)[C@H](O)[C@@H](O)[C@@H]1O	HMDB00975
				Betaine	x				Betaine	CHEBI:17750	C00719	C5H11NO2	InChI=1S/C5H11NO2/c1-6(2,3)4-5(7)8/h4H2,1-3H3	KWIUHFFTVRNATP-UHFFFAOYSA-N	C[N+](C)(C)CC([O-])=O	HMDB00043
				Choline	x				Choline	CHEBI:15354	C00114	C5H14NO	InChI=1S/C5H14NO/c1-6(2,3)4-5-7/h7H,4-5H2,1-3H3/q+1	OEYIOHPDSNJKLS-UHFFFAOYSA-N	C[N+](C)(C)CCO	HMDB00097
				GPC	x				Glycerophosphocholine	CHEBI:16870	D07349	C8H20NO6P	InChI=1S/C8H20NO6P/c1-9(2,3)4-5-14-16(12,13)15-7-8(11)6-10/h8,10-11H,4-7H2,1-3H3/t8-/m1/s1	SUHOQUVVVLNYQR-MRVPVSSYSA-N	C[N+](C)(C)CCOP([O-])(=O)OC[C@H](O)CO
				Glycerol	x				Glycerol	CHEBI:17754	C00116	C3H8O3	InChI=1S/C3H8O3/c4-1-3(6)2-5/h3-6H,1-2H2	PEDCQBHIVMGVHV-UHFFFAOYSA-N	OCC(O)CO	HMDB00131
				Phosphocholine	x				Phosphocholine	CHEBI:18132	C00588	C5H15NO4P	InChI=1S/C5H14NO4P/c1-6(2,3)4-5-10-11(7,8)9/h4-5H2,1-3H3,(H-,7,8,9)/p+1	YHHSONZFOIEMCP-UHFFFAOYSA-O	C[N+](C)(C)CCOP(O)(O)=O	HMDB01565
				Putrescine	x				Putrescine	CHEBI:17148	C00134	C4H12N2	InChI=1S/C4H12N2/c5-3-1-2-4-6/h1-6H2	KIDHWZJUCRJVML-UHFFFAOYSA-N	NCCCCN	HMDB01414				<<
Caenorhabditis elegans diet significantly affected metabolic profile, mitochondrial DNA levels, lifespan and brood size	Reinke	2010	20400348	Acetate	x				Acetic acid	CHEBI:15366	C00033	C2H4O2	InChI=1S/C2H4O2/c1-2(3)4/h1H3,(H,3,4)	QTBSBXVTEAMEQO-UHFFFAOYSA-N	CC(O)=O
				Alanine	x				Alanine	CHEBI:16449	C01401	C3H7NO2	InChI=1S/C3H7NO2/c1-2(4)3(5)6/h2H,4H2,1H3,(H,5,6)	QNAYBMKLOCPYGJ-UHFFFAOYSA-N	CC(N)C(O)=O
				Arginine	x				Arginine	CHEBI:29016		C6H14N4O2	InChI=1S/C6H14N4O2/c7-4(5(11)12)2-1-3-10-6(8)9/h4H,1-3,7H2,(H,11,12)(H4,8,9,10)	ODKSFYDXXFIFQN-UHFFFAOYSA-N	NC(CCCNC(N)=N)C(O)=O
				Asparagine	x				Asparagine	CHEBI:22653		C4H8N2O3	InChI=1S/C4H8N2O3/c5-2(4(8)9)1-3(6)7/h2H,1,5H2,(H2,6,7)(H,8,9)	DCXYFEDJOCDNAF-UHFFFAOYSA-N	NC(CC(N)=O)C(O)=O
				Aspartate	x				Aspartic acid	CHEBI:22660		C4H7NO4	InChI=1S/C4H7NO4/c5-2(4(8)9)1-3(6)7/h2H,1,5H2,(H,6,7)(H,8,9)	CKLJMWTZIZZHCS-UHFFFAOYSA-N	NC(CC(O)=O)C(O)=O
				Betaine	x				Betaine	CHEBI:17750	C00719	C5H11NO2	InChI=1S/C5H11NO2/c1-6(2,3)4-5(7)8/h4H2,1-3H3	KWIUHFFTVRNATP-UHFFFAOYSA-N	C[N+](C)(C)CC([O-])=O
				Choline	x				Choline	CHEBI:15354		C5H14NO	InChI=1S/C5H14NO/c1-6(2,3)4-5-7/h7H,4-5H2,1-3H3/q+1	OEYIOHPDSNJKLS-UHFFFAOYSA-N	C[N+](C)(C)CCO
				Formate	x				Formic acid	CHEBI:30751	C00058	CH2O2	InChI=1S/CH2O2/c2-1-3/h1H,(H,2,3)	BDAGIHXWWSANSR-UHFFFAOYSA-N	[H]C(O)=O
				Fumarate	x				Fumaric acid	CHEBI:18012	C00122	C4H4O4	InChI=1S/C4H4O4/c5-3(6)1-2-4(7)8/h1-2H,(H,5,6)(H,7,8)/b2-1+	VZCYOOQTPOCHFL-OWOJBTEDSA-N	OC(=O)\C=C\C(O)=O
				Glucose	x				D-Glucose	CHEBI:42758	C00031	C6H12O6	InChI=1S/C6H12O6/c7-1-3(9)5(11)6(12)4(10)2-8/h1,3-6,8-12H,2H2/t3-,4+,5+,6+/m0/s1	GZCGUPFRVQAUEE-SLPGGIOYSA-N	[H]C(=O)[C@H](O)[C@@H](O)[C@H](O)[C@H](O)CO
				Glutamate	x				Glutamic acid	CHEBI:18237		C5H9NO4	InChI=1S/C5H9NO4/c6-3(5(9)10)1-2-4(7)8/h3H,1-2,6H2,(H,7,8)(H,9,10)	WHUUTDBJXJRKMK-UHFFFAOYSA-N	NC(CCC(O)=O)C(O)=O
				Glutamine	x				Glutamine	CHEBI:28300		C5H10N2O3	InChI=1S/C5H10N2O3/c6-3(5(9)10)1-2-4(7)8/h3H,1-2,6H2,(H2,7,8)(H,9,10)	ZDXPYRJPNDTMRX-UHFFFAOYSA-N	NC(CCC(N)=O)C(O)=O
				Glycerol	x				Glycerol	CHEBI:17754	C00116	C3H8O3	InChI=1S/C3H8O3/c4-1-3(6)2-5/h3-6H,1-2H2	PEDCQBHIVMGVHV-UHFFFAOYSA-N	OCC(O)CO
				Glycine	x				Glycine	CHEBI:15428	C00037	C2H5NO2	InChI=1S/C2H5NO2/c3-1-2(4)5/h1,3H2,(H,4,5)	DHMQDGOQFOQNFH-UHFFFAOYSA-N	NCC(O)=O
				Isoleucine	x				Isoleucine			C6H13NO2	InChI=1/C6H13NO2/c1-3-4(2)5(7)6(8)9/h4-5H,3,7H2,1-2H3,(H,8,9)	AGPKZVBTJJNPAG-UHFFFAOYNA-N	CCC(C)C(N)C(O)=O
				Lactate	x				Lactic acid			C3H6O3	InChI=1/C3H6O3/c1-2(4)3(5)6/h2,4H,1H3,(H,5,6)	JVTAAEKCZFNVCJ-UHFFFAOYNA-N	CC(O)C(O)=O
				Leucine	x				Leucine	CHEBI:25017		C6H13NO2	InChI=1S/C6H13NO2/c1-4(2)3-5(7)6(8)9/h4-5H,3,7H2,1-2H3,(H,8,9)	ROHFNLRQFUQHCH-UHFFFAOYSA-N	CC(C)CC(N)C(O)=O
				Lysine	x				Lysine	CHEBI:25094		C6H14N2O2	InChI=1S/C6H14N2O2/c7-4-2-1-3-5(8)6(9)10/h5H,1-4,7-8H2,(H,9,10)	KDXKERNSBIXSRK-UHFFFAOYSA-N	NCCCCC(N)C(O)=O
				Methionine	x				Methionine	CHEBI:16811		C5H11NO2S	InChI=1S/C5H11NO2S/c1-9-3-2-4(6)5(7)8/h4H,2-3,6H2,1H3,(H,7,8)	FFEARJCKVFRZRR-UHFFFAOYSA-N	CSCCC(N)C(O)=O
				Phosphocholine	x				Phosphocholine	CHEBI:18132		C5H15NO4P	InChI=1S/C5H14NO4P/c1-6(2,3)4-5-10-11(7,8)9/h4-5H2,1-3H3,(H-,7,8,9)/p+1	YHHSONZFOIEMCP-UHFFFAOYSA-O	C[N+](C)(C)CCOP(O)(O)=O
				Oxaloacetate	x				Oxalacetic acid	CHEBI:30744	C00036	C4H4O5	InChI=1S/C4H4O5/c5-2(4(8)9)1-3(6)7/h1H2,(H,6,7)(H,8,9)	KHPXUQMNIQBQEV-UHFFFAOYSA-N	OC(=O)CC(=O)C(O)=O
				Phenylalanine	x				Phenylalanine	CHEBI:28044		C9H11NO2	InChI=1S/C9H11NO2/c10-8(9(11)12)6-7-4-2-1-3-5-7/h1-5,8H,6,10H2,(H,11,12)	COLNVLDHVKWLRT-UHFFFAOYSA-N	NC(Cc1ccccc1)C(O)=O
				Serine	x				Serine	CHEBI:17822		C3H7NO3	InChI=1S/C3H7NO3/c4-2(1-5)3(6)7/h2,5H,1,4H2,(H,6,7)	MTCFGRXMJLQNBG-UHFFFAOYSA-N	NC(CO)C(O)=O
				Succinate	x				Succinic acid	CHEBI:15741	C00042	C4H6O4	InChI=1S/C4H6O4/c5-3(6)1-2-4(7)8/h1-2H2,(H,5,6)(H,7,8)	KDYFGRWQOYBRFD-UHFFFAOYSA-N	OC(=O)CCC(O)=O
				Threonine	x				Threonine			C4H9NO3	InChI=1S/C4H9NO3/c1-2(6)3(5)4(7)8/h2-3,6H,5H2,1H3,(H,7,8)	AYFVYJQAPQTCCC-UHFFFAOYSA-N	CC(O)C(N)C(O)=O
				Tryptophan	x				Tryptophan	CHEBI:27897		C11H12N2O2	InChI=1S/C11H12N2O2/c12-9(11(14)15)5-7-6-13-10-4-2-1-3-8(7)10/h1-4,6,9,13H,5,12H2,(H,14,15)	QIVBCDIJIAJPQS-UHFFFAOYSA-N	NC(Cc1c[nH]c2ccccc12)C(O)=O
				Tyrosine	x				Tyrosine	CHEBI:18186		C9H11NO3	InChI=1S/C9H11NO3/c10-8(9(12)13)5-6-1-3-7(11)4-2-6/h1-4,8,11H,5,10H2,(H,12,13)	OUYCCCASQSFEME-UHFFFAOYSA-N	NC(Cc1ccc(O)cc1)C(O)=O
				Valine	x				Valine	CHEBI:27266		C5H11NO2	InChI=1S/C5H11NO2/c1-3(2)4(6)5(7)8/h3-4H,6H2,1-2H3,(H,7,8)	KZSNJWFQEVHDMF-UHFFFAOYSA-N	CC(C)C(N)C(O)=O
Fluorodeoxyuridine affects the identification of metabolic responses to DAF-2 status in Caenorhabditis elegans	Davies	2011	22116032	Glutamine	x				Glutamine	CHEBI:28300		C5H10N2O3	InChI=1S/C5H10N2O3/c6-3(5(9)10)1-2-4(7)8/h3H,1-2,6H2,(H2,7,8)(H,9,10)	ZDXPYRJPNDTMRX-UHFFFAOYSA-N	NC(CCC(N)=O)C(O)=O
				2-Aminoadipate	x				Aminoadipic acid	CHEBI:37024	C00956	C6H11NO4	InChI=1S/C6H11NO4/c7-4(6(10)11)2-1-3-5(8)9/h4H,1-3,7H2,(H,8,9)(H,10,11)	OYIFNHCXNCRBQI-UHFFFAOYSA-N	NC(CCCC(O)=O)C(O)=O
				Glutamate	x				Glutamic acid	CHEBI:18237		C5H9NO4	InChI=1S/C5H9NO4/c6-3(5(9)10)1-2-4(7)8/h3H,1-2,6H2,(H,7,8)(H,9,10)	WHUUTDBJXJRKMK-UHFFFAOYSA-N	NC(CCC(O)=O)C(O)=O
				Betaine	x				Betaine	CHEBI:17750	C00719	C5H11NO2	InChI=1S/C5H11NO2/c1-6(2,3)4-5(7)8/h4H2,1-3H3	KWIUHFFTVRNATP-UHFFFAOYSA-N	C[N+](C)(C)CC([O-])=O
				NAD+	x				NAD	CHEBI:15846	C00003	C21H28N7O14P2	InChI=1S/C21H27N7O14P2/c22-17-12-19(25-7-24-17)28(8-26-12)21-16(32)14(30)11(41-21)6-39-44(36,37)42-43(34,35)38-5-10-13(29)15(31)20(40-10)27-3-1-2-9(4-27)18(23)33/h1-4,7-8,10-11,13-16,20-21,29-32H,5-6H2,(H5-,22,23,24,25,33,34,35,36,37)/t10-,11-,13-,14-,15-,16-,20-,21-/m1/s1	BAWFJGJZGIEFAR-NNYOXOHSSA-N	NC(=O)C1=C[N+](=CC=C1)[C@@H]1O[C@H](COP(O)(=O)OP(O)(=O)OC[C@H]2O[C@H]([C@H](O)[C@@H]2O)N2C=NC3=C2N=CN=C3N)[C@@H](O)[C@H]1O
				Tyrosine	x				Tyrosine	CHEBI:18186		C9H11NO3	InChI=1S/C9H11NO3/c10-8(9(12)13)5-6-1-3-7(11)4-2-6/h1-4,8,11H,5,10H2,(H,12,13)	OUYCCCASQSFEME-UHFFFAOYSA-N	NC(Cc1ccc(O)cc1)C(O)=O
				Glycerol	x				Glycerol	CHEBI:17754	C00116	C3H8O3	InChI=1S/C3H8O3/c4-1-3(6)2-5/h3-6H,1-2H2	PEDCQBHIVMGVHV-UHFFFAOYSA-N	OCC(O)CO
				Glycerophosphocholine	x				Glycerophosphocholine	CHEBI:16870	C00670	C8H20NO6P	InChI=1S/C8H20NO6P/c1-9(2,3)4-5-14-16(12,13)15-7-8(11)6-10/h8,10-11H,4-7H2,1-3H3/t8-/m1/s1	SUHOQUVVVLNYQR-MRVPVSSYSA-N	C[N+](C)(C)CCOP([O-])(=O)OC[C@H](O)CO
				Lactate	x				Lactic acid			C3H6O3	InChI=1/C3H6O3/c1-2(4)3(5)6/h2,4H,1H3,(H,5,6)	JVTAAEKCZFNVCJ-UHFFFAOYNA-N	CC(O)C(O)=O
				Cystathionine	x				Cystathionine	CHEBI:17755		C7H14N2O4S	InChI=1S/C7H14N2O4S/c8-4(6(10)11)1-2-14-3-5(9)7(12)13/h4-5H,1-3,8-9H2,(H,10,11)(H,12,13)	ILRYLPWNYFXEMH-UHFFFAOYSA-N	NC(CCSCC(N)C(O)=O)C(O)=O
				Glucose	x				D-Glucose	CHEBI:42758	C00031	C6H12O6	InChI=1S/C6H12O6/c7-1-3(9)5(11)6(12)4(10)2-8/h1,3-6,8-12H,2H2/t3-,4+,5+,6+/m0/s1	GZCGUPFRVQAUEE-SLPGGIOYSA-N	[H]C(=O)[C@H](O)[C@@H](O)[C@H](O)[C@H](O)CO
				Phosphocholine	x				Phosphocholine	CHEBI:18132		C5H15NO4P	InChI=1S/C5H14NO4P/c1-6(2,3)4-5-10-11(7,8)9/h4-5H2,1-3H3,(H-,7,8,9)/p+1	YHHSONZFOIEMCP-UHFFFAOYSA-O	C[N+](C)(C)CCOP(O)(O)=O
				Succinate	x				Succinic acid	CHEBI:15741	C00042	C4H6O4	InChI=1S/C4H6O4/c5-3(6)1-2-4(7)8/h1-2H2,(H,5,6)(H,7,8)	KDYFGRWQOYBRFD-UHFFFAOYSA-N	OC(=O)CCC(O)=O
				Asparagine	x				Asparagine	CHEBI:22653		C4H8N2O3	InChI=1S/C4H8N2O3/c5-2(4(8)9)1-3(6)7/h2H,1,5H2,(H2,6,7)(H,8,9)	DCXYFEDJOCDNAF-UHFFFAOYSA-N	NC(CC(N)=O)C(O)=O
				Phenylalanine	x				Phenylalanine	CHEBI:28044		C9H11NO2	InChI=1S/C9H11NO2/c10-8(9(11)12)6-7-4-2-1-3-5-7/h1-5,8H,6,10H2,(H,11,12)	COLNVLDHVKWLRT-UHFFFAOYSA-N	NC(Cc1ccccc1)C(O)=O
				Nicotinate	x				Nicotinic acid	CHEBI:15940	C00253	C6H5NO2	InChI=1S/C6H5NO2/c8-6(9)5-2-1-3-7-4-5/h1-4H,(H,8,9)	PVNIIMVLHYAWGP-UHFFFAOYSA-N	OC(=O)C1=CN=CC=C1
				Proline	x				Proline	CHEBI:26271		C5H9NO2	InChI=1S/C5H9NO2/c7-5(8)4-2-1-3-6-4/h4,6H,1-3H2,(H,7,8)	ONIBWKKTOPOVIA-UHFFFAOYSA-N	OC(=O)C1CCCN1
				Aspartate	x				Aspartic acid	CHEBI:22660		C4H7NO4	InChI=1S/C4H7NO4/c5-2(4(8)9)1-3(6)7/h2H,1,5H2,(H,6,7)(H,8,9)	CKLJMWTZIZZHCS-UHFFFAOYSA-N	NC(CC(O)=O)C(O)=O
				Putrescine	x				Putrescine	CHEBI:17148	C00134	C4H12N2	InChI=1S/C4H12N2/c5-3-1-2-4-6/h1-6H2	KIDHWZJUCRJVML-UHFFFAOYSA-N	NCCCCN
				Propionate	x				Propionic acid	CHEBI:30768	C00163	C3H6O2	InChI=1S/C3H6O2/c1-2-3(4)5/h2H2,1H3,(H,4,5)	XBDQKXXYIPTUBI-UHFFFAOYSA-N	CCC(O)=O
				Acetate	x				Acetic acid	CHEBI:15366	C00033	C2H4O2	InChI=1S/C2H4O2/c1-2(3)4/h1H3,(H,3,4)	QTBSBXVTEAMEQO-UHFFFAOYSA-N	CC(O)=O
				Alanine	x				Alanine	CHEBI:16449	C01401	C3H7NO2	InChI=1S/C3H7NO2/c1-2(4)3(5)6/h2H,4H2,1H3,(H,5,6)	QNAYBMKLOCPYGJ-UHFFFAOYSA-N	CC(N)C(O)=O
				Choline	x				Choline	CHEBI:15354		C5H14NO	InChI=1S/C5H14NO/c1-6(2,3)4-5-7/h7H,4-5H2,1-3H3/q+1	OEYIOHPDSNJKLS-UHFFFAOYSA-N	C[N+](C)(C)CCO
				Glycine	x				Glycine	CHEBI:15428	C00037	C2H5NO2	InChI=1S/C2H5NO2/c3-1-2(4)5/h1,3H2,(H,4,5)	DHMQDGOQFOQNFH-UHFFFAOYSA-N	NCC(O)=O
				Isoleucine	x				Isoleucine			C6H13NO2	InChI=1/C6H13NO2/c1-3-4(2)5(7)6(8)9/h4-5H,3,7H2,1-2H3,(H,8,9)	AGPKZVBTJJNPAG-UHFFFAOYNA-N	CCC(C)C(N)C(O)=O
				Leucine	x				Leucine	CHEBI:25017		C6H13NO2	InChI=1S/C6H13NO2/c1-4(2)3-5(7)6(8)9/h4-5H,3,7H2,1-2H3,(H,8,9)	ROHFNLRQFUQHCH-UHFFFAOYSA-N	CC(C)CC(N)C(O)=O
				Lysine	x				Lysine	CHEBI:25094		C6H14N2O2	InChI=1S/C6H14N2O2/c7-4-2-1-3-5(8)6(9)10/h5H,1-4,7-8H2,(H,9,10)	KDXKERNSBIXSRK-UHFFFAOYSA-N	NCCCCC(N)C(O)=O
				Malate	x				Malic acid	CHEBI:50263	C00711	C4H6O5	InChI=1S/C4H6O5/c5-2(4(8)9)1-3(6)7/h2,5H,1H2,(H,6,7)(H,8,9)	BJEPYKJPYRNKOW-UHFFFAOYSA-N	OC(CC(O)=O)C(O)=O
				Threonine	x				Threonine			C4H9NO3	InChI=1S/C4H9NO3/c1-2(6)3(5)4(7)8/h2-3,6H,5H2,1H3,(H,7,8)	AYFVYJQAPQTCCC-UHFFFAOYSA-N	CC(O)C(N)C(O)=O
				Trehalose	x				Trehalose	CHEBI:16551	C01083	C12H22O11	InChI=1S/C12H22O11/c13-1-3-5(15)7(17)9(19)11(21-3)23-12-10(20)8(18)6(16)4(2-14)22-12/h3-20H,1-2H2/t3-,4-,5-,6-,7+,8+,9-,10-,11-,12-/m1/s1	HDTRYLNUVZCQOY-LIZSDCNHSA-N	OC[C@H]1O[C@H](O[C@H]2O[C@H](CO)[C@@H](O)[C@H](O)[C@H]2O)[C@H](O)[C@@H](O)[C@@H]1O
				Tryptophan	x				Tryptophan	CHEBI:27897		C11H12N2O2	InChI=1S/C11H12N2O2/c12-9(11(14)15)5-7-6-13-10-4-2-1-3-8(7)10/h1-4,6,9,13H,5,12H2,(H,14,15)	QIVBCDIJIAJPQS-UHFFFAOYSA-N	NC(Cc1c[nH]c2ccccc12)C(O)=O
				Valine	x				Valine	CHEBI:27266		C5H11NO2	InChI=1S/C5H11NO2/c1-3(2)4(6)5(7)8/h3-4H,6H2,1-2H3,(H,7,8)	KZSNJWFQEVHDMF-UHFFFAOYSA-N	CC(C)C(N)C(O)=O
Cross-Platform Comparison of Caenorhabditis elegans Tissue Extraction Strategies for Comprehensive Metabolome Coverage	Geier	2011	21480661	Betaine	x				Betaine	CHEBI:17750	C00719	C5H11NO2	InChI=1S/C5H11NO2/c1-6(2,3)4-5(7)8/h4H2,1-3H3	KWIUHFFTVRNATP-UHFFFAOYSA-N	C[N+](C)(C)CC([O-])=O
				Choline	x				Choline	CHEBI:15354		C5H14NO	InChI=1S/C5H14NO/c1-6(2,3)4-5-7/h7H,4-5H2,1-3H3/q+1	OEYIOHPDSNJKLS-UHFFFAOYSA-N	C[N+](C)(C)CCO
				O-phosphocolamine			x		Phosphorylethanolamine	CHEBI:17553	C00346	C2H8NO4P	InChI=1S/C2H8NO4P/c3-1-2-7-8(4,5)6/h1-3H2,(H2,4,5,6)	SUHOOTKUPISOBE-UHFFFAOYSA-N	NCCOP(O)(O)=O
				Phosphocholine	x				Phosphocholine	CHEBI:18132		C5H15NO4P	InChI=1S/C5H14NO4P/c1-6(2,3)4-5-10-11(7,8)9/h4-5H2,1-3H3,(H-,7,8,9)/p+1	YHHSONZFOIEMCP-UHFFFAOYSA-O	C[N+](C)(C)CCOP(O)(O)=O
				Putrescine			x		Putrescine	CHEBI:17148	C00134	C4H12N2	InChI=1S/C4H12N2/c5-3-1-2-4-6/h1-6H2	KIDHWZJUCRJVML-UHFFFAOYSA-N	NCCCCN
				Methoxytryptamine			x		5-Methoxytryptamine	CHEBI:2089	C05659	C11H14N2O	InChI=1S/C11H14N2O/c1-14-9-2-3-11-10(6-9)8(4-5-12)7-13-11/h2-3,6-7,13H,4-5,12H2,1H3	JTEJPPKMYBDEMY-UHFFFAOYSA-N	COC1=CC2=C(NC=C2CCN)C=C1
				Phenylethanolamine			x		2-Hydroxyphenethylamine	CHEBI:16343	C02735	C8H11NO	InChI=1S/C8H11NO/c9-6-5-7-3-1-2-4-8(7)10/h1-4,10H,5-6,9H2	FMEVAQARAVDUNY-UHFFFAOYSA-N	NCC(O)C1=CC=CC=C1
				3-aminoisobutyric acid			x		3-Aminoisobutanoic acid	CHEBI:27389	C05145	C4H9NO2	InChI=1S/C4H9NO2/c1-3(2-5)4(6)7/h3H,2,5H2,1H3,(H,6,7)	QCHPKSFMDHPSNR-UHFFFAOYSA-N	CC(CN)C(O)=O
				Alanine	x				Alanine	CHEBI:16449	C01401	C3H7NO2	InChI=1S/C3H7NO2/c1-2(4)3(5)6/h2H,4H2,1H3,(H,5,6)	QNAYBMKLOCPYGJ-UHFFFAOYSA-N	CC(N)C(O)=O
				Arginine	x				Arginine	CHEBI:29016		C6H14N4O2	InChI=1S/C6H14N4O2/c7-4(5(11)12)2-1-3-10-6(8)9/h4H,1-3,7H2,(H,11,12)(H4,8,9,10)	ODKSFYDXXFIFQN-UHFFFAOYSA-N	NC(CCCNC(N)=N)C(O)=O
				Asparagine	x				Asparagine	CHEBI:22653		C4H8N2O3	InChI=1S/C4H8N2O3/c5-2(4(8)9)1-3(6)7/h2H,1,5H2,(H2,6,7)(H,8,9)	DCXYFEDJOCDNAF-UHFFFAOYSA-N	NC(CC(N)=O)C(O)=O
				Aspartate	x				Aspartic acid	CHEBI:22660		C4H7NO4	InChI=1S/C4H7NO4/c5-2(4(8)9)1-3(6)7/h2H,1,5H2,(H,6,7)(H,8,9)	CKLJMWTZIZZHCS-UHFFFAOYSA-N	NC(CC(O)=O)C(O)=O
				Glutamate	x				Glutamic acid	CHEBI:18237		C5H9NO4	InChI=1S/C5H9NO4/c6-3(5(9)10)1-2-4(7)8/h3H,1-2,6H2,(H,7,8)(H,9,10)	WHUUTDBJXJRKMK-UHFFFAOYSA-N	NC(CCC(O)=O)C(O)=O
				Glutamine	x				Glutamine	CHEBI:28300		C5H10N2O3	InChI=1S/C5H10N2O3/c6-3(5(9)10)1-2-4(7)8/h3H,1-2,6H2,(H2,7,8)(H,9,10)	ZDXPYRJPNDTMRX-UHFFFAOYSA-N	NC(CCC(N)=O)C(O)=O
				Glycine	x		x		Glycine	CHEBI:15428	C00037	C2H5NO2	InChI=1S/C2H5NO2/c3-1-2(4)5/h1,3H2,(H,4,5)	DHMQDGOQFOQNFH-UHFFFAOYSA-N	NCC(O)=O
				Isoleucine	x		x		Isoleucine			C6H13NO2	InChI=1/C6H13NO2/c1-3-4(2)5(7)6(8)9/h4-5H,3,7H2,1-2H3,(H,8,9)	AGPKZVBTJJNPAG-UHFFFAOYNA-N	CCC(C)C(N)C(O)=O
				Leucine	x				Leucine	CHEBI:25017		C6H13NO2	InChI=1S/C6H13NO2/c1-4(2)3-5(7)6(8)9/h4-5H,3,7H2,1-2H3,(H,8,9)	ROHFNLRQFUQHCH-UHFFFAOYSA-N	CC(C)CC(N)C(O)=O
				Lysine	x				Lysine	CHEBI:25094		C6H14N2O2	InChI=1S/C6H14N2O2/c7-4-2-1-3-5(8)6(9)10/h5H,1-4,7-8H2,(H,9,10)	KDXKERNSBIXSRK-UHFFFAOYSA-N	NCCCCC(N)C(O)=O
				Methionine			x		Methionine	CHEBI:16811		C5H11NO2S	InChI=1S/C5H11NO2S/c1-9-3-2-4(6)5(7)8/h4H,2-3,6H2,1H3,(H,7,8)	FFEARJCKVFRZRR-UHFFFAOYSA-N	CSCCC(N)C(O)=O
				Phenylalanine	x		x		Phenylalanine	CHEBI:28044		C9H11NO2	InChI=1S/C9H11NO2/c10-8(9(11)12)6-7-4-2-1-3-5-7/h1-5,8H,6,10H2,(H,11,12)	COLNVLDHVKWLRT-UHFFFAOYSA-N	NC(Cc1ccccc1)C(O)=O
				Proline			x		Proline	CHEBI:26271		C5H9NO2	InChI=1S/C5H9NO2/c7-5(8)4-2-1-3-6-4/h4,6H,1-3H2,(H,7,8)	ONIBWKKTOPOVIA-UHFFFAOYSA-N	OC(=O)C1CCCN1
				Pyroglutamic acid			x		Pyroglutamic acid	CHEBI:18183	C01879	C5H7NO3	InChI=1S/C5H7NO3/c7-4-2-1-3(6-4)5(8)9/h3H,1-2H2,(H,6,7)(H,8,9)/t3-/m0/s1	ODHCTXKNWHHXJC-VKHMYHEASA-N	OC(=O)[C@@H]1CCC(=O)N1
				Serine	x		x		Serine	CHEBI:17822		C3H7NO3	InChI=1S/C3H7NO3/c4-2(1-5)3(6)7/h2,5H,1,4H2,(H,6,7)	MTCFGRXMJLQNBG-UHFFFAOYSA-N	NC(CO)C(O)=O
				Threonine	x		x		Threonine			C4H9NO3	InChI=1S/C4H9NO3/c1-2(6)3(5)4(7)8/h2-3,6H,5H2,1H3,(H,7,8)	AYFVYJQAPQTCCC-UHFFFAOYSA-N	CC(O)C(N)C(O)=O
				Tyrosine	x				Tyrosine	CHEBI:18186		C9H11NO3	InChI=1S/C9H11NO3/c10-8(9(12)13)5-6-1-3-7(11)4-2-6/h1-4,8,11H,5,10H2,(H,12,13)	OUYCCCASQSFEME-UHFFFAOYSA-N	NC(Cc1ccc(O)cc1)C(O)=O
				Valine	x		x		Valine	CHEBI:27266		C5H11NO2	InChI=1S/C5H11NO2/c1-3(2)4(6)5(7)8/h3-4H,6H2,1-2H3,(H,7,8)	KZSNJWFQEVHDMF-UHFFFAOYSA-N	CC(C)C(N)C(O)=O
				Beta- alanine			x		Beta-Alanine	CHEBI:16958	C00099	C3H7NO2	InChI=1S/C3H7NO2/c4-2-1-3(5)6/h1-2,4H2,(H,5,6)	UCMIRNVEIXFBKS-UHFFFAOYSA-N	NCCC(O)=O
				Cystathionine	x				Cystathionine	CHEBI:17755		C7H14N2O4S	InChI=1S/C7H14N2O4S/c8-4(6(10)11)1-2-14-3-5(9)7(12)13/h4-5H,1-3,8-9H2,(H,10,11)(H,12,13)	ILRYLPWNYFXEMH-UHFFFAOYSA-N	NC(CCSCC(N)C(O)=O)C(O)=O
				D-Ala-D-Ala			x		Alanyl-Alanine	CHEBI:72816		C6H12N2O3	InChI=1S/C6H12N2O3/c1-3(7)5(9)8-4(2)6(10)11/h3-4H,7H2,1-2H3,(H,8,9)(H,10,11)/t3-,4-/m0/s1	DEFJQIDDEAULHB-IMJSIDKUSA-N	C[C@H](N)C(=O)N[C@@H](C)C(O)=O
				Homoserine			x		Homoserine	CHEBI:30653		C4H9NO3	InChI=1S/C4H9NO3/c5-3(1-2-6)4(7)8/h3,6H,1-2,5H2,(H,7,8)	UKAUYVFTDYCKQA-UHFFFAOYSA-N	NC(CCO)C(O)=O
				Hydroxy-proline			x		4-Hydroxyproline	CHEBI:18095	C01157	C5H9NO3	InChI=1S/C5H9NO3/c7-3-1-4(5(8)9)6-2-3/h3-4,6-7H,1-2H2,(H,8,9)/t3-,4+/m1/s1	PMMYEEVYMWASQN-DMTCNVIQSA-N	O[C@H]1CN[C@@H](C1)C(O)=O
				Ornithine			x		Ornithine	CHEBI:15729	C00077	C5H12N2O2	InChI=1S/C5H12N2O2/c6-3-1-2-4(7)5(8)9/h4H,1-3,6-7H2,(H,8,9)/t4-/m0/s1	AHLPHDHHMVZTML-BYPYZUCNSA-N	NCCC[C@H](N)C(O)=O
				D-(+)-Trehalose	x		x		Trehalose	CHEBI:16551	C01083	C12H22O11	InChI=1S/C12H22O11/c13-1-3-5(15)7(17)9(19)11(21-3)23-12-10(20)8(18)6(16)4(2-14)22-12/h3-20H,1-2H2/t3-,4-,5-,6-,7+,8+,9-,10-,11-,12-/m1/s1	HDTRYLNUVZCQOY-LIZSDCNHSA-N	OC[C@H]1O[C@H](O[C@H]2O[C@H](CO)[C@@H](O)[C@H](O)[C@H]2O)[C@H](O)[C@@H](O)[C@@H]1O
				Glucose	x				D-Glucose	CHEBI:42758	C00031	C6H12O6	InChI=1S/C6H12O6/c7-1-3(9)5(11)6(12)4(10)2-8/h1,3-6,8-12H,2H2/t3-,4+,5+,6+/m0/s1	GZCGUPFRVQAUEE-SLPGGIOYSA-N	[H]C(=O)[C@H](O)[C@@H](O)[C@H](O)[C@H](O)CO
				3-Glycerophosphate			x		Glycerol 3-phosphate	CHEBI:15978	C00093	C3H9O6P	InChI=1S/C3H9O6P/c4-1-3(5)2-9-10(6,7)8/h3-5H,1-2H2,(H2,6,7,8)	AWUCVROLDVIAJX-UHFFFAOYSA-N	OC[C@@H](O)COP(O)(O)=O
				3-Phosphoglycerate			x		3-Phosphoglyceric acid	CHEBI:17050	C00597	C3H7O7P	InChI=1S/C3H7O7P/c4-2(3(5)6)1-10-11(7,8)9/h2,4H,1H2,(H,5,6)(H2,7,8,9)	OSJPPGNTCRNQQC-UHFFFAOYSA-N	OC(COP(O)(O)=O)C(O)=O
				D-glucose-6-phosphate			x		Beta-D-Glucose 6-phosphate	CHEBI:17719	C01172	C6H13O9P	InChI=1S/C6H13O9P/c7-3-2(1-14-16(11,12)13)15-6(10)5(9)4(3)8/h2-10H,1H2,(H2,11,12,13)/t2-,3-,4+,5-,6-/m1/s1	NBSCHQHZLSJFNQ-VFUOTHLCSA-N	O[C@@H]1O[C@H](COP(O)(O)=O)[C@@H](O)[C@H](O)[C@H]1O
				Gluconic acid			x		Gluconic acid	CHEBI:33198	C00257	C6H12O7	InChI=1S/C6H12O7/c7-1-2(8)3(9)4(10)5(11)6(12)13/h2-5,7-11H,1H2,(H,12,13)/t2-,3-,4+,5-/m1/s1	RGHNJXZEOKUKBD-SQOUGZDYSA-N	OC[C@@H](O)[C@@H](O)[C@H](O)[C@@H](O)C(O)=O
				Glycerol	x		x		Glycerol	CHEBI:17754	C00116	C3H8O3	InChI=1S/C3H8O3/c4-1-3(6)2-5/h3-6H,1-2H2	PEDCQBHIVMGVHV-UHFFFAOYSA-N	OCC(O)CO
				myo-Inositol			x		Myoinositol	CHEBI:24848	C00137	C6H12O6	InChI=1S/C6H12O6/c7-1-2(8)4(10)6(12)5(11)3(1)9/h1-12H	CDAISMWEOUEBRE-UHFFFAOYSA-N	OC1C(O)C(O)C(O)C(O)C1O
				sn-Glycero-3- phosphocholine	x				Glycerophosphocholine	CHEBI:16870	C00670	C8H20NO6P	InChI=1S/C8H20NO6P/c1-9(2,3)4-5-14-16(12,13)15-7-8(11)6-10/h8,10-11H,4-7H2,1-3H3/t8-/m1/s1	SUHOQUVVVLNYQR-MRVPVSSYSA-N	C[N+](C)(C)CCOP([O-])(=O)OC[C@H](O)CO
				Sucrose			x		Sucrose	CHEBI:17992	C00089	C12H22O11	InChI=1S/C12H22O11/c13-1-4-6(16)8(18)9(19)11(21-4)23-12(3-15)10(20)7(17)5(2-14)22-12/h4-11,13-20H,1-3H2/t4-,5-,6-,7-,8+,9-,10+,11-,12+/m1/s1	CZMRCDWAGMRECN-UGDNZRGBSA-N	OC[C@H]1O[C@@](CO)(O[C@H]2O[C@H](CO)[C@@H](O)[C@H](O)[C@H]2O)[C@@H](O)[C@@H]1O
				Acetate	x				Acetic acid	CHEBI:15366	C00033	C2H4O2	InChI=1S/C2H4O2/c1-2(3)4/h1H3,(H,3,4)	QTBSBXVTEAMEQO-UHFFFAOYSA-N	CC(O)=O
				Citramalic acid			x		Citramalic acid	CHEBI:15584	C00815	C5H8O5	InChI=1S/C5H8O5/c1-5(10,4(8)9)2-3(6)7/h10H,2H2,1H3,(H,6,7)(H,8,9)	XFTRTWQBIOMVPK-UHFFFAOYSA-N	CC(O)(CC(O)=O)C(O)=O
				Citric acid			x		Citric acid	CHEBI:30769	C00158	C6H8O7	InChI=1S/C6H8O7/c7-3(8)1-6(13,5(11)12)2-4(9)10/h13H,1-2H2,(H,7,8)(H,9,10)(H,11,12)	KRKNYBCHXYNGOX-UHFFFAOYSA-N	OC(=O)CC(O)(CC(O)=O)C(O)=O
				Formate	x				Formic acid	CHEBI:30751	C00058	CH2O2	InChI=1S/CH2O2/c2-1-3/h1H,(H,2,3)	BDAGIHXWWSANSR-UHFFFAOYSA-N	[H]C(O)=O
				Fumarate	x		x		Fumaric acid	CHEBI:18012	C00122	C4H4O4	InChI=1S/C4H4O4/c5-3(6)1-2-4(7)8/h1-2H,(H,5,6)(H,7,8)/b2-1+	VZCYOOQTPOCHFL-OWOJBTEDSA-N	OC(=O)\C=C\C(O)=O
				Lactate	x		x		Lactic acid			C3H6O3	InChI=1/C3H6O3/c1-2(4)3(5)6/h2,4H,1H3,(H,5,6)	JVTAAEKCZFNVCJ-UHFFFAOYNA-N	CC(O)C(O)=O
				Malate			x		Malic acid	CHEBI:50263	C00711	C4H6O5	InChI=1S/C4H6O5/c5-2(4(8)9)1-3(6)7/h2,5H,1H2,(H,6,7)(H,8,9)	BJEPYKJPYRNKOW-UHFFFAOYSA-N	OC(CC(O)=O)C(O)=O
				Phosphoenolpyruvic acid			x		Phosphoenolpyruvic acid	CHEBI:44897	C00074	C3H5O6P	InChI=1S/C3H5O6P/c1-2(3(4)5)9-10(6,7)8/h1H2,(H,4,5)(H2,6,7,8)	DTBNBXWJWCWCIK-UHFFFAOYSA-N	OC(=O)C(=C)OP(O)(O)=O
				Phosphoglycolic acid			x		Phosphoglycolic acid	CHEBI:17150	C00988	C2H5O6P	InChI=1S/C2H5O6P/c3-2(4)1-8-9(5,6)7/h1H2,(H,3,4)(H2,5,6,7)	ASCFNMCAHFUBCO-UHFFFAOYSA-N	OC(=O)COP(O)(O)=O
				Propionate	x				Propionic acid	CHEBI:30768	C00163	C3H6O2	InChI=1S/C3H6O2/c1-2-3(4)5/h2H2,1H3,(H,4,5)	XBDQKXXYIPTUBI-UHFFFAOYSA-N	CCC(O)=O
				Succinate	x		x		Succinic acid	CHEBI:15741	C00042	C4H6O4	InChI=1S/C4H6O4/c5-3(6)1-2-4(7)8/h1-2H2,(H,5,6)(H,7,8)	KDYFGRWQOYBRFD-UHFFFAOYSA-N	OC(=O)CCC(O)=O
				Heptadecanoic acid			x		Heptadecanoic acid	CHEBI:32365		C17H34O2	InChI=1S/C17H34O2/c1-2-3-4-5-6-7-8-9-10-11-12-13-14-15-16-17(18)19/h2-16H2,1H3,(H,18,19)	KEMQGTRYUADPNZ-UHFFFAOYSA-N	CCCCCCCCCCCCCCCCC(O)=O
				Linoleic acid			x		Linoleic acid	CHEBI:17351	C01595	C18H32O2	InChI=1S/C18H32O2/c1-2-3-4-5-6-7-8-9-10-11-12-13-14-15-16-17-18(19)20/h6-7,9-10H,2-5,8,11-17H2,1H3,(H,19,20)/b7-6-,10-9-	OYHQOLUKZRVURQ-HZJYTTRNSA-N	CCCCC\C=C/C\C=C/CCCCCCCC(O)=O
				Palmitic acid			x		Palmitic acid	CHEBI:15756	C00249	C16H32O2	InChI=1S/C16H32O2/c1-2-3-4-5-6-7-8-9-10-11-12-13-14-15-16(17)18/h2-15H2,1H3,(H,17,18)	IPCSVZSSVZVIGE-UHFFFAOYSA-N	CCCCCCCCCCCCCCCC(O)=O
				Stearic acid			x		Stearic acid	CHEBI:28842	C01530	C18H36O2	InChI=1S/C18H36O2/c1-2-3-4-5-6-7-8-9-10-11-12-13-14-15-16-17-18(19)20/h2-17H2,1H3,(H,19,20)	QIQXTHQIDYTFRH-UHFFFAOYSA-N	CCCCCCCCCCCCCCCCCC(O)=O
				Adenosine			x		Adenosine	CHEBI:16335	C00212	C10H13N5O4	InChI=1S/C10H13N5O4/c11-8-5-9(13-2-12-8)15(3-14-5)10-7(18)6(17)4(1-16)19-10/h2-4,6-7,10,16-18H,1H2,(H2,11,12,13)/t4-,6-,7-,10-/m1/s1	OIRDTQYFTABQOQ-KQYNXXCUSA-N	NC1=C2N=CN([C@@H]3O[C@H](CO)[C@@H](O)[C@H]3O)C2=NC=N1
				Guanosine			x		Guanosine	CHEBI:16750	C00387	C10H13N5O5	InChI=1S/C10H13N5O5/c11-10-13-7-4(8(19)14-10)12-2-15(7)9-6(18)5(17)3(1-16)20-9/h2-3,5-6,9,16-18H,1H2,(H3,11,13,14,19)/t3-,5-,6-,9-/m1/s1	NYHBQMYGNKIUIF-UUOKFMHZSA-N	NC1=NC2=C(N=CN2[C@@H]2O[C@H](CO)[C@@H](O)[C@H]2O)C(=O)N1
				Xanthosine			x		Xanthosine	CHEBI:18107	C01762	C10H12N4O6	InChI=1S/C10H12N4O6/c15-1-3-5(16)6(17)9(20-3)14-2-11-4-7(14)12-10(19)13-8(4)18/h2-3,5-6,9,15-17H,1H2,(H2,12,13,18,19)/t3-,5-,6-,9-/m1/s1	UBORTCNDUKBEOP-UUOKFMHZSA-N	OC[C@H]1O[C@H]([C@H](O)[C@@H]1O)N1C=NC2=C1N=C(O)N=C2O
				Adenine			x		Adenine	CHEBI:16708	C00147	C5H5N5	InChI=1S/C5H5N5/c6-4-3-5(9-1-7-3)10-2-8-4/h1-2H,(H3,6,7,8,9,10)	GFFGJBXGBJISGV-UHFFFAOYSA-N	NC1=C2NC=NC2=NC=N1
				Thymine			x		Thymine	CHEBI:17821	C00178	C5H6N2O2	InChI=1S/C5H6N2O2/c1-3-2-6-5(9)7-4(3)8/h2H,1H3,(H2,6,7,8,9)	RWQNBRDOKXIBIV-UHFFFAOYSA-N	CC1=CNC(=O)NC1=O
				Uracil			x		Uracil	CHEBI:17568	C00106	C4H4N2O2	InChI=1S/C4H4N2O2/c7-3-1-2-5-4(8)6-3/h1-2H,(H2,5,6,7,8)	ISAKRJDGNUQOIC-UHFFFAOYSA-N	O=C1NC=CC(=O)N1
				Xanthine			x		Xanthine	CHEBI:17712	C00385	C5H4N4O2	InChI=1S/C5H4N4O2/c10-4-2-3(7-1-6-2)8-5(11)9-4/h1H,(H3,6,7,8,9,10,11)	LRFVTYWOQMYALW-UHFFFAOYSA-N	O=C1NC2=C(NC=N2)C(=O)N1
				AMP	x		x		AMP	CHEBI:16027	C00020	C10H14N5O7P	InChI=1S/C10H14N5O7P/c11-8-5-9(13-2-12-8)15(3-14-5)10-7(17)6(16)4(22-10)1-21-23(18,19)20/h2-4,6-7,10,16-17H,1H2,(H2,11,12,13)(H2,18,19,20)/t4-,6-,7-,10-/m1/s1	UDMBCSSLTHHNCD-KQYNXXCUSA-N	NC1=C2N=CN([C@@H]3O[C@H](COP(O)(O)=O)[C@@H](O)[C@H]3O)C2=NC=N1
				ATP	x				ATP	CHEBI:15422	C00002	C10H16N5O13P3	InChI=1S/C10H16N5O13P3/c11-8-5-9(13-2-12-8)15(3-14-5)10-7(17)6(16)4(26-10)1-25-30(21,22)28-31(23,24)27-29(18,19)20/h2-4,6-7,10,16-17H,1H2,(H,21,22)(H,23,24)(H2,11,12,13)(H2,18,19,20)/t4-,6-,7-,10-/m1/s1	ZKHQWZAMYRWXGA-KQYNXXCUSA-N	NC1=NC=NC2=C1N=CN2[C@@H]1O[C@H](COP(O)(=O)OP(O)(=O)OP(O)(O)=O)[C@@H](O)[C@H]1O
				GTP	x				GTP	CHEBI:15996	C00044	C10H16N5O14P3	InChI=1S/C10H16N5O14P3/c11-10-13-7-4(8(18)14-10)12-2-15(7)9-6(17)5(16)3(27-9)1-26-31(22,23)29-32(24,25)28-30(19,20)21/h2-3,5-6,9,16-17H,1H2,(H,22,23)(H,24,25)(H2,19,20,21)(H3,11,13,14,18)/t3-,5-,6-,9-/m1/s1	XKMLYUALXHKNFT-UUOKFMHZSA-N	NC1=NC2=C(N=CN2[C@@H]2O[C@H](COP(O)(=O)OP(O)(=O)OP(O)(O)=O)[C@@H](O)[C@H]2O)C(=O)N1
				Inosine 5-monophosphate			x		Inosinic acid	CHEBI:17202	C00130	C10H13N4O8P	InChI=1S/C10H13N4O8P/c15-6-4(1-21-23(18,19)20)22-10(7(6)16)14-3-13-5-8(14)11-2-12-9(5)17/h2-4,6-7,10,15-16H,1H2,(H,11,12,17)(H2,18,19,20)/t4-,6-,7-,10-/m1/s1	GRSZFWQUAKGDAV-KQYNXXCUSA-N	O[C@@H]1[C@@H](COP(O)(O)=O)O[C@H]([C@@H]1O)N1C=NC2=C1N=CNC2=O
				UMP			x		UMP	CHEBI:16695	C00105	C9H13N2O9P	InChI=1S/C9H13N2O9P/c12-5-1-2-11(9(15)10-5)8-7(14)6(13)4(20-8)3-19-21(16,17)18/h1-2,4,6-8,13-14H,3H2,(H,10,12,15)(H2,16,17,18)/t4-,6-,7-,8-/m1/s1	DJJCXFVJDGTHFX-XVFCMESISA-N	O[C@H]1[C@@H](O)[C@@H](O[C@@H]1COP(O)(O)=O)N1C=CC(=O)NC1=O
				Pyrophosphate			x		Pyrophosphate	CHEBI:29888	C00013	H4O7P2	InChI=1S/H4O7P2/c1-8(2,3)7-9(4,5)6/h(H2,1,2,3)(H2,4,5,6)	XPPKVPWEQAFLFU-UHFFFAOYSA-N	OP(O)(=O)OP(O)(O)=O
				Nicotinic acid			x		Nicotinic acid	CHEBI:15940	C00253	C6H5NO2	InChI=1S/C6H5NO2/c8-6(9)5-2-1-3-7-4-5/h1-4H,(H,8,9)	PVNIIMVLHYAWGP-UHFFFAOYSA-N	OC(=O)C1=CN=CC=C1
				Pantothenic acid			x		Pantothenic acid	CHEBI:29032	C00864	C9H16NO5	InChI=1S/C9H17NO5/c1-9(2,5-11)7(14)8(15)10-4-3-6(12)13/h7,11,14H,3-5H2,1-2H3,(H,10,15)(H,12,13)/t7-/m0/s1	GHOKWGTUZJEAQD-ZETCQYMHSA-N	CC(C)(CO)[C@@H](O)C(=O)NCCC([O-])=O
				Cholesterol			x		Cholesterol	CHEBI:16113	C00187	C27H46O	InChI=1S/C27H46O/c1-18(2)7-6-8-19(3)23-11-12-24-22-10-9-20-17-21(28)13-15-26(20,4)25(22)14-16-27(23,24)5/h9,18-19,21-25,28H,6-8,10-17H2,1-5H3/t19-,21+,22+,23-,24+,25+,26+,27-/m1/s1	HVYWMOMLDIMFJA-DPAQBDIFSA-N	[H][C@@]12CC[C@H]([C@H](C)CCCC(C)C)[C@@]1(C)CC[C@@]1([H])[C@@]2([H])CC=C2CC(O)CC[C@]12C
Potential New Method of Mixture Effected Testing Using Metabolomics and Caenorhabditis elegans	Jones	2011	22175231	2-Methylglutarate	x				2-Methylglutaric acid	CHEBI:68567		C6H10O4	InChI=1S/C6H10O4/c1-4(6(9)10)2-3-5(7)8/h4H,2-3H2,1H3,(H,7,8)(H,9,10)	AQYCMVICBNBXNA-UHFFFAOYSA-N	CC(CCC(O)=O)C(O)=O
				3-Indoxylsulfate	x				Indoxyl sulfate	CHEBI:43355		C8H7NO4S	InChI=1S/C8H7NO4S/c10-14(11,12)13-8-5-9-7-4-2-1-3-6(7)8/h1-5,9H,(H,10,11,12)	BXFFHSIDQOFMLE-UHFFFAOYSA-N	OS(=O)(=O)OC1=CNC2=CC=CC=C12
				4-Hydroxyphenylacetate	x				p-Hydroxyphenylacetic acid	CHEBI:18101	C00642	C8H8O3	InChI=1S/C8H8O3/c9-7-3-1-6(2-4-7)5-8(10)11/h1-4,9H,5H2,(H,10,11)	XQXPVVBIMDBYFF-UHFFFAOYSA-N	OC(=O)CC1=CC=C(O)C=C1
				Acetamide	x		x		Acetamide	CHEBI:27856	C06244	C2H5NO	InChI=1S/C2H5NO/c1-2(3)4/h1H3,(H2,3,4)	DLFVBJFMPXGRIB-UHFFFAOYSA-N	CC(N)=O
				Acetate	x		x		Acetic acid	CHEBI:15366	C00033	C2H4O2	InChI=1S/C2H4O2/c1-2(3)4/h1H3,(H,3,4)	QTBSBXVTEAMEQO-UHFFFAOYSA-N	CC(O)=O
				ADP	x				ADP	CHEBI:16761	C00008	C10H15N5O10P2	InChI=1S/C10H15N5O10P2/c11-8-5-9(13-2-12-8)15(3-14-5)10-7(17)6(16)4(24-10)1-23-27(21,22)25-26(18,19)20/h2-4,6-7,10,16-17H,1H2,(H,21,22)(H2,11,12,13)(H2,18,19,20)/t4-,6-,7-,10-/m1/s1	XTWYTFMLZFPYCI-KQYNXXCUSA-N	NC1=NC=NC2=C1N=CN2[C@@H]1O[C@H](COP(O)(=O)OP(O)(O)=O)[C@@H](O)[C@H]1O
				Alanine	x		x		Alanine	CHEBI:16449	C01401	C3H7NO2	InChI=1S/C3H7NO2/c1-2(4)3(5)6/h2H,4H2,1H3,(H,5,6)	QNAYBMKLOCPYGJ-UHFFFAOYSA-N	CC(N)C(O)=O
				beta-Alanine	x		x		Beta-Alanine	CHEBI:16958	C00099	C3H7NO2	InChI=1S/C3H7NO2/c4-2-1-3(5)6/h1-2,4H2,(H,5,6)	UCMIRNVEIXFBKS-UHFFFAOYSA-N	NCCC(O)=O
				Alpha-Ketoglutarate	x		x		Oxoglutaric acid	CHEBI:30915	C00026	C5H6O5	InChI=1S/C5H6O5/c6-3(5(9)10)1-2-4(7)8/h1-2H2,(H,7,8)(H,9,10)	KPGXRSRHYNQIFN-UHFFFAOYSA-N	OC(=O)CCC(=O)C(O)=O
				AMP	x				AMP	CHEBI:16027	C00020	C10H14N5O7P	InChI=1S/C10H14N5O7P/c11-8-5-9(13-2-12-8)15(3-14-5)10-7(17)6(16)4(22-10)1-21-23(18,19)20/h2-4,6-7,10,16-17H,1H2,(H2,11,12,13)(H2,18,19,20)/t4-,6-,7-,10-/m1/s1	UDMBCSSLTHHNCD-KQYNXXCUSA-N	NC1=C2N=CN([C@@H]3O[C@H](COP(O)(O)=O)[C@@H](O)[C@H]3O)C2=NC=N1
				Arginine	x		x		Arginine	CHEBI:29016		C6H14N4O2	InChI=1S/C6H14N4O2/c7-4(5(11)12)2-1-3-10-6(8)9/h4H,1-3,7H2,(H,11,12)(H4,8,9,10)	ODKSFYDXXFIFQN-UHFFFAOYSA-N	NC(CCCNC(N)=N)C(O)=O
				Asparagine	x		x		Asparagine	CHEBI:22653		C4H8N2O3	InChI=1S/C4H8N2O3/c5-2(4(8)9)1-3(6)7/h2H,1,5H2,(H2,6,7)(H,8,9)	DCXYFEDJOCDNAF-UHFFFAOYSA-N	NC(CC(N)=O)C(O)=O
				Aspartate	x		x		Aspartic acid	CHEBI:22660		C4H7NO4	InChI=1S/C4H7NO4/c5-2(4(8)9)1-3(6)7/h2H,1,5H2,(H,6,7)(H,8,9)	CKLJMWTZIZZHCS-UHFFFAOYSA-N	NC(CC(O)=O)C(O)=O
				ATP	x				ATP	CHEBI:15422	C00002	C10H16N5O13P3	InChI=1S/C10H16N5O13P3/c11-8-5-9(13-2-12-8)15(3-14-5)10-7(17)6(16)4(26-10)1-25-30(21,22)28-31(23,24)27-29(18,19)20/h2-4,6-7,10,16-17H,1H2,(H,21,22)(H,23,24)(H2,11,12,13)(H2,18,19,20)/t4-,6-,7-,10-/m1/s1	ZKHQWZAMYRWXGA-KQYNXXCUSA-N	NC1=NC=NC2=C1N=CN2[C@@H]1O[C@H](COP(O)(=O)OP(O)(=O)OP(O)(O)=O)[C@@H](O)[C@H]1O
				Betaine	x		x		Betaine	CHEBI:17750	C00719	C5H11NO2	InChI=1S/C5H11NO2/c1-6(2,3)4-5(7)8/h4H2,1-3H3	KWIUHFFTVRNATP-UHFFFAOYSA-N	C[N+](C)(C)CC([O-])=O
				Cadaverine			x		Cadaverine	CHEBI:18127	C01672	C5H14N2	InChI=1S/C5H14N2/c6-4-2-1-3-5-7/h1-7H2	VHRGRCVQAFMJIZ-UHFFFAOYSA-N	NCCCCCN
				Carnitine	x				Carnitine	CHEBI:17126		C7H15NO3	InChI=1S/C7H15NO3/c1-8(2,3)5-6(9)4-7(10)11/h6,9H,4-5H2,1-3H3	PHIQHXFUZVPYII-UHFFFAOYSA-N	C[N+](C)(C)CC(O)CC([O-])=O
				Choline	x				Choline	CHEBI:15354		C5H14NO	InChI=1S/C5H14NO/c1-6(2,3)4-5-7/h7H,4-5H2,1-3H3/q+1	OEYIOHPDSNJKLS-UHFFFAOYSA-N	C[N+](C)(C)CCO
				Citrate	x		x		Citric acid	CHEBI:30769	C00158	C6H8O7	InChI=1S/C6H8O7/c7-3(8)1-6(13,5(11)12)2-4(9)10/h13H,1-2H2,(H,7,8)(H,9,10)(H,11,12)	KRKNYBCHXYNGOX-UHFFFAOYSA-N	OC(=O)CC(O)(CC(O)=O)C(O)=O
				Citrulline	x				Citrulline	CHEBI:16349	C00327	C6H13N3O3	InChI=1S/C6H13N3O3/c7-4(5(10)11)2-1-3-9-6(8)12/h4H,1-3,7H2,(H,10,11)(H3,8,9,12)/t4-/m0/s1	RHGKLRLOHDJJDR-BYPYZUCNSA-N	N[C@@H](CCCNC(N)=O)C(O)=O
				Creatine	x		x		Creatine	CHEBI:16919	C00300	C4H9N3O2	InChI=1S/C4H9N3O2/c1-7(4(5)6)2-3(8)9/h2H2,1H3,(H3,5,6)(H,8,9)	CVSVTCORWBXHQV-UHFFFAOYSA-N	CN(CC(O)=O)C(N)=N
				Creatinine	x		x		Creatinine	CHEBI:16737	C00791	C4H7N3O	InChI=1S/C4H7N3O/c1-7-2-3(8)6-4(7)5/h2H2,1H3,(H2,5,6,8)	DDRJAANPRJIHGJ-UHFFFAOYSA-N	CN1CC(=O)NC1=N
				Cystathionine			x		Cystathionine	CHEBI:17755		C7H14N2O4S	InChI=1S/C7H14N2O4S/c8-4(6(10)11)1-2-14-3-5(9)7(12)13/h4-5H,1-3,8-9H2,(H,10,11)(H,12,13)	ILRYLPWNYFXEMH-UHFFFAOYSA-N	NC(CCSCC(N)C(O)=O)C(O)=O
				Dimethylglycine	x		x		Dimethylglycine	CHEBI:17724	C01026	C4H9NO2	InChI=1S/C4H9NO2/c1-5(2)3-4(6)7/h3H2,1-2H3,(H,6,7)	FFDGPVCHZBVARC-UHFFFAOYSA-N	CN(C)CC(O)=O
				Formate	x				Formic acid	CHEBI:30751	C00058	CH2O2	InChI=1S/CH2O2/c2-1-3/h1H,(H,2,3)	BDAGIHXWWSANSR-UHFFFAOYSA-N	[H]C(O)=O
				Fumarate	x				Fumaric acid	CHEBI:18012	C00122	C4H4O4	InChI=1S/C4H4O4/c5-3(6)1-2-4(7)8/h1-2H,(H,5,6)(H,7,8)/b2-1+	VZCYOOQTPOCHFL-OWOJBTEDSA-N	OC(=O)\C=C\C(O)=O
				Gamma-Aminobutyric acid	x				Gamma-Aminobutyric acid	CHEBI:16865	C00334	C4H9NO2	InChI=1S/C4H9NO2/c5-3-1-2-4(6)7/h1-3,5H2,(H,6,7)	BTCSSZJGUNDROE-UHFFFAOYSA-N	NCCCC(O)=O
				Glucose	x		x		D-Glucose	CHEBI:42758	C00031	C6H12O6	InChI=1S/C6H12O6/c7-1-3(9)5(11)6(12)4(10)2-8/h1,3-6,8-12H,2H2/t3-,4+,5+,6+/m0/s1	GZCGUPFRVQAUEE-SLPGGIOYSA-N	[H]C(=O)[C@H](O)[C@@H](O)[C@H](O)[C@H](O)CO
				Glutamate	x		x		Glutamic acid	CHEBI:18237		C5H9NO4	InChI=1S/C5H9NO4/c6-3(5(9)10)1-2-4(7)8/h3H,1-2,6H2,(H,7,8)(H,9,10)	WHUUTDBJXJRKMK-UHFFFAOYSA-N	NC(CCC(O)=O)C(O)=O
				Glutamine	x		x		Glutamine	CHEBI:28300		C5H10N2O3	InChI=1S/C5H10N2O3/c6-3(5(9)10)1-2-4(7)8/h3H,1-2,6H2,(H2,7,8)(H,9,10)	ZDXPYRJPNDTMRX-UHFFFAOYSA-N	NC(CCC(N)=O)C(O)=O
				N-Acetyl-Glutamine			x		N-Acetylglutamine	CHEBI:21553	D07063	C7H12N2O4	InChI=1S/C7H12N2O4/c1-4(10)9-5(7(12)13)2-3-6(8)11/h5H,2-3H2,1H3,(H2,8,11)(H,9,10)(H,12,13)/t5-/m0/s1	KSMRODHGGIIXDV-YFKPBYRVSA-N	CC(=O)NC(CCC(N)=O)C(O)=O
				Glutathione reduced			x		Glutathione	CHEBI:16856	C00051	C10H17N3O6S	InChI=1S/C10H17N3O6S/c11-5(10(18)19)1-2-7(14)13-6(4-20)9(17)12-3-8(15)16/h5-6,20H,1-4,11H2,(H,12,17)(H,13,14)(H,15,16)(H,18,19)/t5-,6-/m0/s1	RWSXRVCMGQZWBV-WDSKDSINSA-N	N[C@@H](CCC(=O)N[C@@H](CS)C(=O)NCC(O)=O)C(O)=O
				Glycine	x		x		Glycine	CHEBI:15428	C00037	C2H5NO2	InChI=1S/C2H5NO2/c3-1-2(4)5/h1,3H2,(H,4,5)	DHMQDGOQFOQNFH-UHFFFAOYSA-N	NCC(O)=O
				Glycogen	x				Glycogen	CHEBI:28087	C00182	C24H42O21	InChI=1S/C24H42O21/c25-1-5-9(28)11(30)16(35)22(41-5)39-4-8-20(45-23-17(36)12(31)10(29)6(2-26)42-23)14(33)18(37)24(43-8)44-19-7(3-27)40-21(38)15(34)13(19)32/h5-38H,1-4H2/t5-,6-,7-,8-,9-,10-,11+,12+,13-,14-,15-,16-,17-,18-,19-,20-,21+,22+,23-,24-/m1/s1	BYSGBSNPRWKUQH-UJDJLXLFSA-N	OC[C@H]1O[C@H](OC[C@H]2O[C@H](O[C@H]3[C@H](O)[C@@H](O)[C@@H](O)O[C@@H]3CO)[C@H](O)[C@@H](O)[C@@H]2O[C@H]2O[C@H](CO)[C@@H](O)[C@H](O)[C@H]2O)[C@H](O)[C@@H](O)[C@@H]1O
				GTP	x				GTP	CHEBI:15996	C00044	C10H16N5O14P3	InChI=1S/C10H16N5O14P3/c11-10-13-7-4(8(18)14-10)12-2-15(7)9-6(17)5(16)3(27-9)1-26-31(22,23)29-32(24,25)28-30(19,20)21/h2-3,5-6,9,16-17H,1H2,(H,22,23)(H,24,25)(H2,19,20,21)(H3,11,13,14,18)/t3-,5-,6-,9-/m1/s1	XKMLYUALXHKNFT-UUOKFMHZSA-N	NC1=NC2=C(N=CN2[C@@H]2O[C@H](COP(O)(=O)OP(O)(=O)OP(O)(O)=O)[C@@H](O)[C@H]2O)C(=O)N1
				Histidine	x				Histidine	CHEBI:27570		C6H9N3O2	InChI=1S/C6H9N3O2/c7-5(6(10)11)1-4-2-8-3-9-4/h2-3,5H,1,7H2,(H,8,9)(H,10,11)	HNDVDQJCIGZPNO-UHFFFAOYSA-N	NC(Cc1c[nH]cn1)C(O)=O
				Hypoxanthine	x				Hypoxanthine	CHEBI:17368	C00262	C5H4N4O	InChI=1S/C5H4N4O/c10-5-3-4(7-1-6-3)8-2-9-5/h1-2H,(H2,6,7,8,9,10)	FDGQSTZJBFJUBT-UHFFFAOYSA-N	OC1=NC=NC2=C1NC=N2
				Indoxyl sulphate	x				Indoxyl sulfate	CHEBI:43355		C8H7NO4S	InChI=1S/C8H7NO4S/c10-14(11,12)13-8-5-9-7-4-2-1-3-6(7)8/h1-5,9H,(H,10,11,12)	BXFFHSIDQOFMLE-UHFFFAOYSA-N	OS(=O)(=O)OC1=CNC2=CC=CC=C12
				Inosine	x				Inosinic acid	CHEBI:17202	C00130	C10H13N4O8P	InChI=1S/C10H13N4O8P/c15-6-4(1-21-23(18,19)20)22-10(7(6)16)14-3-13-5-8(14)11-2-12-9(5)17/h2-4,6-7,10,15-16H,1H2,(H,11,12,17)(H2,18,19,20)/t4-,6-,7-,10-/m1/s1	GRSZFWQUAKGDAV-KQYNXXCUSA-N	O[C@@H]1[C@@H](COP(O)(O)=O)O[C@H]([C@@H]1O)N1C=NC2=C1N=CNC2=O
				Isoleucine	x		x		Isoleucine			C6H13NO2	InChI=1/C6H13NO2/c1-3-4(2)5(7)6(8)9/h4-5H,3,7H2,1-2H3,(H,8,9)	AGPKZVBTJJNPAG-UHFFFAOYNA-N	CCC(C)C(N)C(O)=O
				Lactate	x		x		Lactic acid			C3H6O3	InChI=1/C3H6O3/c1-2(4)3(5)6/h2,4H,1H3,(H,5,6)	JVTAAEKCZFNVCJ-UHFFFAOYNA-N	CC(O)C(O)=O
				Leucine	x		x		Leucine	CHEBI:25017		C6H13NO2	InChI=1S/C6H13NO2/c1-4(2)3-5(7)6(8)9/h4-5H,3,7H2,1-2H3,(H,8,9)	ROHFNLRQFUQHCH-UHFFFAOYSA-N	CC(C)CC(N)C(O)=O
				Lysine	x		x		Lysine	CHEBI:25094		C6H14N2O2	InChI=1S/C6H14N2O2/c7-4-2-1-3-5(8)6(9)10/h5H,1-4,7-8H2,(H,9,10)	KDXKERNSBIXSRK-UHFFFAOYSA-N	NCCCCC(N)C(O)=O
				Malate	x		x		Malic acid	CHEBI:50263	C00711	C4H6O5	InChI=1S/C4H6O5/c5-2(4(8)9)1-3(6)7/h2,5H,1H2,(H,6,7)(H,8,9)	BJEPYKJPYRNKOW-UHFFFAOYSA-N	OC(CC(O)=O)C(O)=O
				Malonate	x				Malonic acid	CHEBI:30794	C00383	C3H4O4	InChI=1S/C3H4O4/c4-2(5)1-3(6)7/h1H2,(H,4,5)(H,6,7)	OFOBLEOULBTSOW-UHFFFAOYSA-N	OC(=O)CC(O)=O
				Methanol	x				Methanol	CHEBI:17790	C00132	CH4O	InChI=1S/CH4O/c1-2/h2H,1H3	OKKJLVBELUTLKV-UHFFFAOYSA-N	CO
				Methionine	x		x		Methionine	CHEBI:16811		C5H11NO2S	InChI=1S/C5H11NO2S/c1-9-3-2-4(6)5(7)8/h4H,2-3,6H2,1H3,(H,7,8)	FFEARJCKVFRZRR-UHFFFAOYSA-N	CSCCC(N)C(O)=O
				Myo-Inositol	x				Myoinositol	CHEBI:24848	C00137	C6H12O6	InChI=1S/C6H12O6/c7-1-2(8)4(10)6(12)5(11)3(1)9/h1-12H	CDAISMWEOUEBRE-UHFFFAOYSA-N	OC1C(O)C(O)C(O)C(O)C1O
				Nicotinamide	x				Nicotinamide	CHEBI:17154	C00153	C6H6N2O	InChI=1S/C6H6N2O/c7-6(9)5-2-1-3-8-4-5/h1-4H,(H2,7,9)	DFPAKSUCGFBDDF-UHFFFAOYSA-N	NC(=O)C1=CC=CN=C1
				Nicotinate	x				Nicotinic acid	CHEBI:15940	C00253	C6H5NO2	InChI=1S/C6H5NO2/c8-6(9)5-2-1-3-7-4-5/h1-4H,(H,8,9)	PVNIIMVLHYAWGP-UHFFFAOYSA-N	OC(=O)C1=CN=CC=C1
				Ornithine			x		Ornithine	CHEBI:15729	C00077	C5H12N2O2	InChI=1S/C5H12N2O2/c6-3-1-2-4(7)5(8)9/h4H,1-3,6-7H2,(H,8,9)/t4-/m0/s1	AHLPHDHHMVZTML-BYPYZUCNSA-N	NCCC[C@H](N)C(O)=O
				Panthothenate			x		Pantothenic acid	CHEBI:29032	C00864	C9H16NO5	InChI=1S/C9H17NO5/c1-9(2,5-11)7(14)8(15)10-4-3-6(12)13/h7,11,14H,3-5H2,1-2H3,(H,10,15)(H,12,13)/t7-/m0/s1	GHOKWGTUZJEAQD-ZETCQYMHSA-N	CC(C)(CO)[C@@H](O)C(=O)NCCC([O-])=O
				Phenylacetylglycine	x				Phenylacetylglycine	CHEBI:27480	C05598	C10H11NO3	InChI=1S/C10H11NO3/c12-9(11-7-10(13)14)6-8-4-2-1-3-5-8/h1-5H,6-7H2,(H,11,12)(H,13,14)	UTYVDVLMYQPLQB-UHFFFAOYSA-N	OC(=O)CNC(=O)CC1=CC=CC=C1
				Phenylalanine	x				Phenylalanine	CHEBI:28044		C9H11NO2	InChI=1S/C9H11NO2/c10-8(9(11)12)6-7-4-2-1-3-5-7/h1-5,8H,6,10H2,(H,11,12)	COLNVLDHVKWLRT-UHFFFAOYSA-N	NC(Cc1ccccc1)C(O)=O
				Phosphocholine	x				Phosphocholine	CHEBI:18132		C5H15NO4P	InChI=1S/C5H14NO4P/c1-6(2,3)4-5-10-11(7,8)9/h4-5H2,1-3H3,(H-,7,8,9)/p+1	YHHSONZFOIEMCP-UHFFFAOYSA-O	C[N+](C)(C)CCOP(O)(O)=O
				Phosphoethanolamine	x				Phosphorylethanolamine	CHEBI:17553	C00346	C2H8NO4P	InChI=1S/C2H8NO4P/c3-1-2-7-8(4,5)6/h1-3H2,(H2,4,5,6)	SUHOOTKUPISOBE-UHFFFAOYSA-N	NCCOP(O)(O)=O
				Proline	x				Proline	CHEBI:26271		C5H9NO2	InChI=1S/C5H9NO2/c7-5(8)4-2-1-3-6-4/h4,6H,1-3H2,(H,7,8)	ONIBWKKTOPOVIA-UHFFFAOYSA-N	OC(=O)C1CCCN1
				Propionate	x		x		Propionic acid	CHEBI:30768	C00163	C3H6O2	InChI=1S/C3H6O2/c1-2-3(4)5/h2H2,1H3,(H,4,5)	XBDQKXXYIPTUBI-UHFFFAOYSA-N	CCC(O)=O
				Putrescine			x		Putrescine	CHEBI:17148	C00134	C4H12N2	InChI=1S/C4H12N2/c5-3-1-2-4-6/h1-6H2	KIDHWZJUCRJVML-UHFFFAOYSA-N	NCCCCN
				Serine	x		x		Serine	CHEBI:17822		C3H7NO3	InChI=1S/C3H7NO3/c4-2(1-5)3(6)7/h2,5H,1,4H2,(H,6,7)	MTCFGRXMJLQNBG-UHFFFAOYSA-N	NC(CO)C(O)=O
				Succinate	x		x		Succinic acid	CHEBI:15741	C00042	C4H6O4	InChI=1S/C4H6O4/c5-3(6)1-2-4(7)8/h1-2H2,(H,5,6)(H,7,8)	KDYFGRWQOYBRFD-UHFFFAOYSA-N	OC(=O)CCC(O)=O
				Sucrose	x		x		Sucrose	CHEBI:17992	C00089	C12H22O11	InChI=1S/C12H22O11/c13-1-4-6(16)8(18)9(19)11(21-4)23-12(3-15)10(20)7(17)5(2-14)22-12/h4-11,13-20H,1-3H2/t4-,5-,6-,7-,8+,9-,10+,11-,12+/m1/s1	CZMRCDWAGMRECN-UGDNZRGBSA-N	OC[C@H]1O[C@@](CO)(O[C@H]2O[C@H](CO)[C@@H](O)[C@H](O)[C@H]2O)[C@@H](O)[C@@H]1O
				Threonine	x		x		Threonine			C4H9NO3	InChI=1S/C4H9NO3/c1-2(6)3(5)4(7)8/h2-3,6H,5H2,1H3,(H,7,8)	AYFVYJQAPQTCCC-UHFFFAOYSA-N	CC(O)C(N)C(O)=O
				TMAO	x				Trimethlyamine N-oxide	CHEBI:17196	C01104	C4H8N2O3	InChI=1S/C4H8N2O3/c5-2(4(8)9)1-3(6)7/h2H,1,5H2,(H2,6,7)(H,8,9)/t2-/m0/s1	DCXYFEDJOCDNAF-REOHCLBHSA-N	N[C@@H](CC(N)=O)C(O)=O
				Tyrosine	x		x		Tyrosine	CHEBI:18186		C9H11NO3	InChI=1S/C9H11NO3/c10-8(9(12)13)5-6-1-3-7(11)4-2-6/h1-4,8,11H,5,10H2,(H,12,13)	OUYCCCASQSFEME-UHFFFAOYSA-N	NC(Cc1ccc(O)cc1)C(O)=O
				Valine	x		x		Valine	CHEBI:27266		C5H11NO2	InChI=1S/C5H11NO2/c1-3(2)4(6)5(7)8/h3-4H,6H2,1-2H3,(H,7,8)	KZSNJWFQEVHDMF-UHFFFAOYSA-N	CC(C)C(N)C(O)=O
N-Acylethanolamine signalling mediates the effect of diet on lifespan in Caenorhabditis elegans	Lucanic	2011	21562563	Arachidonoyl ethanolamide			x		Arachidonoyl ethanolamide	CHEBI:2700	C11695	C22H37NO2	InChI=1S/C22H37NO2/c1-2-3-4-5-6-7-8-9-10-11-12-13-14-15-16-17-18-19-22(25)23-20-21-24/h6-7,9-10,12-13,15-16,24H,2-5,8,11,14,17-21H2,1H3,(H,23,25)/b7-6-,10-9-,13-12-,16-15-	LGEQQWMQCRIYKG-DOFZRALJSA-N	CCCCC\C=C/C\C=C/C\C=C/C\C=C/CCCC(=O)NCCO
				Eicosapentaenoyl ethanolamide			x		Eicosapentaenoyl ethanolamide	CHEBI:71467		C22H35NO2	InChI=1S/C22H35NO2/c1-2-3-4-5-6-7-8-9-10-11-12-13-14-15-16-17-18-19-22(25)23-20-21-24/h3-4,6-7,9-10,12-13,15-16,24H,2,5,8,11,14,17-21H2,1H3,(H,23,25)/b4-3-,7-6-,10-9-,13-12-,16-15-	OVKKNJPJQKTXIT-JLNKQSITSA-N	CC\C=C/C\C=C/C\C=C/C\C=C/C\C=C/CCCC(=O)NCCO
				Linoleoyl ethanolamide			x		Linoleoyl ethanolamide	CHEBI:64032		C20H37NO2	InChI=1S/C20H37NO2/c1-2-3-4-5-6-7-8-9-10-11-12-13-14-15-16-17-20(23)21-18-19-22/h6-7,9-10,22H,2-5,8,11-19H2,1H3,(H,21,23)/b7-6-,10-9-	KQXDGUVSAAQARU-HZJYTTRNSA-N	CCCCC\C=C/C\C=C/CCCCCCCC(=O)NCCO
				Oleoyl ethanolamide			x		Oleoyl ethanolamide	CHEBI:71466		C20H39NO2	InChI=1S/C20H39NO2/c1-2-3-4-5-6-7-8-9-10-11-12-13-14-15-16-17-20(23)21-18-19-22/h9-10,22H,2-8,11-19H2,1H3,(H,21,23)/b10-9-	BOWVQLFMWHZBEF-KTKRTIGZSA-N	CCCCCCCC\C=C/CCCCCCCC(=O)NCCO
				Palmitoyl ethanolamide			x		Palmitoyl ethanolamide	CHEBI:71464	C16512	C18H37NO2	InChI=1S/C18H37NO2/c1-2-3-4-5-6-7-8-9-10-11-12-13-14-15-18(21)19-16-17-20/h20H,2-17H2,1H3,(H,19,21)	HXYVTAGFYLMHSO-UHFFFAOYSA-N	CCCCCCCCCCCCCCCC(=O)NCCO
				Palmitoleoyl ethanolamide			x		Palmitoleoyl ethanolamide	CHEBI:71465		C18H35NO2	InChI=1S/C18H35NO2/c1-2-3-4-5-6-7-8-9-10-11-12-13-14-15-18(21)19-16-17-20/h7-8,20H,2-6,9-17H2,1H3,(H,19,21)/b8-7-	WFRLANWAASSSFV-FPLPWBNLSA-N	CCCCCC\C=C/CCCCCCCC(=O)NCCO
Metabotyping of Caenorhabditis elegans and their Culture Media Revealed Unique Metabolic Phenotypes Associated to Amino Acid Deficiency and Insulin-Like Signaling	Martin	2011	21275419	Acetate	x				Acetic acid	CHEBI:15366	C00033	C2H4O2	InChI=1S/C2H4O2/c1-2(3)4/h1H3,(H,3,4)	QTBSBXVTEAMEQO-UHFFFAOYSA-N	CC(O)=O
				Adenine	x				Adenine	CHEBI:16708	C00147	C5H5N5	InChI=1S/C5H5N5/c6-4-3-5(9-1-7-3)10-2-8-4/h1-2H,(H3,6,7,8,9,10)	GFFGJBXGBJISGV-UHFFFAOYSA-N	NC1=C2NC=NC2=NC=N1
				Alanine	x				Alanine	CHEBI:16449	C01401	C3H7NO2	InChI=1S/C3H7NO2/c1-2(4)3(5)6/h2H,4H2,1H3,(H,5,6)	QNAYBMKLOCPYGJ-UHFFFAOYSA-N
				Arginine	x				Arginine	CHEBI:29016		C6H14N4O2	InChI=1S/C6H14N4O2/c7-4(5(11)12)2-1-3-10-6(8)9/h4H,1-3,7H2,(H,11,12)(H4,8,9,10)	ODKSFYDXXFIFQN-UHFFFAOYSA-N	NC(CCCNC(N)=N)C(O)=O
				Asparagine	x				Asparagine	CHEBI:22653		C4H8N2O3	InChI=1S/C4H8N2O3/c5-2(4(8)9)1-3(6)7/h2H,1,5H2,(H2,6,7)(H,8,9)	DCXYFEDJOCDNAF-UHFFFAOYSA-N	NC(CC(N)=O)C(O)=O
				Betaine	x				Betaine	CHEBI:17750	C00719	C5H11NO2	InChI=1S/C5H11NO2/c1-6(2,3)4-5(7)8/h4H2,1-3H3	KWIUHFFTVRNATP-UHFFFAOYSA-N	C[N+](C)(C)CC([O-])=O
				Choline	x				Choline	CHEBI:15354		C5H14NO	InChI=1S/C5H14NO/c1-6(2,3)4-5-7/h7H,4-5H2,1-3H3/q+1	OEYIOHPDSNJKLS-UHFFFAOYSA-N	C[N+](C)(C)CCO
				Ethanolamine	x				Ethanolamine	CHEBI:16000	C00189	C2H7NO	InChI=1S/C2H7NO/c3-1-2-4/h4H,1-3H2	HZAXFHJVJLSVMW-UHFFFAOYSA-N	NCCO
				Fumarate	x				Fumaric acid	CHEBI:18012	C00122	C4H4O4	InChI=1S/C4H4O4/c5-3(6)1-2-4(7)8/h1-2H,(H,5,6)(H,7,8)/b2-1+	VZCYOOQTPOCHFL-OWOJBTEDSA-N	OC(=O)\C=C\C(O)=O
				Glutamate	x				Glutamic acid	CHEBI:18237		C5H9NO4	InChI=1S/C5H9NO4/c6-3(5(9)10)1-2-4(7)8/h3H,1-2,6H2,(H,7,8)(H,9,10)	WHUUTDBJXJRKMK-UHFFFAOYSA-N	NC(CCC(O)=O)C(O)=O
				Glutamine	x				Glutamine	CHEBI:28300		C5H10N2O3	InChI=1S/C5H10N2O3/c6-3(5(9)10)1-2-4(7)8/h3H,1-2,6H2,(H2,7,8)(H,9,10)	ZDXPYRJPNDTMRX-UHFFFAOYSA-N	NC(CCC(N)=O)C(O)=O
				Glycerol	x				Glycerol	CHEBI:17754	C00116	C3H8O3	InChI=1S/C3H8O3/c4-1-3(6)2-5/h3-6H,1-2H2	PEDCQBHIVMGVHV-UHFFFAOYSA-N	OCC(O)CO
				Isoleucine	x				Isoleucine			C6H13NO2	InChI=1/C6H13NO2/c1-3-4(2)5(7)6(8)9/h4-5H,3,7H2,1-2H3,(H,8,9)	AGPKZVBTJJNPAG-UHFFFAOYNA-N	CCC(C)C(N)C(O)=O
				Lactate	x				Lactic acid			C3H6O3	InChI=1/C3H6O3/c1-2(4)3(5)6/h2,4H,1H3,(H,5,6)	JVTAAEKCZFNVCJ-UHFFFAOYNA-N	CC(O)C(O)=O
				Leucine	x				Leucine	CHEBI:25017		C6H13NO2	InChI=1S/C6H13NO2/c1-4(2)3-5(7)6(8)9/h4-5H,3,7H2,1-2H3,(H,8,9)	ROHFNLRQFUQHCH-UHFFFAOYSA-N	CC(C)CC(N)C(O)=O
				Lysine	x				Lysine	CHEBI:25094		C6H14N2O2	InChI=1S/C6H14N2O2/c7-4-2-1-3-5(8)6(9)10/h5H,1-4,7-8H2,(H,9,10)	KDXKERNSBIXSRK-UHFFFAOYSA-N	NCCCCC(N)C(O)=O
				Methionine	x				Methionine	CHEBI:16811		C5H11NO2S	InChI=1S/C5H11NO2S/c1-9-3-2-4(6)5(7)8/h4H,2-3,6H2,1H3,(H,7,8)	FFEARJCKVFRZRR-UHFFFAOYSA-N	CSCCC(N)C(O)=O
				Phenylalanine	x				Phenylalanine	CHEBI:28044		C9H11NO2	InChI=1S/C9H11NO2/c10-8(9(11)12)6-7-4-2-1-3-5-7/h1-5,8H,6,10H2,(H,11,12)	COLNVLDHVKWLRT-UHFFFAOYSA-N	NC(Cc1ccccc1)C(O)=O
				Threonine	x				Threonine			C4H9NO3	InChI=1S/C4H9NO3/c1-2(6)3(5)4(7)8/h2-3,6H,5H2,1H3,(H,7,8)	AYFVYJQAPQTCCC-UHFFFAOYSA-N	CC(O)C(N)C(O)=O
				Tryptophan	x				Tryptophan	CHEBI:27897		C11H12N2O2	InChI=1S/C11H12N2O2/c12-9(11(14)15)5-7-6-13-10-4-2-1-3-8(7)10/h1-4,6,9,13H,5,12H2,(H,14,15)	QIVBCDIJIAJPQS-UHFFFAOYSA-N	NC(Cc1c[nH]c2ccccc12)C(O)=O
				Tyrosine	x				Tyrosine	CHEBI:18186		C9H11NO3	InChI=1S/C9H11NO3/c10-8(9(12)13)5-6-1-3-7(11)4-2-6/h1-4,8,11H,5,10H2,(H,12,13)	OUYCCCASQSFEME-UHFFFAOYSA-N	NC(Cc1ccc(O)cc1)C(O)=O
				Uracil	x				Uracil	CHEBI:17568	C00106	C4H4N2O2	InChI=1S/C4H4N2O2/c7-3-1-2-5-4(8)6-3/h1-2H,(H2,5,6,7,8)	ISAKRJDGNUQOIC-UHFFFAOYSA-N	O=C1NC=CC(=O)N1
				Valine	x				Valine	CHEBI:27266		C5H11NO2	InChI=1S/C5H11NO2/c1-3(2)4(6)5(7)8/h3-4H,6H2,1-2H3,(H,7,8)	KZSNJWFQEVHDMF-UHFFFAOYSA-N	CC(C)C(N)C(O)=O
				Homocysteine		x			Homocysteine	CHEBI:17230	C00155	C4H9NO2S	InChI=1S/C4H9NO2S/c5-3(1-2-8)4(6)7/h3,8H,1-2,5H2,(H,6,7)	FFFHZYDWPBMWHY-UHFFFAOYSA-N	NC(CCS)C(O)=O
1H NMR-based metabolic profiling reveals inherent biological variation in yeast and nematode model systems	Szeto	2011	21350846	Acetate	x				Acetic acid	CHEBI:15366	C00033	C2H4O2	InChI=1S/C2H4O2/c1-2(3)4/h1H3,(H,3,4)	QTBSBXVTEAMEQO-UHFFFAOYSA-N	CC(O)=O
				Alanine	x				Alanine	CHEBI:16449	C01401	C3H7NO2	InChI=1S/C3H7NO2/c1-2(4)3(5)6/h2H,4H2,1H3,(H,5,6)	QNAYBMKLOCPYGJ-UHFFFAOYSA-N
				Arginine	x				Arginine	CHEBI:29016		C6H14N4O2	InChI=1S/C6H14N4O2/c7-4(5(11)12)2-1-3-10-6(8)9/h4H,1-3,7H2,(H,11,12)(H4,8,9,10)	ODKSFYDXXFIFQN-UHFFFAOYSA-N	NC(CCCNC(N)=N)C(O)=O
				Asparagine	x				Asparagine	CHEBI:22653		C4H8N2O3	InChI=1S/C4H8N2O3/c5-2(4(8)9)1-3(6)7/h2H,1,5H2,(H2,6,7)(H,8,9)	DCXYFEDJOCDNAF-UHFFFAOYSA-N	NC(CC(N)=O)C(O)=O
				Aspartate	x				Aspartic acid	CHEBI:22660		C4H7NO4	InChI=1S/C4H7NO4/c5-2(4(8)9)1-3(6)7/h2H,1,5H2,(H,6,7)(H,8,9)	CKLJMWTZIZZHCS-UHFFFAOYSA-N	NC(CC(O)=O)C(O)=O
				Betaine	x				Betaine	CHEBI:17750	C00719	C5H11NO2	InChI=1S/C5H11NO2/c1-6(2,3)4-5(7)8/h4H2,1-3H3	KWIUHFFTVRNATP-UHFFFAOYSA-N	C[N+](C)(C)CC([O-])=O
				Choline	x				Choline	CHEBI:15354	C00114	C5H14NO	InChI=1S/C5H14NO/c1-6(2,3)4-5-7/h7H,4-5H2,1-3H3/q+1	OEYIOHPDSNJKLS-UHFFFAOYSA-N	C[N+](C)(C)CCO
				Fumarate	x				Fumaric acid	CHEBI:18012	C00122	C4H4O4	InChI=1S/C4H4O4/c5-3(6)1-2-4(7)8/h1-2H,(H,5,6)(H,7,8)/b2-1+	VZCYOOQTPOCHFL-OWOJBTEDSA-N	OC(=O)\C=C\C(O)=O
				Glucose	x				D-Glucose	CHEBI:42758	C00031	C6H12O6	InChI=1S/C6H12O6/c7-1-3(9)5(11)6(12)4(10)2-8/h1,3-6,8-12H,2H2/t3-,4+,5+,6+/m0/s1	GZCGUPFRVQAUEE-SLPGGIOYSA-N	[H]C(=O)[C@H](O)[C@@H](O)[C@H](O)[C@H](O)CO
				Glutamate	x				Glutamic acid	CHEBI:18237		C5H9NO4	InChI=1S/C5H9NO4/c6-3(5(9)10)1-2-4(7)8/h3H,1-2,6H2,(H,7,8)(H,9,10)	WHUUTDBJXJRKMK-UHFFFAOYSA-N	NC(CCC(O)=O)C(O)=O
				Glutamine	x				Glutamine	CHEBI:28300		C5H10N2O3	InChI=1S/C5H10N2O3/c6-3(5(9)10)1-2-4(7)8/h3H,1-2,6H2,(H2,7,8)(H,9,10)	ZDXPYRJPNDTMRX-UHFFFAOYSA-N	NC(CCC(N)=O)C(O)=O
				Glycerol	x				Glycerol	CHEBI:17754	C00116	C3H8O3	InChI=1S/C3H8O3/c4-1-3(6)2-5/h3-6H,1-2H2	PEDCQBHIVMGVHV-UHFFFAOYSA-N	OCC(O)CO
				Glycine	x				Glycine	CHEBI:15428	C00037	C2H5NO2	InChI=1S/C2H5NO2/c3-1-2(4)5/h1,3H2,(H,4,5)	DHMQDGOQFOQNFH-UHFFFAOYSA-N	NCC(O)=O
				Isoleucine	x				Isoleucine			C6H13NO2	InChI=1/C6H13NO2/c1-3-4(2)5(7)6(8)9/h4-5H,3,7H2,1-2H3,(H,8,9)	AGPKZVBTJJNPAG-UHFFFAOYNA-N	CCC(C)C(N)C(O)=O
				Leucine	x				Leucine	CHEBI:25017		C6H13NO2	InChI=1S/C6H13NO2/c1-4(2)3-5(7)6(8)9/h4-5H,3,7H2,1-2H3,(H,8,9)	ROHFNLRQFUQHCH-UHFFFAOYSA-N	CC(C)CC(N)C(O)=O
				Lysine	x				Lysine	CHEBI:25094		C6H14N2O2	InChI=1S/C6H14N2O2/c7-4-2-1-3-5(8)6(9)10/h5H,1-4,7-8H2,(H,9,10)	KDXKERNSBIXSRK-UHFFFAOYSA-N	NCCCCC(N)C(O)=O
				Methionine	x				Methionine	CHEBI:16811		C5H11NO2S	InChI=1S/C5H11NO2S/c1-9-3-2-4(6)5(7)8/h4H,2-3,6H2,1H3,(H,7,8)	FFEARJCKVFRZRR-UHFFFAOYSA-N	CSCCC(N)C(O)=O
				Phosphocholine	x				Phosphocholine	CHEBI:18132		C5H15NO4P	InChI=1S/C5H14NO4P/c1-6(2,3)4-5-10-11(7,8)9/h4-5H2,1-3H3,(H-,7,8,9)/p+1	YHHSONZFOIEMCP-UHFFFAOYSA-O	C[N+](C)(C)CCOP(O)(O)=O
				Phenylalanine	x				Phenylalanine	CHEBI:28044		C9H11NO2	InChI=1S/C9H11NO2/c10-8(9(11)12)6-7-4-2-1-3-5-7/h1-5,8H,6,10H2,(H,11,12)	COLNVLDHVKWLRT-UHFFFAOYSA-N	NC(Cc1ccccc1)C(O)=O
				Serine	x				Serine	CHEBI:17822		C3H7NO3	InChI=1S/C3H7NO3/c4-2(1-5)3(6)7/h2,5H,1,4H2,(H,6,7)	MTCFGRXMJLQNBG-UHFFFAOYSA-N	NC(CO)C(O)=O
				Succinate	x				Succinic acid	CHEBI:15741	C00042	C4H6O4	InChI=1S/C4H6O4/c5-3(6)1-2-4(7)8/h1-2H2,(H,5,6)(H,7,8)	KDYFGRWQOYBRFD-UHFFFAOYSA-N	OC(=O)CCC(O)=O
				Threonine	x				Threonine			C4H9NO3	InChI=1S/C4H9NO3/c1-2(6)3(5)4(7)8/h2-3,6H,5H2,1H3,(H,7,8)	AYFVYJQAPQTCCC-UHFFFAOYSA-N	CC(O)C(N)C(O)=O
				Tryptophan	x				Tryptophan	CHEBI:27897		C11H12N2O2	InChI=1S/C11H12N2O2/c12-9(11(14)15)5-7-6-13-10-4-2-1-3-8(7)10/h1-4,6,9,13H,5,12H2,(H,14,15)	QIVBCDIJIAJPQS-UHFFFAOYSA-N	NC(Cc1c[nH]c2ccccc12)C(O)=O
				Tyrosine	x				Tyrosine	CHEBI:18186		C9H11NO3	InChI=1S/C9H11NO3/c10-8(9(12)13)5-6-1-3-7(11)4-2-6/h1-4,8,11H,5,10H2,(H,12,13)	OUYCCCASQSFEME-UHFFFAOYSA-N	NC(Cc1ccc(O)cc1)C(O)=O
				Valine	x				Valine	CHEBI:27266		C5H11NO2	InChI=1S/C5H11NO2/c1-3(2)4(6)5(7)8/h3-4H,6H2,1-2H3,(H,7,8)	KZSNJWFQEVHDMF-UHFFFAOYSA-N	CC(C)C(N)C(O)=O
Metabotyping of the C. elegans sir-2.1 Mutant Using in Vivo Labeling and 13C-Heteronuclear Multidimenisional NMR Metabolomics	An	2012	23043523	(2R)-2-Hydroxy-3-(phosphonooxy)-propanal	x				D-Glyceraldehyde 3-phosphate	CHEBI:29052	C00118	C3H7O6P	InChI=1S/C3H7O6P/c4-1-3(5)2-9-10(6,7)8/h1,3,5H,2H2,(H2,6,7,8)/t3-/m0/s1	LXJXRIRHZLFYRP-VKHMYHEASA-N
				(R)-Malate	x				Malic acid	CHEBI:50263	C00711	C4H6O5	InChI=1S/C4H6O5/c5-2(4(8)9)1-3(6)7/h2,5H,1H2,(H,6,7)(H,8,9)	BJEPYKJPYRNKOW-UHFFFAOYSA-N
				(S)-3-Hydroxy-3-methylglutaryl-CoA	x				(S)-3-Hydroxy-3-methylglutaryl-CoA	CHEBI:15467	C00356	C27H44N7O20P3S	InChI=1S/C27H44N7O20P3S/c1-26(2,21(40)24(41)30-5-4-15(35)29-6-7-58-17(38)9-27(3,42)8-16(36)37)11-51-57(48,49)54-56(46,47)50-10-14-20(53-55(43,44)45)19(39)25(52-14)34-13-33-18-22(28)31-12-32-23(18)34/h12-14,19-21,25,39-40,42H,4-11H2,1-3H3,(H,29,35)(H,30,41)(H,36,37)(H,46,47)(H,48,49)(H2,28,31,32)(H2,43,44,45)/t14-,19-,20-,21+,25-,27+/m1/s1	CABVTRNMFUVUDM-VRHQGPGLSA-N
				(S)-Lactate	x				L-Lactic acid	CHEBI:422	C00186	C3H6O3	InChI=1S/C3H6O3/c1-2(4)3(5)6/h2,4H,1H3,(H,5,6)/t2-/m0/s1	JVTAAEKCZFNVCJ-REOHCLBHSA-N
				(S)-Malate	x				L-Malic acid	CHEBI:30797	C00149	C4H6O5	InChI=1S/C4H6O5/c5-2(4(8)9)1-3(6)7/h2,5H,1H2,(H,6,7)(H,8,9)/t2-/m0/s1	BJEPYKJPYRNKOW-REOHCLBHSA-N
				1,3-Diaminopropane	x				1,3-Diaminopropane	CHEBI:15725	C00986	C3H10N2	InChI=1S/C3H10N2/c4-2-1-3-5/h1-5H2	XFNJVJPLKCPIBV-UHFFFAOYSA-N
				1F-beta-D-Fructosylsucrose	x				1-Kestose	CHEBI:16885	C03661	C18H32O16	InChI=1S/C18H32O16/c19-1-6-9(23)12(26)13(27)16(31-6)34-18(15(29)11(25)8(3-21)33-18)5-30-17(4-22)14(28)10(24)7(2-20)32-17/h6-16,19-29H,1-5H2/t6-,7-,8-,9-,10-,11-,12+,13-,14+,15+,16-,17-,18+/m1/s1	VAWYEUIPHLMNNF-OESPXIITSA-N
				1H-Imidazole-4-ethanamine	x				Histamine	CHEBI:18295	C00388	C5H9N3	InChI=1S/C5H9N3/c6-2-1-5-3-7-4-8-5/h3-4H,1-2,6H2,(H,7,8)	NTYJJOPFIAHURM-UHFFFAOYSA-N
				2-Methylpropanoyl-CoA	x				Isobutyril-CoA	CHEBI:15346	C00630	C21H36N7O16P3S	InChI=1S/C21H36N7O16P3S/c1-21(2,16(31)19(32)24-4-3-12(29)23-5-6-48)8-41-47(38,39)44-46(36,37)40-7-11-15(43-45(33,34)35)14(30)20(42-11)28-10-27-13-17(22)25-9-26-18(13)28/h9-11,14-16,20,30-31,48H,3-8H2,1-2H3,(H,23,29)(H,24,32)(H,36,37)(H,38,39)(H2,22,25,26)(H2,33,34,35)/t11-,14-,15-,16+,20-/m1/s1	RGJOEKWQDUBAIZ-IBOSZNHHSA-N
				2-Methylserine	x				2-Methylserine	CHEBI:17799	C02115		InChI=1S/C4H9NO3/c1-4(5,2-6)3(7)8/h6H,2,5H2,1H3,(H,7,8)	CDUUKBXTEOFITR-UHFFFAOYSA-N
				2-Oxobutanoate	x				2-Ketobutyric acid	CHEBI:30831	C00109	C4H6O3	InChI=1S/C4H6O3/c1-2-3(5)4(6)7/h2H2,1H3,(H,6,7)	TYEYBOSBBBHJIV-UHFFFAOYSA-N
				2-Oxoglutarate	x				Oxoglutaric acid	CHEBI:30915	C00026	C5H6O5	InChI=1S/C5H6O5/c6-3(5(9)10)1-2-4(7)8/h1-2H2,(H,7,8)(H,9,10)	KPGXRSRHYNQIFN-UHFFFAOYSA-N
				3alpha,7alpha,12alpha-Trihydroxy-5beta-cholanate	x				Cholic acid	CHEBI:16359	C00695	C24H40O5	InChI=1S/C24H40O5/c1-13(4-7-21(28)29)16-5-6-17-22-18(12-20(27)24(16,17)3)23(2)9-8-15(25)10-14(23)11-19(22)26/h13-20,22,25-27H,4-12H2,1-3H3,(H,28,29)/t13-,14+,15-,16-,17+,18+,19-,20+,22+,23+,24-/m1/s1	BHQCQFFYRZLCQQ-OELDTZBJSA-N
				3-Methylcrotonyl-CoA	x				3-Methylcrotonyl-CoA	CHEBI:15486	C03069	C26H42N7O17P3S	InChI=1S/C26H42N7O17P3S/c1-14(2)9-17(35)54-8-7-28-16(34)5-6-29-24(38)21(37)26(3,4)11-47-53(44,45)50-52(42,43)46-10-15-20(49-51(39,40)41)19(36)25(48-15)33-13-32-18-22(27)30-12-31-23(18)33/h9,12-13,15,19-21,25,36-37H,5-8,10-11H2,1-4H3,(H,28,34)(H,29,38)(H,42,43)(H,44,45)(H2,27,30,31)(H2,39,40,41)	BXIPALATIYNHJN-UHFFFAOYSA-N
				3-Phospho-D-glycerate	x				3-Phosphoglyceric acid	CHEBI:17050	C00597	C3H7O7P	InChI=1S/C3H7O7P/c4-2(3(5)6)1-10-11(7,8)9/h2,4H,1H2,(H,5,6)(H2,7,8,9)	OSJPPGNTCRNQQC-UHFFFAOYSA-N
				4-Aminobutanoate	x				Gamma-Aminobutyric acid	CHEBI:16865	C00334	C4H9NO2	InChI=1S/C4H9NO2/c5-3-1-2-4(6)7/h1-3,5H2,(H,6,7)	BTCSSZJGUNDROE-UHFFFAOYSA-N
				5-Oxoproline	x				Pyroglutamic acid	CHEBI:18183	C01879	C5H7NO3	InChI=1S/C5H7NO3/c7-4-2-1-3(6-4)5(8)9/h3H,1-2H2,(H,6,7)(H,8,9)/t3-/m0/s1	ODHCTXKNWHHXJC-VKHMYHEASA-N
				6-Aminohexanoate	x				Aminocaproic acid	CHEBI:16586	C02378	C6H13NO2	InChI=1S/C6H13NO2/c7-5-3-1-2-4-6(8)9/h1-5,7H2,(H,8,9)	SLXKOJJOQWFEFD-UHFFFAOYSA-N
				6-Carboxyhexanoate	x				Pimelic acid	CHEBI:30531	C02656	C7H12O4	InChI=1S/C7H12O4/c8-6(9)4-2-1-3-5-7(10)11/h1-5H2,(H,8,9)(H,10,11)	WLJVNTCWHIRURA-UHFFFAOYSA-N
				6-Deoxy-D-galactose	x				D-Fucose	CHEBI:42564	C01018	C6H12O5	InChI=1S/C6H12O5/c1-3(8)5(10)6(11)4(9)2-7/h2-6,8-11H,1H3/t3-,4+,5+,6-/m1/s1	PNNNRSAQSRJVSB-DPYQTVNSSA-N
				6-Deoxy-L-galactose	x				L-Fucose	CHEBI:2181	C01019	C6H12O5	InChI=1S/C6H12O5/c1-2-3(7)4(8)5(9)6(10)11-2/h2-10H,1H3/t2-,3+,4+,5-,6?/m0/s1	SHZGCJCMOBCMKK-DHVFOXMCSA-N
				Acetate	x				Acetic acid	CHEBI:15366	C00033	C2H4O2	InChI=1S/C2H4O2/c1-2(3)4/h1H3,(H,3,4)	QTBSBXVTEAMEQO-UHFFFAOYSA-N
				Acetoacetyl-CoA	x				Acetoacetyl-CoA	CHEBI:15345	C00332	C25H40N7O18P3S	InChI=1S/C25H40N7O18P3S/c1-13(33)8-16(35)54-7-6-27-15(34)4-5-28-23(38)20(37)25(2,3)10-47-53(44,45)50-52(42,43)46-9-14-19(49-51(39,40)41)18(36)24(48-14)32-12-31-17-21(26)29-11-30-22(17)32/h11-12,14,18-20,24,36-37H,4-10H2,1-3H3,(H,27,34)(H,28,38)(H,42,43)(H,44,45)(H2,26,29,30)(H2,39,40,41)/t14-,18-,19-,20+,24-/m1/s1	OJFDKHTZOUZBOS-CITAKDKDSA-N
				Acetyl-CoA	x				Acetyl-CoA	CHEBI:15351	C00024	C23H38N7O17P3S	InChI=1S/C23H38N7O17P3S/c1-12(31)51-7-6-25-14(32)4-5-26-21(35)18(34)23(2,3)9-44-50(41,42)47-49(39,40)43-8-13-17(46-48(36,37)38)16(33)22(45-13)30-11-29-15-19(24)27-10-28-20(15)30/h10-11,13,16-18,22,33-34H,4-9H2,1-3H3,(H,25,32)(H,26,35)(H,39,40)(H,41,42)(H2,24,27,28)(H2,36,37,38)/t13-,16-,17-,18+,22-/m1/s1	ZSLZBFCDCINBPY-ZSJPKINUSA-N
				Adipate	x				Adipic acid	CHEBI:30832	C06104	C6H10O4	InChI=1S/C6H10O4/c7-5(8)3-1-2-4-6(9)10/h1-4H2,(H,7,8)(H,9,10)	WNLRTRBMVRJNCN-UHFFFAOYSA-N
				ADP	x				ADP	CHEBI:16761	C00008	C10H15N5O10P2	InChI=1S/C10H15N5O10P2/c11-8-5-9(13-2-12-8)15(3-14-5)10-7(17)6(16)4(24-10)1-23-27(21,22)25-26(18,19)20/h2-4,6-7,10,16-17H,1H2,(H,21,22)(H2,11,12,13)(H2,18,19,20)/t4-,6-,7-,10-/m1/s1	XTWYTFMLZFPYCI-KQYNXXCUSA-N
				Allantoin	x				Allantoin	CHEBI:15676	C01551	C4H6N4O3	InChI=1S/C4H6N4O3/c5-3(10)6-1-2(9)8-4(11)7-1/h1H,(H3,5,6,10)(H2,7,8,9,11)	POJWUDADGALRAB-UHFFFAOYSA-N
				alpha,alpha-Trehalose	x				Trehalose	CHEBI:16551	C01083	C12H22O11	InChI=1S/C12H22O11/c13-1-3-5(15)7(17)9(19)11(21-3)23-12-10(20)8(18)6(16)4(2-14)22-12/h3-20H,1-2H2/t3-,4-,5-,6-,7+,8+,9-,10-,11-,12-/m1/s1	HDTRYLNUVZCQOY-LIZSDCNHSA-N
				alpha-D-Glucose-6-phosphate	x				alpha-D-Glucose 6-Phosphate	CHEBI:17665	C00092	C6H13O9P	InChI=1S/C6H13O9P/c7-3-2(1-14-16(11,12)13)15-6(10)5(9)4(3)8/h2-10H,1H2,(H2,11,12,13)/t2-,3-,4+,5-,6+/m1/s1	NBSCHQHZLSJFNQ-DVKNGEFBSA-N
				AMP	x				AMP	CHEBI:16027	C00020	C10H14N5O7P	InChI=1S/C10H14N5O7P/c11-8-5-9(13-2-12-8)15(3-14-5)10-7(17)6(16)4(22-10)1-21-23(18,19)20/h2-4,6-7,10,16-17H,1H2,(H2,11,12,13)(H2,18,19,20)/t4-,6-,7-,10-/m1/s1	UDMBCSSLTHHNCD-KQYNXXCUSA-N
				ATP	x				ATP	CHEBI:15422	C00002	C10H16N5O13P3	InChI=1S/C10H16N5O13P3/c11-8-5-9(13-2-12-8)15(3-14-5)10-7(17)6(16)4(26-10)1-25-30(21,22)28-31(23,24)27-29(18,19)20/h2-4,6-7,10,16-17H,1H2,(H,21,22)(H,23,24)(H2,11,12,13)(H2,18,19,20)/t4-,6-,7-,10-/m1/s1	ZKHQWZAMYRWXGA-KQYNXXCUSA-N
				beta-Alanine	x				Beta-Alanine	CHEBI:16958	C00099	C3H7NO2	InChI=1S/C3H7NO2/c4-2-1-3(5)6/h1-2,4H2,(H,5,6)	UCMIRNVEIXFBKS-UHFFFAOYSA-N
				beta-D-Fructose-1,6-bisphosphate	x				beta-D-Fructose 1,6-bisphosphate	CHEBI:28013	C05378	C6H14O12P2	InChI=1S/C6H14O12P2/c7-4-3(1-16-19(10,11)12)18-6(9,5(4)8)2-17-20(13,14)15/h3-5,7-9H,1-2H2,(H2,10,11,12)(H2,13,14,15)/t3-,4-,5+,6-/m1/s1	RNBGYGVWRKECFJ-ARQDHWQXSA-N
				beta-D-Fructose-6-phosphate	x				beta-D-Fructose 6-phosphate	CHEBI:16084	C05345	C6H13O9P	InChI=1S/C6H13O9P/c7-2-6(10)5(9)4(8)3(15-6)1-14-16(11,12)13/h3-5,7-10H,1-2H2,(H2,11,12,13)/t3-,4-,5+,6-/m1/s1	BGWGXPAPYGQALX-ARQDHWQXSA-N
				Betaine	x				Betaine	CHEBI:17750	C00719	C5H11NO2	InChI=1S/C5H11NO2/c1-6(2,3)4-5(7)8/h4H2,1-3H3	KWIUHFFTVRNATP-UHFFFAOYSA-N
				Betaine-aldehyde	x				Betaine aldehyde	CHEBI:15710		C5H12NO	InChI=1S/C5H12NO/c1-6(2,3)4-5-7/h5H,4H2,1-3H3/q+1	SXKNCCSPZDCRFD-UHFFFAOYSA-N
				Carnitine	x				Carnitine	CHEBI:17126		C7H15NO3	InChI=1S/C7H15NO3/c1-8(2,3)5-6(9)4-7(10)11/h6,9H,4-5H2,1-3H3	PHIQHXFUZVPYII-UHFFFAOYSA-N
				CDP-choline	x				CDP-Choline	CHEBI:16436	C00307	C14H26N4O11P2	InChI=1S/C14H26N4O11P2/c1-18(2,3)6-7-26-30(22,23)29-31(24,25)27-8-9-11(19)12(20)13(28-9)17-5-4-10(15)16-14(17)21/h4-5,9,11-13,19-20H,6-8H2,1-3H3,(H3-,15,16,21,22,23,24,25)/t9-,11-,12-,13-/m1/s1	RZZPDXZPRHQOCG-OJAKKHQRSA-N
				Cellobiose	x				Cellobiose	CHEBI:17057	C00185	C12H22O11	InChI=1S/C12H22O11/c13-1-3-5(15)6(16)9(19)12(22-3)23-10-4(2-14)21-11(20)8(18)7(10)17/h3-20H,1-2H2/t3-,4-,5-,6+,7-,8-,9-,10-,11?,12+/m1/s1	GUBGYTABKSRVRQ-CUHNMECISA-N
				Choline	x				Choline	CHEBI:15354		C5H14NO	InChI=1S/C5H14NO/c1-6(2,3)4-5-7/h7H,4-5H2,1-3H3/q+1	OEYIOHPDSNJKLS-UHFFFAOYSA-N
				Choline-phosphate	x				Phosphocholine	CHEBI:18132		C5H15NO4P	InChI=1S/C5H14NO4P/c1-6(2,3)4-5-10-11(7,8)9/h4-5H2,1-3H3,(H-,7,8,9)/p+1	YHHSONZFOIEMCP-UHFFFAOYSA-O
				Citrate	x				Citric acid	CHEBI:30769	C00158	C6H8O7	InChI=1S/C6H8O7/c7-3(8)1-6(13,5(11)12)2-4(9)10/h13H,1-2H2,(H,7,8)(H,9,10)(H,11,12)	KRKNYBCHXYNGOX-UHFFFAOYSA-N
				CoA	x				Coenzyme A	CHEBI:15346		C21H36N7O16P3S	InChI=1S/C21H36N7O16P3S/c1-21(2,16(31)19(32)24-4-3-12(29)23-5-6-48)8-41-47(38,39)44-46(36,37)40-7-11-15(43-45(33,34)35)14(30)20(42-11)28-10-27-13-17(22)25-9-26-18(13)28/h9-11,14-16,20,30-31,48H,3-8H2,1-2H3,(H,23,29)(H,24,32)(H,36,37)(H,38,39)(H2,22,25,26)(H2,33,34,35)/t11-,14-,15-,16+,20-/m1/s1	RGJOEKWQDUBAIZ-IBOSZNHHSA-N
				Crotonoyl-CoA	x				Crotonoyl-CoA	CHEBI:15473	C00877	C25H40N7O17P3S	InChI=1S/C25H40N7O17P3S/c1-4-5-16(34)53-9-8-27-15(33)6-7-28-23(37)20(36)25(2,3)11-46-52(43,44)49-51(41,42)45-10-14-19(48-50(38,39)40)18(35)24(47-14)32-13-31-17-21(26)29-12-30-22(17)32/h4-5,12-14,18-20,24,35-36H,6-11H2,1-3H3,(H,27,33)(H,28,37)(H,41,42)(H,43,44)(H2,26,29,30)(H2,38,39,40)/b5-4+/t14-,18-,19-,20+,24-/m1/s1	KFWWCMJSYSSPSK-PAXLJYGASA-N
				CTP	x				CTP	CHEBI:17677	C00063	C9H16N3O14P3	InChI=1S/C9H16N3O14P3/c10-5-1-2-12(9(15)11-5)8-7(14)6(13)4(24-8)3-23-28(19,20)26-29(21,22)25-27(16,17)18/h1-2,4,6-8,13-14H,3H2,(H,19,20)(H,21,22)(H2,10,11,15)(H2,16,17,18)/t4-,6-,7-,8-/m1/s1	PCDQPRRSZKQHHS-XVFCMESISA-N
				Cystathionine	x				Cystathionine	CHEBI:17755		C7H14N2O4S	InChI=1S/C7H14N2O4S/c8-4(6(10)11)1-2-14-3-5(9)7(12)13/h4-5H,1-3,8-9H2,(H,10,11)(H,12,13)	ILRYLPWNYFXEMH-UHFFFAOYSA-N
				D-Alanyl-D-alanine	x				Alanyl-Alanine	CHEBI:72816		C6H12N2O3	InChI=1S/C6H12N2O3/c1-3(7)5(9)8-4(2)6(10)11/h3-4H,7H2,1-2H3,(H,8,9)(H,10,11)/t3-,4-/m0/s1	DEFJQIDDEAULHB-IMJSIDKUSA-N
				D-Cysteine	x				D-Cysteine	CHEBI:16375	C00793	C3H7NO2S	InChI=1S/C3H7NO2S/c4-2(1-7)3(5)6/h2,7H,1,4H2,(H,5,6)/t2-/m1/s1	XUJNEKJLAYXESH-UWTATZPHSA-N
				Deoxycytidine	x				Deoxycytidine	CHEBI:15698	C00881	C9H13N3O4	InChI=1S/C9H13N3O4/c10-7-1-2-12(9(15)11-7)8-3-5(14)6(4-13)16-8/h1-2,5-6,8,13-14H,3-4H2,(H2,10,11,15)/t5-,6+,8+/m0/s1	CKTSBUTUHBMZGZ-SHYZEUOFSA-N
				D-Erythrose-4-phosphate	x				D-Erythrose-4-phosphate	CHEBI:48153	C00279	C9H13N3O4	InChI=1S/C4H9O7P/c5-1-3(6)4(7)2-11-12(8,9)10/h1,3-4,6-7H,2H2,(H2,8,9,10)/t3-,4+/m0/s1	NGHMDNPXVRFFGS-IUYQGCFVSA-N
				D-Fructose	x				D-Fructose	CHEBI:15824	C00095	C6H12O6	InChI=1S/C6H12O6/c7-2-6(11)5(10)4(9)3(8)1-12-6/h3-5,7-11H,1-2H2/t3-,4-,5+,6?/m1/s1	LKDRXBCSQODPBY-VRPWFDPXSA-N
				D-Glucose	x				D-Glucose	CHEBI:42758	C00031	C6H12O6	InChI=1S/C6H12O6/c7-1-3(9)5(11)6(12)4(10)2-8/h1,3-6,8-12H,2H2/t3-,4+,5+,6+/m0/s1	GZCGUPFRVQAUEE-SLPGGIOYSA-N
				D-Glucose-1-phosphate	x				D-Glucose 1-phosphate	CHEBI:29042	C00103	C6H13O9P	InChI=1S/C6H13O9P/c7-1-2-3(8)4(9)5(10)6(14-2)15-16(11,12)13/h2-10H,1H2,(H2,11,12,13)/t2-,3-,4+,5-,6-/m1/s1	HXXFSFRBOHSIMQ-VFUOTHLCSA-N
				D-Glucuronate	x				D-Glucuronic acid	CHEBI:47952	C00191	C6H10O7	InChI=1S/C6H10O7/c7-1-2(8)4(5(10)11)13-6(12)3(1)9/h1-4,6-9,12H,(H,10,11)/t1-,2-,3+,4-,6?/m0/s1	AEMOLEFTQBMNLQ-AQKNRBDQSA-N
				Diethanolamine	x				Diethanolamine	CHEBI:28123	C06772	C4H11NO2	InChI=1S/C4H11NO2/c6-3-1-5-2-4-7/h5-7H,1-4H2	ZBCBWPMODOFKDW-UHFFFAOYSA-N
				D-Mannose	x				D-Mannose	CHEBI:37675	C00159	C6H12O6	InChI=1S/C6H12O6/c7-1-3(9)5(11)6(12)4(10)2-8/h1,3-6,8-12H,2H2/t3-,4-,5-,6-/m1/s1	GZCGUPFRVQAUEE-KVTDHHQDSA-N
				D-Ribose-5-phosphate	x				D-Ribose 5-phosphate	CHEBI:52742		C5H11O8P	InChI=1S/C5H11O8P/c6-3-2(1-12-14(9,10)11)13-5(8)4(3)7/h2-8H,1H2,(H2,9,10,11)/t2-,3-,4-,5?/m1/s1	KTVPXOYAKDPRHY-SOOFDHNKSA-N	OC1O[C@H](COP(O)(O)=O)[C@@H](O)[C@H]1O
				D-Ribulose-5-phosphate	x				D-Ribulose 5-phosphate	CHEBI:17363	C00199	C5H11O8P	InChI=1S/C5H11O8P/c6-1-3(7)5(9)4(8)2-13-14(10,11)12/h4-6,8-9H,1-2H2,(H2,10,11,12)/t4-,5+/m1/s1	FNZLKVNUWIIPSJ-UHNVWZDZSA-N
				D-Sorbitol	x				D-Sorbitol	CHEBI:17924	C00794	C6H14O6	InChI=1S/C6H14O6/c7-1-3(9)5(11)6(12)4(10)2-8/h3-12H,1-2H2/t3-,4+,5-,6-/m1/s1	FBPFZTCFMRRESA-JGWLITMVSA-N
				D-Tagatose	x				D-Tagatose	CHEBI:4249	C00795	C6H12O6	InChI=1S/C6H12O6/c7-2-6(11)5(10)4(9)3(8)1-12-6/h3-5,7-11H,1-2H2/t3-,4+,5+,6?/m1/s1	LKDRXBCSQODPBY-OEXCPVAWSA-N
				D-Xylose	x				D-Xylose	CHEBI:53455	C00181	C5H10O5	InChI=1S/C5H10O5/c6-2-1-10-5(9)4(8)3(2)7/h2-9H,1H2/t2-,3+,4-,5?/m1/s1	SRBFZHDQGSBBOR-IOVATXLUSA-N
				Ethanolamine	x				Ethanolamine	CHEBI:16000	C00189	C2H7NO	InChI=1S/C2H7NO/c3-1-2-4/h4H,1-3H2	HZAXFHJVJLSVMW-UHFFFAOYSA-N
				Ethanolamine-phosphate	x				Phosphorylethanolamine	CHEBI:17553	C00346	C2H8NO4P	InChI=1S/C2H8NO4P/c3-1-2-7-8(4,5)6/h1-3H2,(H2,4,5,6)	SUHOOTKUPISOBE-UHFFFAOYSA-N
				Gentiobiose	x				Gentiobiose	CHEBI:71422	C08240	C12H22O11	InChI=1S/C12H22O11/c13-1-3-5(14)8(17)10(19)12(23-3)21-2-4-6(15)7(16)9(18)11(20)22-4/h3-20H,1-2H2/t3-,4-,5-,6-,7+,8+,9-,10-,11-,12-/m1/s1	DLRVVLDZNNYCBX-LIZSDCNHSA-N
				Gibberellin-A4	x				Gibberellin-A4	CHEBI:32902	C11864	C19H24O5	InChI=1S/C19H24O5/c1-9-7-18-8-10(9)3-4-11(18)19-6-5-12(20)17(2,16(23)24-19)14(19)13(18)15(21)22/h10-14,20H,1,3-8H2,2H3,(H,21,22)/t10-,11-,12+,13-,14-,17-,18+,19-/m1/s1	RSQSQJNRHICNNH-NFMPGMCNSA-N
				Glutarate	x				Glutaric acid	CHEBI:17859	C00489	C5H8O4	InChI=1S/C5H8O4/c6-4(7)2-1-3-5(8)9/h1-3H2,(H,6,7)(H,8,9)	JFCQEDHGNNZCLN-UHFFFAOYSA-N
				Glutathione	x				Glutathione	CHEBI:16856	C00051	C10H17N3O6S	InChI=1S/C10H17N3O6S/c11-5(10(18)19)1-2-7(14)13-6(4-20)9(17)12-3-8(15)16/h5-6,20H,1-4,11H2,(H,12,17)(H,13,14)(H,15,16)(H,18,19)/t5-,6-/m0/s1	RWSXRVCMGQZWBV-WDSKDSINSA-N
				Glutathione-disulfide	x				GSSG	CHEBI:17858	C00127	C20H32N6O12S2	InChI=1S/C20H32N6O12S2/c21-9(19(35)36)1-3-13(27)25-11(17(33)23-5-15(29)30)7-39-40-8-12(18(34)24-6-16(31)32)26-14(28)4-2-10(22)20(37)38/h9-12H,1-8,21-22H2,(H,23,33)(H,24,34)(H,25,27)(H,26,28)(H,29,30)(H,31,32)(H,35,36)(H,37,38)/t9-,10-,11-,12-/m0/s1	YPZRWBKMTBYPTK-BJDJZHNGSA-N
				Glycerol	x				Glycerol	CHEBI:17754	C00116	C3H8O3	InChI=1S/C3H8O3/c4-1-3(6)2-5/h3-6H,1-2H2	PEDCQBHIVMGVHV-UHFFFAOYSA-N
				Glycine	x				Glycine	CHEBI:15428	C00037	C2H5NO2	InChI=1S/C2H5NO2/c3-1-2(4)5/h1,3H2,(H,4,5)	DHMQDGOQFOQNFH-UHFFFAOYSA-N
				GMP	x				GMP	CHEBI:17345	C00144	C10H14N5O8P	InChI=1S/C10H14N5O8P/c11-10-13-7-4(8(18)14-10)12-2-15(7)9-6(17)5(16)3(23-9)1-22-24(19,20)21/h2-3,5-6,9,16-17H,1H2,(H2,19,20,21)(H3,11,13,14,18)/t3-,5-,6-,9-/m1/s1	RQFCJASXJCIDSX-UUOKFMHZSA-N
				Guanosine	x				Guanosine	CHEBI:16750	C00387	C10H13N5O5	InChI=1S/C10H13N5O5/c11-10-13-7-4(8(19)14-10)12-2-15(7)9-6(18)5(17)3(1-16)20-9/h2-3,5-6,9,16-18H,1H2,(H3,11,13,14,19)/t3-,5-,6-,9-/m1/s1	NYHBQMYGNKIUIF-UUOKFMHZSA-N
				Homocarnosine	x				Homocarnosine	CHEBI:85981	C00884	C10H16N4O3	InChI=1S/C10H16N4O3/c11-3-1-2-9(15)14-8(10(16)17)4-7-5-12-6-13-7/h5-6,8H,1-4,11H2,(H,12,13)(H,14,15)(H,16,17)/t8-/m0/s1	CCLQKVKJOGVQLU-QMMMGPOBSA-N
				IMP	x				IMP	CHEBI:17202	C00130	C10H13N4O8P	InChI=1S/C10H13N4O8P/c15-6-4(1-21-23(18,19)20)22-10(7(6)16)14-3-13-5-8(14)11-2-12-9(5)17/h2-4,6-7,10,15-16H,1H2,(H,11,12,17)(H2,18,19,20)/t4-,6-,7-,10-/m1/s1	GRSZFWQUAKGDAV-KQYNXXCUSA-N
				L-2-Aminoadipate	x				Aminoadipic acid	CHEBI:37024	C00956	C6H11NO4	InChI=1S/C6H11NO4/c7-4(6(10)11)2-1-3-5(8)9/h4H,1-3,7H2,(H,8,9)(H,10,11)	OYIFNHCXNCRBQI-UHFFFAOYSA-N
				L-3-Amino-isobutanoate	x				L-beta-Aminoisobutyric acid	CHEBI:33094	C03284	C4H9NO2	InChI=1S/C4H9NO2/c1-3(2-5)4(6)7/h3H,2,5H2,1H3,(H,6,7)/t3-/m0/s1	QCHPKSFMDHPSNR-VKHMYHEASA-N
				L-Alanine	x				L-Alanine	CHEBI:16977	C00041	C3H7NO2	InChI=1S/C3H7NO2/c1-2(4)3(5)6/h2H,4H2,1H3,(H,5,6)/t2-/m0/s1	QNAYBMKLOCPYGJ-REOHCLBHSA-N
				L-Allothreonine	x				L-Allothreonine	CHEBI:28718	C05519	C4H9NO3	InChI=1S/C4H9NO3/c1-2(6)3(5)4(7)8/h2-3,6H,5H2,1H3,(H,7,8)/t2-,3-/m0/s1	AYFVYJQAPQTCCC-HRFVKAFMSA-N
				L-Arabinose	x				L-Arabinose	CHEBI:6182	C11476	C5H10O5	InChI=1S/C5H10O5/c6-1-3(8)5(10)4(9)2-7/h1,3-5,7-10H,2H2/t3-,4-,5+/m0/s1	PYMYPHUHKUWMLA-VAYJURFESA-N
				L-Arginine	x				L-Arginine	CHEBI:16467	C00062	C6H14N4O2	InChI=1S/C6H14N4O2/c7-4(5(11)12)2-1-3-10-6(8)9/h4H,1-3,7H2,(H,11,12)(H4,8,9,10)/t4-/m0/s1	ODKSFYDXXFIFQN-BYPYZUCNSA-N
				L-Asparagine	x				L-Asparagine	CHEBI:17196	C00152	C4H8N2O3	InChI=1S/C4H8N2O3/c5-2(4(8)9)1-3(6)7/h2H,1,5H2,(H2,6,7)(H,8,9)/t2-/m0/s1	DCXYFEDJOCDNAF-REOHCLBHSA-N
				L-Aspartate	x				L-Aspartic acid	CHEBI:17053	C00049	C4H7NO4	InChI=1S/C4H7NO4/c5-2(4(8)9)1-3(6)7/h2H,1,5H2,(H,6,7)(H,8,9)/t2-/m0/s1	CKLJMWTZIZZHCS-REOHCLBHSA-N
				L-Citrulline	x				Citrulline	CHEBI:16349	C00327	C6H13N3O3	InChI=1S/C6H13N3O3/c7-4(5(10)11)2-1-3-9-6(8)12/h4H,1-3,7H2,(H,10,11)(H3,8,9,12)/t4-/m0/s1	RHGKLRLOHDJJDR-BYPYZUCNSA-N
				L-Cystathionine	x				L-Cystathionine	CHEBI:17482	C02291	C7H14N2O4S	InChI=1S/C7H14N2O4S/c8-4(6(10)11)1-2-14-3-5(9)7(12)13/h4-5H,1-3,8-9H2,(H,10,11)(H,12,13)/t4-,5-/m0/s1	ILRYLPWNYFXEMH-WHFBIAKZSA-N
				L-Cysteine	x				L-Cysteine	CHEBI:17561	C00097	C3H7NO2S	InChI=1S/C3H7NO2S/c4-2(1-7)3(5)6/h2,7H,1,4H2,(H,5,6)/t2-/m0/s1	XUJNEKJLAYXESH-REOHCLBHSA-N
				L-Glutamate	x				L-Glutamic acid	CHEBI:16015	C00025	C5H9NO4	InChI=1S/C5H9NO4/c6-3(5(9)10)1-2-4(7)8/h3H,1-2,6H2,(H,7,8)(H,9,10)/t3-/m0/s1	WHUUTDBJXJRKMK-VKHMYHEASA-N
				L-Glutamine	x				L-Glutamine	CHEBI:18050	C00064	C5H10N2O3	InChI=1S/C5H10N2O3/c6-3(5(9)10)1-2-4(7)8/h3H,1-2,6H2,(H2,7,8)(H,9,10)/t3-/m0/s1	ZDXPYRJPNDTMRX-VKHMYHEASA-N
				L-Histidine	x				L-Histidine	CHEBI:15971	C00135	C6H9N3O2	InChI=1S/C6H9N3O2/c7-5(6(10)11)1-4-2-8-3-9-4/h2-3,5H,1,7H2,(H,8,9)(H,10,11)/t5-/m0/s1	HNDVDQJCIGZPNO-YFKPBYRVSA-N
				L-Homoserine	x				L-Homoserine	CHEBI:15699	C00263	C4H9NO3	InChI=1S/C4H9NO3/c5-3(1-2-6)4(7)8/h3,6H,1-2,5H2,(H,7,8)/t3-/m0/s1	UKAUYVFTDYCKQA-VKHMYHEASA-N
				Linoleate	x				Linoleic acid	CHEBI:17351	C01595	C18H32O2	InChI=1S/C18H32O2/c1-2-3-4-5-6-7-8-9-10-11-12-13-14-15-16-17-18(19)20/h6-7,9-10H,2-5,8,11-17H2,1H3,(H,19,20)/b7-6-,10-9-	OYHQOLUKZRVURQ-HZJYTTRNSA-N
				L-Isoleucine	x				L-Isoleucine	CHEBI:17191	C00407	C6H13NO2	InChI=1S/C6H13NO2/c1-3-4(2)5(7)6(8)9/h4-5H,3,7H2,1-2H3,(H,8,9)/t4-,5-/m0/s1	AGPKZVBTJJNPAG-WHFBIAKZSA-N
				L-Leucine	x				L-Leucine	CHEBI:15603	C00123	C6H13NO2	InChI=1S/C6H13NO2/c1-4(2)3-5(7)6(8)9/h4-5H,3,7H2,1-2H3,(H,8,9)/t5-/m0/s1	ROHFNLRQFUQHCH-YFKPBYRVSA-N
				L-Lysine	x				L-Lysine	CHEBI:18019	C00047	C6H14N2O2	InChI=1S/C6H14N2O2/c7-4-2-1-3-5(8)6(9)10/h5H,1-4,7-8H2,(H,9,10)/t5-/m0/s1	KDXKERNSBIXSRK-YFKPBYRVSA-N
				L-Methionine	x				L-Methionine	CHEBI:16643	C00073	C5H11NO2S	InChI=1S/C5H11NO2S/c1-9-3-2-4(6)5(7)8/h4H,2-3,6H2,1H3,(H,7,8)/t4-/m0/s1	FFEARJCKVFRZRR-BYPYZUCNSA-N
				L-Ornithine	x				Ornithine	CHEBI:15729	C00077	C5H12N2O2	InChI=1S/C5H12N2O2/c6-3-1-2-4(7)5(8)9/h4H,1-3,6-7H2,(H,8,9)/t4-/m0/s1	AHLPHDHHMVZTML-BYPYZUCNSA-N
				L-Phenylalanine	x				L-Phenylalanine	CHEBI:17295	C00079	C9H11NO2	InChI=1S/C9H11NO2/c10-8(9(11)12)6-7-4-2-1-3-5-7/h1-5,8H,6,10H2,(H,11,12)/t8-/m0/s1	COLNVLDHVKWLRT-QMMMGPOBSA-N
				L-Proline	x				L-Proline	CHEBI:17203	C00148	C5H9NO2	InChI=1S/C5H9NO2/c7-5(8)4-2-1-3-6-4/h4,6H,1-3H2,(H,7,8)/t4-/m0/s1	ONIBWKKTOPOVIA-BYPYZUCNSA-N
				L-Rhamnose	x				L-Rhamnose	CHEBI:62346	C00507	C6H12O5	InChI=1S/C6H12O5/c1-2-3(7)4(8)5(9)6(10)11-2/h2-10H,1H3/t2-,3-,4+,5+,6?/m0/s1	SHZGCJCMOBCMKK-JFNONXLTSA-N
				L-Serine	x				L-Serine	CHEBI:17115	C00065	C3H7NO3	InChI=1S/C3H7NO3/c4-2(1-5)3(6)7/h2,5H,1,4H2,(H,6,7)/t2-/m0/s1	MTCFGRXMJLQNBG-REOHCLBHSA-N
				L-Threonine	x				L-Threonine	CHEBI:16857	C00188	C4H9NO3	InChI=1S/C4H9NO3/c1-2(6)3(5)4(7)8/h2-3,6H,5H2,1H3,(H,7,8)/t2-,3+/m1/s1	AYFVYJQAPQTCCC-GBXIJSLDSA-N
				L-Tryptophan	x				L-Tryptophan	CHEBI:16828	C00078	C11H12N2O2	InChI=1S/C11H12N2O2/c12-9(11(14)15)5-7-6-13-10-4-2-1-3-8(7)10/h1-4,6,9,13H,5,12H2,(H,14,15)/t9-/m0/s1	QIVBCDIJIAJPQS-VIFPVBQESA-N
				L-Tyrosine	x				L-Tyrosine	CHEBI:17895	C00082	C9H11NO3	InChI=1S/C9H11NO3/c10-8(9(12)13)5-6-1-3-7(11)4-2-6/h1-4,8,11H,5,10H2,(H,12,13)/t8-/m0/s1	OUYCCCASQSFEME-QMMMGPOBSA-N
				L-Valine	x				L-Valine	CHEBI:16414	C00183	C5H11NO2	InChI=1S/C5H11NO2/c1-3(2)4(6)5(7)8/h3-4H,6H2,1-2H3,(H,7,8)/t4-/m0/s1	KZSNJWFQEVHDMF-BYPYZUCNSA-N
				Maltodextrin	x				Maltodextrin	CHEBI:25140	C01935	C18H32O16	InChI=1S/C6H12O6/c7-1-3(9)5(11)6(12)4(10)2-8/h1,3-6,8-12H,2H2/t3-,4+,5+,6+/m0/s1	GZCGUPFRVQAUEE-SLPGGIOYSA-N
				Maltose	x				D-Maltose	CHEBI:17306	C00208	C12H22O11	InChI=1S/C12H22O11/c13-1-3-5(15)6(16)9(19)12(22-3)23-10-4(2-14)21-11(20)8(18)7(10)17/h3-20H,1-2H2/t3-,4-,5-,6+,7-,8-,9-,10-,11?,12-/m1/s1	GUBGYTABKSRVRQ-PICCSMPSSA-N
				Melezitose	x				Melezitose	CHEBI:6731	C08243	C18H32O16	InChI=1S/C18H32O16/c19-1-5-8(23)11(26)13(28)16(30-5)32-15-10(25)7(3-21)33-18(15,4-22)34-17-14(29)12(27)9(24)6(2-20)31-17/h5-17,19-29H,1-4H2/t5-,6-,7-,8-,9-,10-,11+,12+,13-,14-,15+,16-,17-,18+/m1/s1	QWIZNVHXZXRPDR-WSCXOGSTSA-N
				Melibiose	x				Melibiose	CHEBI:28053	C05402	C12H22O11	InChI=1S/C12H22O11/c13-1-3-5(14)8(17)10(19)12(23-3)21-2-4-6(15)7(16)9(18)11(20)22-4/h3-20H,1-2H2/t3-,4-,5+,6-,7+,8+,9-,10-,11?,12+/m1/s1	DLRVVLDZNNYCBX-ABXHMFFYSA-N
				Methylmalonate	x				Methylmalonic acid	CHEBI:15849	C02170	C4H6O4	InChI=1S/C4H6O4/c1-2(3(5)6)4(7)8/h2H,1H3,(H,5,6)(H,7,8)	ZIYVHBGGAOATLY-UHFFFAOYSA-N
				N(pi)-Methyl-L-histidine	x				3-Methylhistidine	CHEBI:27596	C01152	C7H11N3O2	InChI=1S/C7H11N3O2/c1-10-4-9-3-5(10)2-6(8)7(11)12/h3-4,6H,2,8H2,1H3,(H,11,12)/t6-/m0/s1	JDHILDINMRGULE-LURJTMIESA-N
				N6-(1,2-Dicarboxyethyl)-AMP	x				N6-(1,2-Dicarboxyethyl)-AMP	CHEBI:15919	C03794	C14H18N5O11P	InChI=1S/C14H18N5O11P/c20-7(21)1-5(14(24)25)18-11-8-12(16-3-15-11)19(4-17-8)13-10(23)9(22)6(30-13)2-29-31(26,27)28/h3-6,9-10,13,22-23H,1-2H2,(H,20,21)(H,24,25)(H,15,16,18)(H2,26,27,28)/t5?,6-,9-,10-,13-/m1/s1	OFBHPPMPBOJXRT-DPXQIYNJSA-N
				N-Acetyl-D-glucosamine	x				N-Acetyl-D-glucosamine	CHEBI:7203	C00140	C8H15NO6	InChI=1S/C8H15NO6/c1-3(11)9-5-7(13)6(12)4(2-10)15-8(5)14/h4-8,10,12-14H,2H2,1H3,(H,9,11)	OVRNDRQMDRJTHS-UHFFFAOYSA-N
				N-Acetyl-L-aspartate	x				N-Acetyl L-Aspartic acid	CHEBI:21547	C01042	C6H9NO5	InChI=1S/C6H9NO5/c1-3(8)7-4(6(11)12)2-5(9)10/h4H,2H2,1H3,(H,7,8)(H,9,10)(H,11,12)/t4-/m0/s1	OTCCIMWXFLJLIA-BYPYZUCNSA-N
				N-Acetyl-L-glutamate	x				N-Acetyl L-Glutamic acid	CHEBI:17533	C00624	C7H11NO5	InChI=1S/C7H11NO5/c1-4(9)8-5(7(12)13)2-3-6(10)11/h5H,2-3H2,1H3,(H,8,9)(H,10,11)(H,12,13)/t5-/m0/s1	RFMMMVDNIPUKGG-YFKPBYRVSA-N
				NAD+	x				NAD	CHEBI:15846	C00003	C21H28N7O14P2	InChI=1S/C21H27N7O14P2/c22-17-12-19(25-7-24-17)28(8-26-12)21-16(32)14(30)11(41-21)6-39-44(36,37)42-43(34,35)38-5-10-13(29)15(31)20(40-10)27-3-1-2-9(4-27)18(23)33/h1-4,7-8,10-11,13-16,20-21,29-32H,5-6H2,(H5-,22,23,24,25,33,34,35,36,37)/t10-,11-,13-,14-,15-,16-,20-,21-/m1/s1	BAWFJGJZGIEFAR-NNYOXOHSSA-N
				NADH	x				NADH	CHEBI:16908	C00004	C21H29N7O14P2	InChI=1S/C21H29N7O14P2/c22-17-12-19(25-7-24-17)28(8-26-12)21-16(32)14(30)11(41-21)6-39-44(36,37)42-43(34,35)38-5-10-13(29)15(31)20(40-10)27-3-1-2-9(4-27)18(23)33/h1,3-4,7-8,10-11,13-16,20-21,29-32H,2,5-6H2,(H2,23,33)(H,34,35)(H,36,37)(H2,22,24,25)/t10-,11-,13-,14-,15-,16-,20-,21-/m1/s1	BOPGDPNILDQYTO-NNYOXOHSSA-N
				NADP+	x				NADP	CHEBI:44409	C00006	C21H28N7O17P3	InChI=1S/C21H28N7O17P3/c22-17-12-19(25-7-24-17)28(8-26-12)21-16(44-46(33,34)35)14(30)11(43-21)6-41-48(38,39)45-47(36,37)40-5-10-13(29)15(31)20(42-10)27-3-1-2-9(4-27)18(23)32/h1-4,7-8,10-11,13-16,20-21,29-31H,5-6H2,(H7-,22,23,24,25,32,33,34,35,36,37,38,39)/t10-,11-,13-,14-,15-,16-,20-,21-/m1/s1	XJLXINKUBYWONI-NNYOXOHSSA-N
				NADPH	x				NADPH	CHEBI:16474	C00005	C21H30N7O17P3	InChI=1S/C21H30N7O17P3/c22-17-12-19(25-7-24-17)28(8-26-12)21-16(44-46(33,34)35)14(30)11(43-21)6-41-48(38,39)45-47(36,37)40-5-10-13(29)15(31)20(42-10)27-3-1-2-9(4-27)18(23)32/h1,3-4,7-8,10-11,13-16,20-21,29-31H,2,5-6H2,(H2,23,32)(H,36,37)(H,38,39)(H2,22,24,25)(H2,33,34,35)/t10-,11-,13-,14-,15-,16-,20-,21-/m1/s1	ACFIXJIJDZMPPO-NNYOXOHSSA-N
				N-Carbamoyl-L-aspartate	x				Ureidosuccinic acid	CHEBI:64850	C00438	C5H8N2O5	InChI=1S/C5H8N2O5/c6-5(12)7-2(4(10)11)1-3(8)9/h2H,1H2,(H,8,9)(H,10,11)(H3,6,7,12)	HLKXYZVTANABHZ-UHFFFAOYSA-N
				N-Formyl-L-methionine	x				N-Formyl-L-Methionine	CHEBI:16552	C03145	C6H11NO3S	InChI=1S/C6H11NO3S/c1-11-3-2-5(6(9)10)7-4-8/h4-5H,2-3H2,1H3,(H,7,8)(H,9,10)/t5-/m0/s1	PYUSHNKNPOHWEZ-YFKPBYRVSA-N
				O-Acetylcarnitine	x				L-Acetylcarnitine	CHEBI:73024	C02571	C9H17NO4	InChI=1S/C9H17NO4/c1-7(11)14-8(5-9(12)13)6-10(2,3)4/h8H,5-6H2,1-4H3	RDHQFKQIGNGIED-UHFFFAOYSA-N
				O-Phospho-L-serine	x				O-Phosphoserine	CHEBI:15811	C01005	C3H8NO6P	InChI=1S/C3H8NO6P/c4-2(3(5)6)1-10-11(7,8)9/h2H,1,4H2,(H,5,6)(H2,7,8,9)/t2-/m0/s1	BZQFBWGGLXLEPQ-REOHCLBHSA-N
				Palmitoyl-CoA	x				Palmitoyl-CoA	CHEBI:15525	C00154	C37H66N7O17P3S	InChI=1S/C37H66N7O17P3S/c1-4-5-6-7-8-9-10-11-12-13-14-15-16-17-28(46)65-21-20-39-27(45)18-19-40-35(49)32(48)37(2,3)23-58-64(55,56)61-63(53,54)57-22-26-31(60-62(50,51)52)30(47)36(59-26)44-25-43-29-33(38)41-24-42-34(29)44/h24-26,30-32,36,47-48H,4-23H2,1-3H3,(H,39,45)(H,40,49)(H,53,54)(H,55,56)(H2,38,41,42)(H2,50,51,52)/t26-,30-,31-,32+,36-/m1/s1	MNBKLUUYKPBKDU-BBECNAHFSA-N
				Panose	x				Panose	CHEBI:7912	C00713	C18H32O16	InChI=1S/C18H32O16/c19-1-5(22)9(24)16(6(23)2-20)34-18-15(30)13(28)11(26)8(33-18)4-31-17-14(29)12(27)10(25)7(3-21)32-17/h1,5-18,20-30H,2-4H2/t5-,6+,7+,8+,9+,10+,11+,12-,13-,14+,15+,16+,17-,18+/m0/s1	ZCLAHGAZPPEVDX-MQHGYYCBSA-N
				Procollagen-5-hydroxy-L-lysine	x				5-Hydroxylysine	CHEBI:60175	C01211	C6H14N2O3	InChI=1S/C6H14N2O3/c7-3-4(9)1-2-5(8)6(10)11/h4-5,9H,1-3,7-8H2,(H,10,11)	YSMODUONRAFBET-UHFFFAOYSA-N
				Propanoate	x				Propionic acid	CHEBI:30768	C00163	C3H6O2	InChI=1S/C3H6O2/c1-2-3(4)5/h2H2,1H3,(H,4,5)	XBDQKXXYIPTUBI-UHFFFAOYSA-N
				Propanoyl-CoA	x				Propanoyl-CoA	CHEBI:15539	C00100	C24H40N7O17P3S	InChI=1S/C24H40N7O17P3S/c1-4-15(33)52-8-7-26-14(32)5-6-27-22(36)19(35)24(2,3)10-45-51(42,43)48-50(40,41)44-9-13-18(47-49(37,38)39)17(34)23(46-13)31-12-30-16-20(25)28-11-29-21(16)31/h11-13,17-19,23,34-35H,4-10H2,1-3H3,(H,26,32)(H,27,36)(H,40,41)(H,42,43)(H2,25,28,29)(H2,37,38,39)/t13-,17-,18-,19+,23-/m1/s1	QAQREVBBADEHPA-IEXPHMLFSA-N
				Putrescine	x				Putrescine	CHEBI:17148	C00134	C4H12N2	InChI=1S/C4H12N2/c5-3-1-2-4-6/h1-6H2	KIDHWZJUCRJVML-UHFFFAOYSA-N
				Raffinose	x				Raffinose	CHEBI:16634	C00492	C18H32O16	InChI=1S/C18H32O16/c19-1-5-8(22)11(25)13(27)16(31-5)30-3-7-9(23)12(26)14(28)17(32-7)34-18(4-21)15(29)10(24)6(2-20)33-18/h5-17,19-29H,1-4H2/t5-,6-,7-,8+,9-,10-,11+,12+,13-,14-,15+,16+,17-,18+/m1/s1	MUPFEKGTMRGPLJ-ZQSKZDJDSA-N
				Ribitol	x				Ribitol		C00474	C5H12O5	InChI=1S/C5H12O5/c6-1-3(8)5(10)4(9)2-7/h3-10H,1-2H2/t3-,4+,5?	HEBKCHPVOIAQTA-NGQZWQHPSA-N
				S-Adenosyl-L-homocysteine	x				S-Adenosylhomocysteine	CHEBI:16680	C00021	C14H20N6O5S	InChI=1S/C14H20N6O5S/c15-6(14(23)24)1-2-26-3-7-9(21)10(22)13(25-7)20-5-19-8-11(16)17-4-18-12(8)20/h4-7,9-10,13,21-22H,1-3,15H2,(H,23,24)(H2,16,17,18)/t6-,7+,9+,10+,13+/m0/s1	ZJUKTBDSGOFHSH-WFMPWKQPSA-N
				S-Adenosyl-L-methionine	x				S-Adenosylmethionine	CHEBI:67040	C00019	C15H22N6O5S	InChI=1S/C15H22N6O5S/c1-27(3-2-7(16)15(24)25)4-8-10(22)11(23)14(26-8)21-6-20-9-12(17)18-5-19-13(9)21/h5-8,10-11,14,22-23H,2-4,16H2,1H3,(H2-,17,18,19,24,25)/p+2/t7-,8+,10+,11+,14+,27?/m0/s1	MEFKEPWMEQBLKI-AIRLBKTGSA-P
				Sarcosine	x				Sarcosine	CHEBI:15611	C00213	C3H7NO2	InChI=1S/C3H7NO2/c1-4-2-3(5)6/h4H,2H2,1H3,(H,5,6)	FSYKKLYZXJSNPZ-UHFFFAOYSA-N
				Shikimate	x				Shikimic acid	CHEBI:16119	C00493	C7H10O5	InChI=1S/C7H10O5/c8-4-1-3(7(11)12)2-5(9)6(4)10/h1,4-6,8-10H,2H2,(H,11,12)/t4-,5-,6-/m1/s1	JXOHGGNKMLTUBP-HSUXUTPPSA-N
				Sinapate	x				Sinapic acid	CHEBI:15714	C00482	C11H12O5	InChI=1S/C11H12O5/c1-15-8-5-7(3-4-10(12)13)6-9(16-2)11(8)14/h3-6,14H,1-2H3,(H,12,13)/b4-3+	PCMORTLOPMLEFB-ONEGZZNKSA-N
				Sinapoyl-aldehyde	x				sinapoyl aldehyde	CHEBI:27949		C11H12O4	InChI=1S/C11H12O4/c1-14-9-6-8(4-3-5-12)7-10(15-2)11(9)13/h3-7,13H,1-2H3/b4-3+	CDICDSOGTRCHMG-ONEGZZNKSA-N
				sn-Glycerol-3-phosphate	x				Glycerol 3-phosphate	CHEBI:15978	C00093	C3H9O6P	InChI=1S/C3H9O6P/c4-1-3(5)2-9-10(6,7)8/h3-5H,1-2H2,(H2,6,7,8)	AWUCVROLDVIAJX-UHFFFAOYSA-N
				Spermidine	x				Spermidine	CHEBI:16610	C00315	C7H19N3	InChI=1S/C7H19N3/c8-4-1-2-6-10-7-3-5-9/h10H,1-9H2	ATHGHQPFGPMSJY-UHFFFAOYSA-N
				Succinate	x				Succinic acid	CHEBI:15741	C00042	C4H6O4	InChI=1S/C4H6O4/c5-3(6)1-2-4(7)8/h1-2H2,(H,5,6)(H,7,8)	KDYFGRWQOYBRFD-UHFFFAOYSA-N
				Succinyl-CoA	x				Succinyl-CoA	CHEBI:15380	C00091	C25H40N7O19P3S	InChI=1S/C25H40N7O19P3S/c1-25(2,20(38)23(39)28-6-5-14(33)27-7-8-55-16(36)4-3-15(34)35)10-48-54(45,46)51-53(43,44)47-9-13-19(50-52(40,41)42)18(37)24(49-13)32-12-31-17-21(26)29-11-30-22(17)32/h11-13,18-20,24,37-38H,3-10H2,1-2H3,(H,27,33)(H,28,39)(H,34,35)(H,43,44)(H,45,46)(H2,26,29,30)(H2,40,41,42)/t13-,18-,19-,20+,24-/m1/s1	VNOYUJKHFWYWIR-ITIYDSSPSA-N
				Sucrose	x				Sucrose	CHEBI:17992	C00089	C12H22O11	InChI=1S/C12H22O11/c13-1-4-6(16)8(18)9(19)11(21-4)23-12(3-15)10(20)7(17)5(2-14)22-12/h4-11,13-20H,1-3H2/t4-,5-,6-,7-,8+,9-,10+,11-,12+/m1/s1	CZMRCDWAGMRECN-UGDNZRGBSA-N
				Thiamin-diphosphate	x				Thiamine pyrophosphate	CHEBI:45931		C12H18N4O7P2S	InChI=1S/C12H18N4O7P2S/c1-8-11(3-4-22-25(20,21)23-24(17,18)19)26-7-16(8)6-10-5-14-9(2)15-12(10)13/h5,7H,3-4,6H2,1-2H3,(H4-,13,14,15,17,18,19,20,21)	AYEKOFBPNLCAJY-UHFFFAOYSA-N
				Thiamin-monophosphate	x				Thiamine phosphate	CHEBI:37574	C01081	C12H17N4O4PS	InChI=1S/C12H17N4O4PS/c1-8-11(3-4-20-21(17,18)19)22-7-16(8)6-10-5-14-9(2)15-12(10)13/h5,7H,3-4,6H2,1-2H3,(H3-,13,14,15,17,18,19)	HZSAJDVWZRBGIF-UHFFFAOYSA-N
				Threonate	x				Threonic acid	CHEBI:49060	C01620	C4H8O5	InChI=1S/C4H8O5/c5-1-2(6)3(7)4(8)9/h2-3,5-7H,1H2,(H,8,9)	JPIJQSOTBSSVTP-UHFFFAOYSA-N
				trans-4-Hydroxy-L-proline	x				4-Hydroxyproline	CHEBI:18095	C01157	C5H9NO3	InChI=1S/C5H9NO3/c7-3-1-4(5(8)9)6-2-3/h3-4,6-7H,1-2H2,(H,8,9)/t3-,4+/m1/s1	PMMYEEVYMWASQN-DMTCNVIQSA-N
				Tyramine	x				Tyramine	CHEBI:15760	C00483	C8H11NO	InChI=1S/C8H11NO/c9-6-5-7-1-3-8(10)4-2-7/h1-4,10H,5-6,9H2	DZGWFCGJZKJUFP-UHFFFAOYSA-N
				UDP	x				UDP	CHEBI:17659	C00015	C9H14N2O12P2	InChI=1S/C9H14N2O12P2/c12-5-1-2-11(9(15)10-5)8-7(14)6(13)4(22-8)3-21-25(19,20)23-24(16,17)18/h1-2,4,6-8,13-14H,3H2,(H,19,20)(H,10,12,15)(H2,16,17,18)/t4-,6-,7-,8-/m1/s1	XCCTYIAWTASOJW-XVFCMESISA-N
				UDP-glucose	x				UDP-Glucose	CHEBI:18066	C00029	C15H24N2O17P2	InChI=1S/C15H24N2O17P2/c18-3-5-8(20)10(22)12(24)14(32-5)33-36(28,29)34-35(26,27)30-4-6-9(21)11(23)13(31-6)17-2-1-7(19)16-15(17)25/h1-2,5-6,8-14,18,20-24H,3-4H2,(H,26,27)(H,28,29)(H,16,19,25)/t5-,6-,8-,9-,10+,11-,12-,13-,14?/m1/s1	HSCJRCZFDFQWRP-RDKQLNKOSA-N
				UMP	x				UMP	CHEBI:16695	C00105	C9H13N2O9P	InChI=1S/C9H13N2O9P/c12-5-1-2-11(9(15)10-5)8-7(14)6(13)4(20-8)3-19-21(16,17)18/h1-2,4,6-8,13-14H,3H2,(H,10,12,15)(H2,16,17,18)/t4-,6-,7-,8-/m1/s1	DJJCXFVJDGTHFX-XVFCMESISA-N
				Xanthosine	x				Xanthosine	CHEBI:18107	C01762	C10H12N4O6	InChI=1S/C10H12N4O6/c15-1-3-5(16)6(17)9(20-3)14-2-11-4-7(14)12-10(19)13-8(4)18/h2-3,5-6,9,15-17H,1H2,(H2,12,13,18,19)/t3-,5-,6-,9-/m1/s1	UBORTCNDUKBEOP-UUOKFMHZSA-N
Profiling the Anaerobic Response of C. elegans Using GC-MS	Butler	2012	23029411	2-HYDROXYBUTYRATE			x		2-Hydroxybutyric acid	CHEBI:1148	C05984	C4H8O3	InChI=1S/C4H8O3/c1-2-3(5)4(6)7/h3,5H,2H2,1H3,(H,6,7)	AFENDNXGAFYKQO-UHFFFAOYSA-N	CCC(O)C(O)=O
				2-HYDROXYCAPROATE			x		2-Hydroxycaproic acid			C6H12O3	InChI=1S/C6H12O3/c1-2-3-4-5(7)6(8)9/h5,7H,2-4H2,1H3,(H,8,9)	NYHNVHGFPZAZGA-UHFFFAOYSA-N	CCCCC(O)C(O)=O
				2-hydroxyglutarate			x		2-Hydroxyglutaric acid	CHEBI:17084	C03196	C5H8O5	InChI=1S/C5H8O5/c6-3(5(9)10)1-2-4(7)8/h3,6H,1-2H2,(H,7,8)(H,9,10)	HWXBTNAVRSUOJR-UHFFFAOYSA-N	OC(CCC(O)=O)C(O)=O
				2-KETO-3-METHYLVALERATE			x		3-Methyl-2-oxovaleric acid	CHEBI:35932	C03465	C6H10O3	InChI=1S/C6H10O3/c1-3-4(2)5(7)6(8)9/h4H,3H2,1-2H3,(H,8,9)	JVQYSWDUAOAHFM-UHFFFAOYSA-N	CCC(C)C(=O)C(O)=O
				2-KETOBUTYRATE			x		2-Ketobutyric acid	CHEBI:30831	C00109	C4H6O3	InChI=1S/C4H6O3/c1-2-3(5)4(6)7/h2H2,1H3,(H,6,7)	TYEYBOSBBBHJIV-UHFFFAOYSA-N	CCC(=O)C(O)=O
				2-KETOGLUTARATE			x		Oxoglutaric acid	CHEBI:30915	C00026	C5H6O5	InChI=1S/C5H6O5/c6-3(5(9)10)1-2-4(7)8/h1-2H2,(H,7,8)(H,9,10)	KPGXRSRHYNQIFN-UHFFFAOYSA-N	OC(=O)CCC(=O)C(O)=O
				2-KETOISOCAPROATE			x		Ketoleucine		C00233	C6H10O3	InChI=1S/C6H10O3/c1-4(2)3-5(7)6(8)9/h4H,3H2,1-2H3,(H,8,9)	BKAJNAXTPSGJCU-UHFFFAOYSA-N	CC(C)CC(=O)C(O)=O
				2-KETOISOVALERATE			x		Alpha-ketoisovaleric acid	CHEBI:16530	C00141	C5H8O3	InChI=1S/C5H8O3/c1-3(2)4(6)5(7)8/h3H,1-2H3,(H,7,8)	QHKABHOOEWYVLI-UHFFFAOYSA-N	CC(C)C(=O)C(O)=O
				2-METHYLBUTYRIC ACID			x		Ethylmethylacetic acid	CHEBI:37070	C18319	C5H10O2	InChI=1S/C5H10O2/c1-3-4(2)5(6)7/h4H,3H2,1-2H3,(H,6,7)	WLAMNBDJUVNPJU-UHFFFAOYSA-N	CCC(C)C(O)=O
				2-METHYLVALERIC ACID			x		2-Methylvaleric acid				InChI=1S/C6H12O2/c1-3-4-5(2)6(7)8/h5H,3-4H2,1-2H3,(H,7,8)	OVBFMEVBMNZIBR-UHFFFAOYSA-N
				3-HYDROXYBUTYRATE			x		3-Hydroxybutyric acid	CHEBI:20067	C01089	C4H8O3	InChI=1S/C4H8O3/c1-3(5)2-4(6)7/h3,5H,2H2,1H3,(H,6,7)	WHBMMWSBFZVSSR-UHFFFAOYSA-N	CC(O)CC(O)=O
				3-hydroxyisobutyrate			x		3-Hydroxyisobutyric acid	CHEBI:18064	C06001	C4H8O3	InChI=1S/C4H8O3/c1-3(2-5)4(6)7/h3,5H,2H2,1H3,(H,6,7)	DBXBTMSZEOQQDU-UHFFFAOYSA-N	CC(CO)C(O)=O
				3-HYDROXYISOVALERATE			x		3-Hydroxyisovaleric acid	CHEBI:37084		C5H10O3	InChI=1S/C5H10O3/c1-5(2,8)3-4(6)7/h8H,3H2,1-2H3,(H,6,7)	AXFYFNCPONWUHW-UHFFFAOYSA-N	CC(C)(O)CC(O)=O
				3-HYDROXYPROPIONIC ACID			x		3-Hydroxypropionic acid	CHEBI:33404	C01013	C3H6O3	InChI=1S/C3H6O3/c4-2-1-3(5)6/h4H,1-2H2,(H,5,6)	ALRHLSYJTWAHJZ-UHFFFAOYSA-N	OCCC(O)=O
				3-METHYLCROTONIC ACID			x		3-Methylcrotonic acid	CHEBI:37127		C5H8O2	InChI=1S/C5H8O2/c1-4(2)3-5(6)7/h3H,1-2H3,(H,6,7)	YYPNJNDODFVZLE-UHFFFAOYSA-N	CC(C)=CC(O)=O
				4-HYDROXYBUTYRATE			x		4-Hydroxybutyric acid	CHEBI:30830	C00989	C4H8O3	InChI=1S/C4H8O3/c5-3-1-2-4(6)7/h5H,1-3H2,(H,6,7)	SJZRECIVHVDYJC-UHFFFAOYSA-N	OCCCC(O)=O
				4-HYDROXYPROLINE			x		4-Hydroxyproline	CHEBI:18095	C01157	C5H9NO3	InChI=1S/C5H9NO3/c7-3-1-4(5(8)9)6-2-3/h3-4,6-7H,1-2H2,(H,8,9)/t3-,4+/m1/s1	PMMYEEVYMWASQN-DMTCNVIQSA-N	O[C@H]1CN[C@@H](C1)C(O)=O
				5-OXOPROLINE			x		Pyroglutamic acid	CHEBI:18183	C01879	C5H7NO3	InChI=1S/C5H7NO3/c7-4-2-1-3(6-4)5(8)9/h3H,1-2H2,(H,6,7)(H,8,9)/t3-/m0/s1	ODHCTXKNWHHXJC-VKHMYHEASA-N	OC(=O)[C@@H]1CCC(=O)N1
				ACETOACETIC ACID			x		Acetoacetic acid	CHEBI:15344	C00164	C4H6O3	InChI=1S/C4H6O3/c1-3(5)2-4(6)7/h2H2,1H3,(H,6,7)	WDJHALXBUFZDSR-UHFFFAOYSA-N	CC(=O)CC(O)=O
				ACETOIN			x		Acetoin	CHEBI:15688	C00466	C4H8O2	InChI=1S/C4H8O2/c1-3(5)4(2)6/h3,5H,1-2H3	ROWKJAVDOGWPAT-UHFFFAOYSA-N	CC(O)C(C)=O
				ALANINE			x		Alanine	CHEBI:16449	C01401	C3H7NO2	InChI=1S/C3H7NO2/c1-2(4)3(5)6/h2H,4H2,1H3,(H,5,6)	QNAYBMKLOCPYGJ-UHFFFAOYSA-N
				aminoisobutyrate			x		2-Aminoisobutyric acid	CHEBI:27971	C03665	C4H9NO2	InChI=1S/C4H9NO2/c1-4(2,5)3(6)7/h5H2,1-2H3,(H,6,7)	FUOOLUPWFVMBKG-UHFFFAOYSA-N	CC(C)(N)C(O)=O
				aminononanoic acid			x		Aminononanoic acid				InChI=1S/C9H18N2O2/c1-9(2,3)13-8(12)11-5-4-7(10)6-11/h7H,4-6,10H2,1-3H3/t7-/m1/s1	CMIBWIAICVBURI-SSDOTTSWSA-N
				AMINOOCTANOIC ACID			x		2-Aminooctanoic acid	CHEBI:75145		C8H17NO2	InChI=1S/C8H17NO2/c1-2-3-4-5-6-7(9)8(10)11/h7H,2-6,9H2,1H3,(H,10,11)	AKVBCGQVQXPRLD-UHFFFAOYSA-N	CCCCCCC(N)C(O)=O
				ARGININE			x		Arginine	CHEBI:29016		C6H14N4O2	InChI=1S/C6H14N4O2/c7-4(5(11)12)2-1-3-10-6(8)9/h4H,1-3,7H2,(H,11,12)(H4,8,9,10)	ODKSFYDXXFIFQN-UHFFFAOYSA-N	NC(CCCNC(N)=N)C(O)=O
				ASPARAGINE			x		Asparagine	CHEBI:22653		C4H8N2O3	InChI=1S/C4H8N2O3/c5-2(4(8)9)1-3(6)7/h2H,1,5H2,(H2,6,7)(H,8,9)	DCXYFEDJOCDNAF-UHFFFAOYSA-N	NC(CC(N)=O)C(O)=O
				ASPARTATE			x		Aspartic acid	CHEBI:22660		C4H7NO4	InChI=1S/C4H7NO4/c5-2(4(8)9)1-3(6)7/h2H,1,5H2,(H,6,7)(H,8,9)	CKLJMWTZIZZHCS-UHFFFAOYSA-N	NC(CC(O)=O)C(O)=O
				BETA-ALANINE			x		Beta-Alanine	CHEBI:16958	C00099	C3H7NO2	InChI=1S/C3H7NO2/c4-2-1-3(5)6/h1-2,4H2,(H,5,6)	UCMIRNVEIXFBKS-UHFFFAOYSA-N	NCCC(O)=O
				BUTYRIC ACID			x		Butyric acid	CHEBI:30772	C00246	C4H8O2	InChI=1S/C4H8O2/c1-2-3-4(5)6/h2-3H2,1H3,(H,5,6)	FERIUCNNQQJTOY-UHFFFAOYSA-N	CCCC(O)=O
				CITRAMALATE			x		Citramalic acid	CHEBI:15584	C00815	C5H8O5	InChI=1S/C5H8O5/c1-5(10,4(8)9)2-3(6)7/h10H,2H2,1H3,(H,6,7)(H,8,9)	XFTRTWQBIOMVPK-UHFFFAOYSA-N	CC(O)(CC(O)=O)C(O)=O
				CITRATE			x		Citric acid	CHEBI:30769	C00158	C6H8O7	InChI=1S/C6H8O7/c7-3(8)1-6(13,5(11)12)2-4(9)10/h13H,1-2H2,(H,7,8)(H,9,10)(H,11,12)	KRKNYBCHXYNGOX-UHFFFAOYSA-N	OC(=O)CC(O)(CC(O)=O)C(O)=O
				ETHANOLAMINE			x		Ethanolamine	CHEBI:16000	C00189	C2H7NO	InChI=1S/C2H7NO/c3-1-2-4/h4H,1-3H2	HZAXFHJVJLSVMW-UHFFFAOYSA-N	NCCO
				FUMARATE			x		Fumaric acid	CHEBI:18012	C00122	C4H4O4	InChI=1S/C4H4O4/c5-3(6)1-2-4(7)8/h1-2H,(H,5,6)(H,7,8)/b2-1+	VZCYOOQTPOCHFL-OWOJBTEDSA-N	OC(=O)\C=C\C(O)=O
				GLUTAMATE			x		Glutamic acid	CHEBI:18237		C5H9NO4	InChI=1S/C5H9NO4/c6-3(5(9)10)1-2-4(7)8/h3H,1-2,6H2,(H,7,8)(H,9,10)	WHUUTDBJXJRKMK-UHFFFAOYSA-N	NC(CCC(O)=O)C(O)=O
				GLUTAMINE			x		Glutamine	CHEBI:28300		C5H10N2O3	InChI=1S/C5H10N2O3/c6-3(5(9)10)1-2-4(7)8/h3H,1-2,6H2,(H2,7,8)(H,9,10)	ZDXPYRJPNDTMRX-UHFFFAOYSA-N	NC(CCC(N)=O)C(O)=O
				GLUTARIC ACID			x		Glutaric acid	CHEBI:17859	C00489	C5H8O4	InChI=1S/C5H8O4/c6-4(7)2-1-3-5(8)9/h1-3H2,(H,6,7)(H,8,9)	JFCQEDHGNNZCLN-UHFFFAOYSA-N	OC(=O)CCCC(O)=O
				GLYCEROL			x		Glycerol	CHEBI:17754	C00116	C3H8O3	InChI=1S/C3H8O3/c4-1-3(6)2-5/h3-6H,1-2H2	PEDCQBHIVMGVHV-UHFFFAOYSA-N	OCC(O)CO
				glycerol-3-phosphate			x		Glycerol 3-phosphate	CHEBI:15978	C00093	C3H9O6P	InChI=1S/C3H9O6P/c4-1-3(5)2-9-10(6,7)8/h3-5H,1-2H2,(H2,6,7,8)	AWUCVROLDVIAJX-UHFFFAOYSA-N	OC[C@@H](O)COP(O)(O)=O
				GLYCINE			x		Glycine	CHEBI:15428	C00037	C2H5NO2	InChI=1S/C2H5NO2/c3-1-2(4)5/h1,3H2,(H,4,5)	DHMQDGOQFOQNFH-UHFFFAOYSA-N	NCC(O)=O
				HEXANOIC ACID			x		Caproic acid	CHEBI:30776	C01585	C6H12O2	InChI=1S/C6H12O2/c1-2-3-4-5-6(7)8/h2-5H2,1H3,(H,7,8)	FUZZWVXGSFPDMH-UHFFFAOYSA-N	CCCCCC(O)=O
				HISTIDINE			x		L-Histidine	CHEBI:15971	C00135	C6H9N3O2	InChI=1S/C6H9N3O2/c7-5(6(10)11)1-4-2-8-3-9-4/h2-3,5H,1,7H2,(H,8,9)(H,10,11)/t5-/m0/s1	HNDVDQJCIGZPNO-YFKPBYRVSA-N	N[C@@H](CC1=CN=CN1)C(O)=O
				HYPOXANTHINE			x		Hypoxanthine	CHEBI:17368	C00262	C5H4N4O	InChI=1S/C5H4N4O/c10-5-3-4(7-1-6-3)8-2-9-5/h1-2H,(H2,6,7,8,9,10)	FDGQSTZJBFJUBT-UHFFFAOYSA-N	OC1=NC=NC2=C1NC=N2
				ISOBUTYRIC ACID			x		Isobutyric acid	CHEBI:16135	C02632	C4H8O2	InChI=1S/C4H8O2/c1-3(2)4(5)6/h3H,1-2H3,(H,5,6)	KQNPFQTWMSNSAP-UHFFFAOYSA-N	CC(C)C(O)=O
				ISOLEUCINE			x		Isoleucine			C6H13NO2	InChI=1/C6H13NO2/c1-3-4(2)5(7)6(8)9/h4-5H,3,7H2,1-2H3,(H,8,9)	AGPKZVBTJJNPAG-UHFFFAOYNA-N	CCC(C)C(N)C(O)=O
				ISOVALERIC ACID			x		Isovaleric acid	CHEBI:28484	C08262	C5H10O2	InChI=1S/C5H10O2/c1-4(2)3-5(6)7/h4H,3H2,1-2H3,(H,6,7)	GWYFCOCPABKNJV-UHFFFAOYSA-N	CC(C)CC(O)=O
				LACTATE			x		Lactic acid			C3H6O3	InChI=1/C3H6O3/c1-2(4)3(5)6/h2,4H,1H3,(H,5,6)	JVTAAEKCZFNVCJ-UHFFFAOYNA-N	CC(O)C(O)=O
				LEUCINE			x		Leucine	CHEBI:25017		C6H13NO2	InChI=1S/C6H13NO2/c1-4(2)3-5(7)6(8)9/h4-5H,3,7H2,1-2H3,(H,8,9)	ROHFNLRQFUQHCH-UHFFFAOYSA-N	CC(C)CC(N)C(O)=O
				LYSINE			x		Lysine	CHEBI:25094		C6H14N2O2	InChI=1S/C6H14N2O2/c7-4-2-1-3-5(8)6(9)10/h5H,1-4,7-8H2,(H,9,10)	KDXKERNSBIXSRK-UHFFFAOYSA-N	NCCCCC(N)C(O)=O
				MALATE			x		Malic acid	CHEBI:50263	C00711	C4H6O5	InChI=1S/C4H6O5/c5-2(4(8)9)1-3(6)7/h2,5H,1H2,(H,6,7)(H,8,9)	BJEPYKJPYRNKOW-UHFFFAOYSA-N	OC(CC(O)=O)C(O)=O
				METHACRYLIC ACID			x		Methacrylic acid	CHEBI:25219	C01771	C4H6O2	InChI=1S/C4H6O2/c1-3(2)4(5)6/h1H2,2H3,(H,5,6)	CERQOIWHTDAKMF-UHFFFAOYSA-N	CC(=C)C(O)=O
				METHIONINE			x		Methionine	CHEBI:16811		C5H11NO2S	InChI=1S/C5H11NO2S/c1-9-3-2-4(6)5(7)8/h4H,2-3,6H2,1H3,(H,7,8)	FFEARJCKVFRZRR-UHFFFAOYSA-N	CSCCC(N)C(O)=O
				PHENYLALANINE			x		Phenylalanine	CHEBI:28044		C9H11NO2	InChI=1S/C9H11NO2/c10-8(9(11)12)6-7-4-2-1-3-5-7/h1-5,8H,6,10H2,(H,11,12)	COLNVLDHVKWLRT-UHFFFAOYSA-N	NC(Cc1ccccc1)C(O)=O
				PIPECOLIC ACID			x		Pipecolic acid	CHEBI:17964	C00408	C6H11NO2	InChI=1S/C6H11NO2/c8-6(9)5-3-1-2-4-7-5/h5,7H,1-4H2,(H,8,9)	HXEACLLIILLPRG-UHFFFAOYSA-N	OC(=O)C1CCCCN1
				PROLINE			x		Proline	CHEBI:26271		C5H9NO2	InChI=1S/C5H9NO2/c7-5(8)4-2-1-3-6-4/h4,6H,1-3H2,(H,7,8)	ONIBWKKTOPOVIA-UHFFFAOYSA-N	OC(=O)C1CCCN1
				PYRUVATE			x		Pyruvic acid	CHEBI:32816	C00022	C3H4O3	InChI=1S/C3H4O3/c1-2(4)3(5)6/h1H3,(H,5,6)	LCTONWCANYUPML-UHFFFAOYSA-N	CC(=O)C(O)=O
				SERINE			x		Serine	CHEBI:17822		C3H7NO3	InChI=1S/C3H7NO3/c4-2(1-5)3(6)7/h2,5H,1,4H2,(H,6,7)	MTCFGRXMJLQNBG-UHFFFAOYSA-N	NC(CO)C(O)=O
				SUCCINATE			x		Succinic acid	CHEBI:15741	C00042	C4H6O4	InChI=1S/C4H6O4/c5-3(6)1-2-4(7)8/h1-2H2,(H,5,6)(H,7,8)	KDYFGRWQOYBRFD-UHFFFAOYSA-N	OC(=O)CCC(O)=O
				SULFATE			x		Sulfate	CHEBI:26836	C00059	H2O4S	InChI=1S/H2O4S/c1-5(2,3)4/h(H2,1,2,3,4)	QAOWNCQODCNURD-UHFFFAOYSA-N	[H]OS(=O)(=O)O[H]
				THREONINE			x		Threonine			C4H9NO3	InChI=1S/C4H9NO3/c1-2(6)3(5)4(7)8/h2-3,6H,5H2,1H3,(H,7,8)	AYFVYJQAPQTCCC-UHFFFAOYSA-N	CC(O)C(N)C(O)=O
				TIGLIC ACID			x		Tiglic acid	CHEBI:36432	C08279	C5H8O2	InChI=1S/C5H8O2/c1-3-4(2)5(6)7/h3H,1-2H3,(H,6,7)/b4-3+	UIERETOOQGIECD-ONEGZZNKSA-N	C\C=C(/C)C(O)=O
				TYROSINE			x		Tyrosine	CHEBI:18186		C9H11NO3	InChI=1S/C9H11NO3/c10-8(9(12)13)5-6-1-3-7(11)4-2-6/h1-4,8,11H,5,10H2,(H,12,13)	OUYCCCASQSFEME-UHFFFAOYSA-N	NC(Cc1ccc(O)cc1)C(O)=O
				UREA			x		Urea	CHEBI:16199	C00086	CH4N2O	InChI=1S/CH4N2O/c2-1(3)4/h(H4,2,3,4)	XSQUKJJJFZCRTK-UHFFFAOYSA-N	NC(N)=O
				URIC ACID			x		Uric acid	CHEBI:17775	C00366	C5H4N4O3	InChI=1S/C5H4N4O3/c10-3-1-2(7-4(11)6-1)8-5(12)9-3/h(H4,6,7,8,9,10,11,12)	LEHOTFFKMJEONL-UHFFFAOYSA-N	O=C1NC2=C(N1)C(=O)NC(=O)N2
				VALERIC ACID			x		Valeric acid	CHEBI:17418	C00803	C5H10O2	InChI=1S/C5H10O2/c1-2-3-4-5(6)7/h2-4H2,1H3,(H,6,7)	NQPDZGIKBAWPEJ-UHFFFAOYSA-N	CCCCC(O)=O
				VALINE			x		Valine	CHEBI:27266		C5H11NO2	InChI=1S/C5H11NO2/c1-3(2)4(6)5(7)8/h3-4H,6H2,1-2H3,(H,7,8)	KZSNJWFQEVHDMF-UHFFFAOYSA-N	CC(C)C(N)C(O)=O
				XANTHINE			x		Xanthine	CHEBI:17712	C00385	C5H4N4O2	InChI=1S/C5H4N4O2/c10-4-2-3(7-1-6-2)8-5(11)9-4/h1H,(H3,6,7,8,9,10,11)	LRFVTYWOQMYALW-UHFFFAOYSA-N	O=C1NC2=C(NC=N2)C(=O)N1
Targeted Metabolomics Reveals a Male Pheromone and Sex-Specific Ascaroside Biosynthesis in Caenorhabditis elegans	Izrayelit	2012	22662967	ascr#1	x				ascr#1	CHEBI:78786		C13H24O6	InChI=1S/C13H24O6/c1-8(5-3-4-6-12(16)17)18-13-11(15)7-10(14)9(2)19-13/h8-11,13-15H,3-7H2,1-2H3,(H,16,17)/t8-,9+,10-,11-,13-/m1/s1	KBTQMAFDKPKMEJ-UYNYGYNWSA-N	C[C@H](CCCCC(O)=O)O[C@@H]1O[C@@H](C)[C@H](O)C[C@H]1O
				ascr#3	x				ascr#3	CHEBI:78821		C15H26O6	InChI=1S/C15H26O6/c1-10(7-5-3-4-6-8-14(18)19)20-15-13(17)9-12(16)11(2)21-15/h6,8,10-13,15-17H,3-5,7,9H2,1-2H3,(H,18,19)/b8-6+/t10-,11+,12-,13-,15-/m1/s1	MWGRRKDIJLJLMO-OSYKULTDSA-N	C[C@H](CCCC\C=C\C(O)=O)O[C@@H]1O[C@@H](C)[C@H](O)C[C@H]1O
				ascr#10	x				ascr#10	CHEBI:78838		C15H28O6	InChI=1S/C15H28O6/c1-10(7-5-3-4-6-8-14(18)19)20-15-13(17)9-12(16)11(2)21-15/h10-13,15-17H,3-9H2,1-2H3,(H,18,19)/t10-,11+,12-,13-,15-/m1/s1	MILZHQPVNOSJIP-WPLOAARJSA-N	C[C@H](CCCCCCC(O)=O)O[C@@H]1O[C@@H](C)[C@H](O)C[C@H]1O
				icas#3	x				icas#3	CHEBI:79052		C24H31NO7	InChI=1S/C24H31NO7/c1-15(9-5-3-4-6-12-22(27)28)30-24-20(26)13-21(16(2)31-24)32-23(29)18-14-25-19-11-8-7-10-17(18)19/h6-8,10-12,14-16,20-21,24-26H,3-5,9,13H2,1-2H3,(H,27,28)/b12-6+/t15-,16+,20-,21-,24-/m1/s1	MHHAGCKXSLPDOU-SUOYGWGXSA-N	C[C@H](CCCC\C=C\C(O)=O)O[C@@H]1O[C@@H](C)[C@@H](C[C@H]1O)OC(=O)c1c[nH]c2ccccc12
				icas#9	x				icas#9	CHEBI:79028		C20H25NO7	InChI=1S/C20H25NO7/c1-11(7-8-18(23)24)26-20-16(22)9-17(12(2)27-20)28-19(25)14-10-21-15-6-4-3-5-13(14)15/h3-6,10-12,16-17,20-22H,7-9H2,1-2H3,(H,23,24)/t11-,12+,16-,17-,20-/m1/s1	GIZBXORWWXIWKX-VEZRURDRSA-N	C[C@H](CCC(O)=O)O[C@@H]1O[C@@H](C)[C@@H](C[C@H]1O)OC(=O)c1c[nH]c2ccccc12
				icas#10	x				icas#10	CHEBI:79029		C24H33NO7	InChI=1S/C24H33NO7/c1-15(9-5-3-4-6-12-22(27)28)30-24-20(26)13-21(16(2)31-24)32-23(29)18-14-25-19-11-8-7-10-17(18)19/h7-8,10-11,14-16,20-21,24-26H,3-6,9,12-13H2,1-2H3,(H,27,28)/t15-,16+,20-,21-,24-/m1/s1	VGNCAEIQHDZOLI-JTCUFRKPSA-N	C[C@H](CCCCCCC(O)=O)O[C@@H]1O[C@@H](C)[C@@H](C[C@H]1O)OC(=O)c1c[nH]c2ccccc12
Comparative Metabolomics Reveals Biogenesis of Ascarosides, a Modular Library of Small-Molecule Signal in C. elegans	von Reuss	2012	22239548	ascr#11		x			ascr#11	CHEBI:78743		C10H18O6	InChI=1S/C10H18O6/c1-5(3-9(13)14)15-10-8(12)4-7(11)6(2)16-10/h5-8,10-12H,3-4H2,1-2H3,(H,13,14)/t5-,6+,7-,8-,10-/m1/s1	VQZVOFZWXBQLCG-MGPZHUSASA-N	C[C@H](CC(O)=O)O[C@@H]1O[C@@H](C)[C@H](O)C[C@H]1O
				ascr#9		x			ascr#9	CHEBI:79018		C11H20O6	InChI=1S/C11H20O6/c1-6(3-4-10(14)15)16-11-9(13)5-8(12)7(2)17-11/h6-9,11-13H,3-5H2,1-2H3,(H,14,15)/t6-,7+,8-,9-,11-/m1/s1	NZMXMOQNHSVRAJ-WNPHYYBUSA-N	C[C@H](CCC(O)=O)O[C@@H]1O[C@@H](C)[C@H](O)C[C@H]1O
				ascr#12		x			ascr#12	CHEBI:78841		C12H22O6	InChI=1S/C12H22O6/c1-7(4-3-5-11(15)16)17-12-10(14)6-9(13)8(2)18-12/h7-10,12-14H,3-6H2,1-2H3,(H,15,16)/t7-,8+,9-,10-,12-/m1/s1	LGGOKKRYYYYXPA-VEOFNUSFSA-N	C[C@H](CCCC(O)=O)O[C@@H]1O[C@@H](C)[C@H](O)C[C@H]1O
				ascr#7		x			ascr#7	CHEBI:78830		C13H22O6	InChI=1S/C13H22O6/c1-8(5-3-4-6-12(16)17)18-13-11(15)7-10(14)9(2)19-13/h4,6,8-11,13-15H,3,5,7H2,1-2H3,(H,16,17)/b6-4+/t8-,9+,10-,11-,13-/m1/s1	GGHOMCWJOMBZEK-LHYQPRBASA-N	C[C@H](CC\C=C\C(O)=O)O[C@@H]1O[C@@H](C)[C@H](O)C[C@H]1O
				ascr#1		x			ascr#1	CHEBI:78786		C13H24O6	InChI=1S/C13H24O6/c1-8(5-3-4-6-12(16)17)18-13-11(15)7-10(14)9(2)19-13/h8-11,13-15H,3-7H2,1-2H3,(H,16,17)/t8-,9+,10-,11-,13-/m1/s1	KBTQMAFDKPKMEJ-UYNYGYNWSA-N	C[C@H](CCCCC(O)=O)O[C@@H]1O[C@@H](C)[C@H](O)C[C@H]1O
				ascr#14		x			ascr#14	CHEBI:78905		C14H26O6	InChI=1S/C14H26O6/c1-9(6-4-3-5-7-13(17)18)19-14-12(16)8-11(15)10(2)20-14/h9-12,14-16H,3-8H2,1-2H3,(H,17,18)/t9-,10+,11-,12-,14-/m1/s1	HRHMWTOQBKRTTG-CYRBOEJBSA-N	C[C@H](CCCCCC(O)=O)O[C@@H]1O[C@@H](C)[C@H](O)C[C@H]1O
				ascr#3		x			ascr#3	CHEBI:78821		C15H26O6	InChI=1S/C15H26O6/c1-10(7-5-3-4-6-8-14(18)19)20-15-13(17)9-12(16)11(2)21-15/h6,8,10-13,15-17H,3-5,7,9H2,1-2H3,(H,18,19)/b8-6+/t10-,11+,12-,13-,15-/m1/s1	MWGRRKDIJLJLMO-OSYKULTDSA-N	C[C@H](CCCC\C=C\C(O)=O)O[C@@H]1O[C@@H](C)[C@H](O)C[C@H]1O
				ascr#10		x			ascr#10	CHEBI:78838		C15H28O6	InChI=1S/C15H28O6/c1-10(7-5-3-4-6-8-14(18)19)20-15-13(17)9-12(16)11(2)21-15/h10-13,15-17H,3-9H2,1-2H3,(H,18,19)/t10-,11+,12-,13-,15-/m1/s1	MILZHQPVNOSJIP-WPLOAARJSA-N	C[C@H](CCCCCCC(O)=O)O[C@@H]1O[C@@H](C)[C@H](O)C[C@H]1O
				ascr#15		x			ascr#15	CHEBI:78852		C16H28O6	InChI=1S/C16H28O6/c1-11(8-6-4-3-5-7-9-15(19)20)21-16-14(18)10-13(17)12(2)22-16/h7,9,11-14,16-18H,3-6,8,10H2,1-2H3,(H,19,20)/b9-7+/t11-,12+,13-,14-,16-/m1/s1	MZJGOAYSXTVLMG-NSKGPKHTSA-N	C[C@H](CCCCC\C=C\C(O)=O)O[C@@H]1O[C@@H](C)[C@H](O)C[C@H]1O
				ascr#16		x			ascr#16	CHEBI:78950		C16H30O6	InChI=1S/C16H30O6/c1-11(8-6-4-3-5-7-9-15(19)20)21-16-14(18)10-13(17)12(2)22-16/h11-14,16-18H,3-10H2,1-2H3,(H,19,20)/t11-,12+,13-,14-,16-/m1/s1	UMKVAMCFIAMCAV-JTTNIQEDSA-N	C[C@H](CCCCCCCC(O)=O)O[C@@H]1O[C@@H](C)[C@H](O)C[C@H]1O
				ascr#17		x			ascr#17	CHEBI:78952		C17H30O6	InChI=1S/C17H30O6/c1-12(9-7-5-3-4-6-8-10-16(20)21)22-17-15(19)11-14(18)13(2)23-17/h8,10,12-15,17-19H,3-7,9,11H2,1-2H3,(H,20,21)/b10-8+	NEVPBIQTDNVVMK-CSKARUKUSA-N	CC(CCCCCC\C=C\C(O)=O)OC1OC(C)C(O)CC1O
				ascr#18		x			ascr#18	CHEBI:78955		C17H32O6	InChI=1S/C17H32O6/c1-12(9-7-5-3-4-6-8-10-16(20)21)22-17-15(19)11-14(18)13(2)23-17/h12-15,17-19H,3-11H2,1-2H3,(H,20,21)	AHRWSOYISAIFOZ-UHFFFAOYSA-N	CC(CCCCCCCCC(O)=O)OC1OC(C)C(O)CC1O
				ascr#19		x			ascr#19	CHEBI:78957		C18H32O6	InChI=1S/C18H32O6/c1-13(23-18-16(20)12-15(19)14(2)24-18)10-8-6-4-3-5-7-9-11-17(21)22/h9,11,13-16,18-20H,3-8,10,12H2,1-2H3,(H,21,22)/b11-9+/t13-,14+,15-,16-,18-/m1/s1	KSEGTUNZXFPMMN-RSADRIIDSA-N	C[C@H](CCCCCCC\C=C\C(O)=O)O[C@@H]1O[C@@H](C)[C@H](O)C[C@H]1O
				ascr#20		x			ascr#20	CHEBI:78958		C18H34O6	InChI=1S/C18H34O6/c1-13(23-18-16(20)12-15(19)14(2)24-18)10-8-6-4-3-5-7-9-11-17(21)22/h13-16,18-20H,3-12H2,1-2H3,(H,21,22)/t13-,14+,15-,16-,18-/m1/s1	SNWMNYQPRXIDAR-ORDFZIBCSA-N	C[C@H](CCCCCCCCCC(O)=O)O[C@@H]1O[C@@H](C)[C@H](O)C[C@H]1O
				ascr#21		x			ascr#21	CHEBI:78959		C19H34O6	InChI=1S/C19H34O6/c1-14(24-19-17(21)13-16(20)15(2)25-19)11-9-7-5-3-4-6-8-10-12-18(22)23/h10,12,14-17,19-21H,3-9,11,13H2,1-2H3,(H,22,23)/b12-10+/t14-,15+,16-,17-,19-/m1/s1	XUGAOOQYBZSMCP-ZXSNAGKJSA-N	C[C@H](CCCCCCCC\C=C\C(O)=O)O[C@@H]1O[C@@H](C)[C@H](O)C[C@H]1O
				ascr#22		x			ascr#22	CHEBI:78960		C19H36O6	InChI=1S/C19H36O6/c1-14(24-19-17(21)13-16(20)15(2)25-19)11-9-7-5-3-4-6-8-10-12-18(22)23/h14-17,19-21H,3-13H2,1-2H3,(H,22,23)/t14-,15+,16-,17-,19-/m1/s1	LCCMRNZRAPDWCS-FSNPWBFUSA-N	C[C@H](CCCCCCCCCCC(O)=O)O[C@@H]1O[C@@H](C)[C@H](O)C[C@H]1O
				ascr#23		x			ascr#23	CHEBI:78961		C20H36O6	InChI=1S/C20H36O6/c1-15(25-20-18(22)14-17(21)16(2)26-20)12-10-8-6-4-3-5-7-9-11-13-19(23)24/h11,13,15-18,20-22H,3-10,12,14H2,1-2H3,(H,23,24)/b13-11+/t15-,16+,17-,18-,20-/m1/s1	VZEGHYGOTDETNP-VKEQHCKMSA-N	C[C@H](CCCCCCCCC\C=C\C(O)=O)O[C@@H]1O[C@@H](C)[C@H](O)C[C@H]1O
				ascr#24		x			ascr#24	CHEBI:78962		C20H38O6	InChI=1S/C20H38O6/c1-15(25-20-18(22)14-17(21)16(2)26-20)12-10-8-6-4-3-5-7-9-11-13-19(23)24/h15-18,20-22H,3-14H2,1-2H3,(H,23,24)/t15-,16+,17-,18-,20-/m1/s1	NRXYKCLIMLPUIO-KWXDATOUSA-N	C[C@H](CCCCCCCCCCCC(O)=O)O[C@@H]1O[C@@H](C)[C@H](O)C[C@H]1O
				ascr#25		x			ascr#25	CHEBI:78963		C21H38O6	InChI=1S/C21H38O6/c1-16(26-21-19(23)15-18(22)17(2)27-21)13-11-9-7-5-3-4-6-8-10-12-14-20(24)25/h12,14,16-19,21-23H,3-11,13,15H2,1-2H3,(H,24,25)/b14-12+/t16-,17+,18-,19-,21-/m1/s1	MTVUVHUAEUQKIN-YWWXTUTHSA-N	C[C@H](CCCCCCCCCC\C=C\C(O)=O)O[C@@H]1O[C@@H](C)[C@H](O)C[C@H]1O
				ascr#26		x			ascr#26	CHEBI:78964		C21H40O6	InChI=1S/C21H40O6/c1-16(26-21-19(23)15-18(22)17(2)27-21)13-11-9-7-5-3-4-6-8-10-12-14-20(24)25/h16-19,21-23H,3-15H2,1-2H3,(H,24,25)/t16-,17+,18-,19-,21-/m1/s1	GOMRKSMHAWREDI-TWHPPBISSA-N	C[C@H](CCCCCCCCCCCCC(O)=O)O[C@@H]1O[C@@H](C)[C@H](O)C[C@H]1O
				ascr#27		x			ascr#27	CHEBI:78965		C22H40O6	InChI=1S/C22H40O6/c1-17(27-22-20(24)16-19(23)18(2)28-22)14-12-10-8-6-4-3-5-7-9-11-13-15-21(25)26/h13,15,17-20,22-24H,3-12,14,16H2,1-2H3,(H,25,26)/b15-13+/t17-,18+,19-,20-,22-/m1/s1	PHSQDXKUQRUWOG-PXMSNCRXSA-N	C[C@H](CCCCCCCCCCC\C=C\C(O)=O)O[C@@H]1O[C@@H](C)[C@H](O)C[C@H]1O
				ascr#28		x			ascr#28	CHEBI:78966		C22H42O6	InChI=1S/C22H42O6/c1-17(27-22-20(24)16-19(23)18(2)28-22)14-12-10-8-6-4-3-5-7-9-11-13-15-21(25)26/h17-20,22-24H,3-16H2,1-2H3,(H,25,26)	HSLYPVWJYLQYET-UHFFFAOYSA-N	CC(CCCCCCCCCCCCCC(O)=O)OC1OC(C)C(O)CC1O
				ascr#29		x			ascr#29	CHEBI:78967		C23H42O6	InChI=1S/C23H42O6/c1-18(28-23-21(25)17-20(24)19(2)29-23)15-13-11-9-7-5-3-4-6-8-10-12-14-16-22(26)27/h14,16,18-21,23-25H,3-13,15,17H2,1-2H3,(H,26,27)/b16-14+/t18-,19+,20-,21-,23-/m1/s1	XUIDIXMFLJXJDI-XUAZKPKSSA-N	C[C@H](CCCCCCCCCCCC\C=C\C(O)=O)O[C@@H]1O[C@@H](C)[C@H](O)C[C@H]1O
				ascr#30		x			ascr#30	CHEBI:78968		C23H44O6	InChI=1S/C23H44O6/c1-18(28-23-21(25)17-20(24)19(2)29-23)15-13-11-9-7-5-3-4-6-8-10-12-14-16-22(26)27/h18-21,23-25H,3-17H2,1-2H3,(H,26,27)/t18-,19+,20-,21-,23-/m1/s1	XIVYAVYHUZLGIV-AIDNLNPPSA-N	C[C@H](CCCCCCCCCCCCCCC(O)=O)O[C@@H]1O[C@@H](C)[C@H](O)C[C@H]1O
				ascr#31		x			ascr#31	CHEBI:78969		C24H44O6	InChI=1S/C24H44O6/c1-19(29-24-22(26)18-21(25)20(2)30-24)16-14-12-10-8-6-4-3-5-7-9-11-13-15-17-23(27)28/h15,17,19-22,24-26H,3-14,16,18H2,1-2H3,(H,27,28)/b17-15+/t19-,20+,21-,22-,24-/m1/s1	AUKDJCIZWSIDEC-QGKNABGUSA-N	C[C@H](CCCCCCCCCCCCC\C=C\C(O)=O)O[C@@H]1O[C@@H](C)[C@H](O)C[C@H]1O
				ascr#32		x			ascr#32	CHEBI:78970		C24H46O6	InChI=1S/C24H46O6/c1-19(29-24-22(26)18-21(25)20(2)30-24)16-14-12-10-8-6-4-3-5-7-9-11-13-15-17-23(27)28/h19-22,24-26H,3-18H2,1-2H3,(H,27,28)/t19-,20+,21-,22-,24-/m1/s1	SRGDNDRZLIZKNJ-AQKHVRLOSA-N	C[C@H](CCCCCCCCCCCCCCCC(O)=O)O[C@@H]1O[C@@H](C)[C@H](O)C[C@H]1O
				ascr#33		x			ascr#33	CHEBI:78971		C25H46O6	InChI=1S/C25H46O6/c1-20(30-25-23(27)19-22(26)21(2)31-25)17-15-13-11-9-7-5-3-4-6-8-10-12-14-16-18-24(28)29/h16,18,20-23,25-27H,3-15,17,19H2,1-2H3,(H,28,29)/b18-16+/t20-,21+,22-,23-,25-/m1/s1	JQBYGLLYFPDQJA-NVJHKYEUSA-N	C[C@H](CCCCCCCCCCCCCC\C=C\C(O)=O)O[C@@H]1O[C@@H](C)[C@H](O)C[C@H]1O
				ascr#34		x			ascr#34	CHEBI:78972		C25H48O6	InChI=1S/C25H48O6/c1-20(30-25-23(27)19-22(26)21(2)31-25)17-15-13-11-9-7-5-3-4-6-8-10-12-14-16-18-24(28)29/h20-23,25-27H,3-19H2,1-2H3,(H,28,29)/t20-,21+,22-,23-,25-/m1/s1	CGDGMTQYHSCWOZ-FYEJASGKSA-N	C[C@H](CCCCCCCCCCCCCCCCC(O)=O)O[C@@H]1O[C@@H](C)[C@H](O)C[C@H]1O
				ascr#35		x			ascr#35	CHEBI:78973		C26H48O6	InChI=1S/C26H48O6/c1-21(31-26-24(28)20-23(27)22(2)32-26)18-16-14-12-10-8-6-4-3-5-7-9-11-13-15-17-19-25(29)30/h17,19,21-24,26-28H,3-16,18,20H2,1-2H3,(H,29,30)/b19-17+/t21-,22+,23-,24-,26-/m1/s1	GIUKRFWFBBFDTQ-LAOJQUNESA-N	C[C@H](CCCCCCCCCCCCCCC\C=C\C(O)=O)O[C@@H]1O[C@@H](C)[C@H](O)C[C@H]1O
				ascr#36		x			ascr#36	CHEBI:78974		C26H50O6	InChI=1S/C26H50O6/c1-21(31-26-24(28)20-23(27)22(2)32-26)18-16-14-12-10-8-6-4-3-5-7-9-11-13-15-17-19-25(29)30/h21-24,26-28H,3-20H2,1-2H3,(H,29,30)/t21-,22+,23-,24-,26-/m1/s1	HXSYLHMSXGUNTO-DHWOPMESSA-N	C[C@H](CCCCCCCCCCCCCCCCCC(O)=O)O[C@@H]1O[C@@H](C)[C@H](O)C[C@H]1O
				ascr#37		x			ascr#37	CHEBI:78975		C27H50O6	InChI=1S/C27H50O6/c1-22(32-27-25(29)21-24(28)23(2)33-27)19-17-15-13-11-9-7-5-3-4-6-8-10-12-14-16-18-20-26(30)31/h18,20,22-25,27-29H,3-17,19,21H2,1-2H3,(H,30,31)/b20-18+/t22-,23+,24-,25-,27-/m1/s1	IRXQRQDBIJEMEI-OQERHXAMSA-N	C[C@H](CCCCCCCCCCCCCCCC\C=C\C(O)=O)O[C@@H]1O[C@@H](C)[C@H](O)C[C@H]1O
				ascr#38		x			ascr#38	CHEBI:78976		C27H52O6	InChI=1S/C27H52O6/c1-22(32-27-25(29)21-24(28)23(2)33-27)19-17-15-13-11-9-7-5-3-4-6-8-10-12-14-16-18-20-26(30)31/h22-25,27-29H,3-21H2,1-2H3,(H,30,31)/t22-,23+,24-,25-,27-/m1/s1	NISHIBVYPLRXFI-VYXBAIFMSA-N	C[C@H](CCCCCCCCCCCCCCCCCCC(O)=O)O[C@@H]1O[C@@H](C)[C@H](O)C[C@H]1O
				ascr#5		x			ascr#5	CHEBI:78829		C9H16O6	InChI=1S/C9H16O6/c1-5-6(10)4-7(11)9(15-5)14-3-2-8(12)13/h5-7,9-11H,2-4H2,1H3,(H,12,13)/t5-,6+,7+,9+/m0/s1	RYYMJVGKZLQYPG-YYWONIAYSA-N	C[C@@H]1O[C@@H](OCCC(O)=O)[C@H](O)C[C@H]1O
				oscr#9		x			oscr#9	CHEBI:79133		C11H20O6	InChI=1S/C11H20O6/c1-7-8(12)6-9(13)11(17-7)16-5-3-2-4-10(14)15/h7-9,11-13H,2-6H2,1H3,(H,14,15)/t7-,8+,9+,11+/m0/s1	RGLRYSHQCRBEIV-YSSBGUOXSA-N	C[C@@H]1O[C@@H](OCCCCC(O)=O)[C@H](O)C[C@H]1O
				oscr#12		x			oscr#12	CHEBI:79135		C12H22O6	InChI=1S/C12H22O6/c1-8-9(13)7-10(14)12(18-8)17-6-4-2-3-5-11(15)16/h8-10,12-14H,2-7H2,1H3,(H,15,16)/t8-,9+,10+,12+/m0/s1	OEQPWGGFCAQFGJ-BTQIBKBOSA-N	C[C@@H]1O[C@@H](OCCCCCC(O)=O)[C@H](O)C[C@H]1O
				oscr#7		x			oscr#7	CHEBI:79132		C13H22O6	InChI=1S/C13H22O6/c1-9-10(14)8-11(15)13(19-9)18-7-5-3-2-4-6-12(16)17/h4,6,9-11,13-15H,2-3,5,7-8H2,1H3,(H,16,17)/b6-4+/t9-,10+,11+,13+/m0/s1	PECXANWMSPKDGB-XROMHLQASA-N	C[C@@H]1O[C@@H](OCCCC\C=C\C(O)=O)[C@H](O)C[C@H]1O
				oscr#1		x			oscr#1	CHEBI:79130		C13H24O6	InChI=1S/C13H24O6/c1-9-10(14)8-11(15)13(19-9)18-7-5-3-2-4-6-12(16)17/h9-11,13-15H,2-8H2,1H3,(H,16,17)/t9-,10+,11+,13+/m0/s1	XHPJAFLLEKUEFS-SBFPOUOMSA-N	C[C@@H]1O[C@@H](OCCCCCCC(O)=O)[C@H](O)C[C@H]1O
				oscr#14		x			oscr#14	CHEBI:79136		C14H26O6	InChI=1S/C14H26O6/c1-10-11(15)9-12(16)14(20-10)19-8-6-4-2-3-5-7-13(17)18/h10-12,14-16H,2-9H2,1H3,(H,17,18)/t10-,11+,12+,14+/m0/s1	DJYKCDSAKUJQRP-FMCLSXCISA-N	C[C@@H]1O[C@@H](OCCCCCCCC(O)=O)[C@H](O)C[C@H]1O
				oscr#3		x			oscr#3	CHEBI:79131		C15H26O6	InChI=1S/C15H26O6/c1-11-12(16)10-13(17)15(21-11)20-9-7-5-3-2-4-6-8-14(18)19/h6,8,11-13,15-17H,2-5,7,9-10H2,1H3,(H,18,19)/b8-6+/t11-,12+,13+,15+/m0/s1	CYRZSEWKKCHVSI-XHDDSBKUSA-N	C[C@@H]1O[C@@H](OCCCCCC\C=C\C(O)=O)[C@H](O)C[C@H]1O
				oscr#10		x			oscr#10	CHEBI:79134		C15H28O6	InChI=1S/C15H28O6/c1-11-12(16)10-13(17)15(21-11)20-9-7-5-3-2-4-6-8-14(18)19/h11-13,15-17H,2-10H2,1H3,(H,18,19)/t11-,12+,13+,15+/m0/s1	WGGIJTBDSYSSPD-KYEXWDHISA-N	C[C@@H]1O[C@@H](OCCCCCCCCC(O)=O)[C@H](O)C[C@H]1O
				oscr#15		x			oscr#15	CHEBI:79137		C16H28O6	InChI=1S/C16H28O6/c1-12-13(17)11-14(18)16(22-12)21-10-8-6-4-2-3-5-7-9-15(19)20/h7,9,12-14,16-18H,2-6,8,10-11H2,1H3,(H,19,20)/b9-7+/t12-,13+,14+,16+/m0/s1	LNUSDHULQVPZFO-RYJVCDSQSA-N	C[C@@H]1O[C@@H](OCCCCCCC\C=C\C(O)=O)[C@H](O)C[C@H]1O
				oscr#16		x			oscr#16	CHEBI:79138		C16H30O6	InChI=1S/C16H30O6/c1-12-13(17)11-14(18)16(22-12)21-10-8-6-4-2-3-5-7-9-15(19)20/h12-14,16-18H,2-11H2,1H3,(H,19,20)/t12-,13+,14+,16+/m0/s1	KRXDKQWKJIZPMU-DSJMHWKBSA-N	C[C@@H]1O[C@@H](OCCCCCCCCCC(O)=O)[C@H](O)C[C@H]1O
				oscr#17		x			oscr#17	CHEBI:79139		C17H30O6	InChI=1S/C17H30O6/c1-13-14(18)12-15(19)17(23-13)22-11-9-7-5-3-2-4-6-8-10-16(20)21/h8,10,13-15,17-19H,2-7,9,11-12H2,1H3,(H,20,21)/b10-8+/t13-,14+,15+,17+/m0/s1	FDWVWTCEWSMDGI-DSKDDBFVSA-N	C[C@@H]1O[C@@H](OCCCCCCCC\C=C\C(O)=O)[C@H](O)C[C@H]1O
				oscr#18		x			oscr#18	CHEBI:79140		C17H32O6	InChI=1S/C17H32O6/c1-13-14(18)12-15(19)17(23-13)22-11-9-7-5-3-2-4-6-8-10-16(20)21/h13-15,17-19H,2-12H2,1H3,(H,20,21)/t13-,14+,15+,17+/m0/s1	GEMAYWCAMMUVTD-KLZNWCGWSA-N	C[C@@H]1O[C@@H](OCCCCCCCCCCC(O)=O)[C@H](O)C[C@H]1O
				oscr#19		x			oscr#19	CHEBI:79141		C18H32O6	InChI=1S/C18H32O6/c1-14-15(19)13-16(20)18(24-14)23-12-10-8-6-4-2-3-5-7-9-11-17(21)22/h9,11,14-16,18-20H,2-8,10,12-13H2,1H3,(H,21,22)/b11-9+/t14-,15+,16+,18+/m0/s1	CBFGNQUTSUMTTO-XIWSQWRSSA-N	C[C@@H]1O[C@@H](OCCCCCCCCC\C=C\C(O)=O)[C@H](O)C[C@H]1O
				oscr#20		x			oscr#20	CHEBI:79142		C18H34O6	InChI=1S/C18H34O6/c1-14-15(19)13-16(20)18(24-14)23-12-10-8-6-4-2-3-5-7-9-11-17(21)22/h14-16,18-20H,2-13H2,1H3,(H,21,22)/t14-,15+,16+,18+/m0/s1	HTPFVTWQRWJPNG-BVIKNXMNSA-N	C[C@@H]1O[C@@H](OCCCCCCCCCCCC(O)=O)[C@H](O)C[C@H]1O
				oscr#21		x			oscr#21	CHEBI:79143		C19H34O6	InChI=1S/C19H34O6/c1-15-16(20)14-17(21)19(25-15)24-13-11-9-7-5-3-2-4-6-8-10-12-18(22)23/h10,12,15-17,19-21H,2-9,11,13-14H2,1H3,(H,22,23)/b12-10+/t15-,16+,17+,19+/m0/s1	DEQPIGLSNWHDFR-VATKAKJBSA-N	C[C@@H]1O[C@@H](OCCCCCCCCCC\C=C\C(O)=O)[C@H](O)C[C@H]1O
				oscr#22		x			oscr#22	CHEBI:79144		C19H36O6	InChI=1S/C19H36O6/c1-15-16(20)14-17(21)19(25-15)24-13-11-9-7-5-3-2-4-6-8-10-12-18(22)23/h15-17,19-21H,2-14H2,1H3,(H,22,23)/t15-,16+,17+,19+/m0/s1	BMAOWSPJJLOKGM-DODZYUBVSA-N	C[C@@H]1O[C@@H](OCCCCCCCCCCCCC(O)=O)[C@H](O)C[C@H]1O
				oscr#23		x			oscr#23	CHEBI:79145		C20H36O6	InChI=1S/C20H36O6/c1-16-17(21)15-18(22)20(26-16)25-14-12-10-8-6-4-2-3-5-7-9-11-13-19(23)24/h11,13,16-18,20-22H,2-10,12,14-15H2,1H3,(H,23,24)/b13-11+/t16-,17+,18+,20+/m0/s1	DIYWZICECWKTIT-XKCSVMQCSA-N	C[C@@H]1O[C@@H](OCCCCCCCCCCC\C=C\C(O)=O)[C@H](O)C[C@H]1O
				oscr#24		x			oscr#24	CHEBI:79146		C20H38O6	InChI=1S/C20H38O6/c1-16-17(21)15-18(22)20(26-16)25-14-12-10-8-6-4-2-3-5-7-9-11-13-19(23)24/h16-18,20-22H,2-15H2,1H3,(H,23,24)/t16-,17+,18+,20+/m0/s1	ODXIHYQVXXYLQK-JRBPQWBISA-N	C[C@@H]1O[C@@H](OCCCCCCCCCCCCCC(O)=O)[C@H](O)C[C@H]1O
				oscr#25		x			oscr#25	CHEBI:79147		C21H38O6	InChI=1S/C21H38O6/c1-17-18(22)16-19(23)21(27-17)26-15-13-11-9-7-5-3-2-4-6-8-10-12-14-20(24)25/h12,14,17-19,21-23H,2-11,13,15-16H2,1H3,(H,24,25)/b14-12+/t17-,18+,19+,21+/m0/s1	FOEYOFVRRORADU-KMIVUYPQSA-N	C[C@@H]1O[C@@H](OCCCCCCCCCCCC\C=C\C(O)=O)[C@H](O)C[C@H]1O
				oscr#26		x			oscr#26	CHEBI:79148		C21H40O6	InChI=1S/C21H40O6/c1-17-18(22)16-19(23)21(27-17)26-15-13-11-9-7-5-3-2-4-6-8-10-12-14-20(24)25/h17-19,21-23H,2-16H2,1H3,(H,24,25)/t17-,18+,19+,21+/m0/s1	PWLVZSHZFIGCNL-QEUVDIPISA-N	C[C@@H]1O[C@@H](OCCCCCCCCCCCCCCC(O)=O)[C@H](O)C[C@H]1O
				oscr#27		x			oscr#27	CHEBI:79149		C22H40O6	InChI=1S/C22H40O6/c1-18-19(23)17-20(24)22(28-18)27-16-14-12-10-8-6-4-2-3-5-7-9-11-13-15-21(25)26/h13,15,18-20,22-24H,2-12,14,16-17H2,1H3,(H,25,26)/b15-13+/t18-,19+,20+,22+/m0/s1	BEKLYIAFACFFDO-UPBMBJRSSA-N	C[C@@H]1O[C@@H](OCCCCCCCCCCCCC\C=C\C(O)=O)[C@H](O)C[C@H]1O
				oscr#28		x			oscr#28	CHEBI:79150		C22H42O6	InChI=1S/C22H42O6/c1-18-19(23)17-20(24)22(28-18)27-16-14-12-10-8-6-4-2-3-5-7-9-11-13-15-21(25)26/h18-20,22-24H,2-17H2,1H3,(H,25,26)/t18-,19+,20+,22+/m0/s1	RARJQAOGTFMPFZ-GPQLQYNLSA-N	C[C@@H]1O[C@@H](OCCCCCCCCCCCCCCCC(O)=O)[C@H](O)C[C@H]1O
				oscr#29		x			oscr#29	CHEBI:79151		C23H42O6	InChI=1S/C23H42O6/c1-19-20(24)18-21(25)23(29-19)28-17-15-13-11-9-7-5-3-2-4-6-8-10-12-14-16-22(26)27/h14,16,19-21,23-25H,2-13,15,17-18H2,1H3,(H,26,27)/b16-14+/t19-,20+,21+,23+/m0/s1	HJPCXYKWUOGDSW-KRSIWRBNSA-N	C[C@@H]1O[C@@H](OCCCCCCCCCCCCCC\C=C\C(O)=O)[C@H](O)C[C@H]1O
				oscr#30		x			oscr#30	CHEBI:79152		C23H44O6	InChI=1S/C23H44O6/c1-19-20(24)18-21(25)23(29-19)28-17-15-13-11-9-7-5-3-2-4-6-8-10-12-14-16-22(26)27/h19-21,23-25H,2-18H2,1H3,(H,26,27)/t19-,20+,21+,23+/m0/s1	CESZWWHNRSDDNY-ZZLPTCMGSA-N	C[C@@H]1O[C@@H](OCCCCCCCCCCCCCCCCC(O)=O)[C@H](O)C[C@H]1O
				oscr#31		x			oscr#31	CHEBI:79153		C24H44O6	InChI=1S/C24H44O6/c1-20-21(25)19-22(26)24(30-20)29-18-16-14-12-10-8-6-4-2-3-5-7-9-11-13-15-17-23(27)28/h15,17,20-22,24-26H,2-14,16,18-19H2,1H3,(H,27,28)/b17-15+/t20-,21+,22+,24+/m0/s1	VXOVWFJOWNESCS-PGYXGQNHSA-N	C[C@@H]1O[C@@H](OCCCCCCCCCCCCCCC\C=C\C(O)=O)[C@H](O)C[C@H]1O
				oscr#32		x			oscr#32	CHEBI:79154		C24H46O6	InChI=1S/C24H46O6/c1-20-21(25)19-22(26)24(30-20)29-18-16-14-12-10-8-6-4-2-3-5-7-9-11-13-15-17-23(27)28/h20-22,24-26H,2-19H2,1H3,(H,27,28)/t20-,21+,22+,24+/m0/s1	IBSHVVRARSKTDE-JVNMPXIPSA-N	C[C@@H]1O[C@@H](OCCCCCCCCCCCCCCCCCC(O)=O)[C@H](O)C[C@H]1O
				oscr#33		x			oscr#33	CHEBI:79155		C25H46O6	InChI=1S/C25H46O6/c1-21-22(26)20-23(27)25(31-21)30-19-17-15-13-11-9-7-5-3-2-4-6-8-10-12-14-16-18-24(28)29/h16,18,21-23,25-27H,2-15,17,19-20H2,1H3,(H,28,29)/b18-16+/t21-,22+,23+,25+/m0/s1	JXUDLBNWOUZIRD-KBTOCMJJSA-N	C[C@@H]1O[C@@H](OCCCCCCCCCCCCCCCC\C=C\C(O)=O)[C@H](O)C[C@H]1O
				oscr#34		x			oscr#34	CHEBI:79156		C25H48O6	InChI=1S/C25H48O6/c1-21-22(26)20-23(27)25(31-21)30-19-17-15-13-11-9-7-5-3-2-4-6-8-10-12-14-16-18-24(28)29/h21-23,25-27H,2-20H2,1H3,(H,28,29)/t21-,22+,23+,25+/m0/s1	DUCJPMRHUUCBAA-XJTUCQONSA-N	C[C@@H]1O[C@@H](OCCCCCCCCCCCCCCCCCCC(O)=O)[C@H](O)C[C@H]1O
				oscr#35		x			oscr#35	CHEBI:79157		C26H48O6	InChI=1S/C26H48O6/c1-22-23(27)21-24(28)26(32-22)31-20-18-16-14-12-10-8-6-4-2-3-5-7-9-11-13-15-17-19-25(29)30/h17,19,22-24,26-28H,2-16,18,20-21H2,1H3,(H,29,30)/b19-17+/t22-,23+,24+,26+/m0/s1	AIUNLQUMHTUTNR-YHGVQZPQSA-N	C[C@@H]1O[C@@H](OCCCCCCCCCCCCCCCCC\C=C\C(O)=O)[C@H](O)C[C@H]1O
				oscr#36		x			oscr#36	CHEBI:79158		C26H50O6	InChI=1S/C26H50O6/c1-22-23(27)21-24(28)26(32-22)31-20-18-16-14-12-10-8-6-4-2-3-5-7-9-11-13-15-17-19-25(29)30/h22-24,26-28H,2-21H2,1H3,(H,29,30)/t22-,23+,24+,26+/m0/s1	NALXHMIWEUPQCH-POMLREGLSA-N	C[C@@H]1O[C@@H](OCCCCCCCCCCCCCCCCCCCC(O)=O)[C@H](O)C[C@H]1O
				oscr#37		x			oscr#37	CHEBI:79159		C27H50O6	InChI=1S/C27H50O6/c1-23-24(28)22-25(29)27(33-23)32-21-19-17-15-13-11-9-7-5-3-2-4-6-8-10-12-14-16-18-20-26(30)31/h18,20,23-25,27-29H,2-17,19,21-22H2,1H3,(H,30,31)/b20-18+/t23-,24+,25+,27+/m0/s1	YMUPCHCSOKFFDA-SFLGVXOSSA-N	C[C@@H]1O[C@@H](OCCCCCCCCCCCCCCCCCC\C=C\C(O)=O)[C@H](O)C[C@H]1O
				bhas#10		x			bhas#10	CHEBI:79223		C15H28O7	InChI=1S/C15H28O7/c1-9(5-3-4-6-11(16)7-14(19)20)21-15-13(18)8-12(17)10(2)22-15/h9-13,15-18H,3-8H2,1-2H3,(H,19,20)/t9-,10+,11-,12-,13-,15-/m1/s1	WNUSOZJRAZSLBP-AOWZIMASSA-N	C[C@H](CCCC[C@@H](O)CC(O)=O)O[C@@H]1O[C@@H](C)[C@H](O)C[C@H]1O
				bhas#16		x			bhas#16	CHEBI:79227		C16H30O7	InChI=1S/C16H30O7/c1-10(6-4-3-5-7-12(17)8-15(20)21)22-16-14(19)9-13(18)11(2)23-16/h10-14,16-19H,3-9H2,1-2H3,(H,20,21)/t10-,11+,12-,13-,14-,16-/m1/s1	XLKCBPRCWUMKHY-NVWMEEMDSA-N	C[C@H](CCCCC[C@@H](O)CC(O)=O)O[C@@H]1O[C@@H](C)[C@H](O)C[C@H]1O
				bhas#18		x			bhas#18	CHEBI:79229		C17H32O7	InChI=1S/C17H32O7/c1-11(23-17-15(20)10-14(19)12(2)24-17)7-5-3-4-6-8-13(18)9-16(21)22/h11-15,17-20H,3-10H2,1-2H3,(H,21,22)/t11-,12+,13-,14-,15-,17-/m1/s1	NJSZAOQCCDFSCR-DZGCXMPZSA-N	C[C@H](CCCCCC[C@@H](O)CC(O)=O)O[C@@H]1O[C@@H](C)[C@H](O)C[C@H]1O
				bhas#20		x			bhas#20	CHEBI:79230		C18H34O7	InChI=1S/C18H34O7/c1-12(24-18-16(21)11-15(20)13(2)25-18)8-6-4-3-5-7-9-14(19)10-17(22)23/h12-16,18-21H,3-11H2,1-2H3,(H,22,23)/t12-,13+,14-,15-,16-,18-/m1/s1	LOQQYUUEPVHUQQ-RDEONCLASA-N	C[C@H](CCCCCCC[C@@H](O)CC(O)=O)O[C@@H]1O[C@@H](C)[C@H](O)C[C@H]1O
				bhas#22		x			bhas#22	CHEBI:79231		C19H36O7	InChI=1S/C19H36O7/c1-13(25-19-17(22)12-16(21)14(2)26-19)9-7-5-3-4-6-8-10-15(20)11-18(23)24/h13-17,19-22H,3-12H2,1-2H3,(H,23,24)/t13-,14+,15-,16-,17-,19-/m1/s1	ARJGFPSUJRWUSF-CQQDWVGSSA-N	C[C@H](CCCCCCCC[C@@H](O)CC(O)=O)O[C@@H]1O[C@@H](C)[C@H](O)C[C@H]1O
				bhas#24		x			bhas#24	CHEBI:79232		C20H38O7	InChI=1S/C20H38O7/c1-14(26-20-18(23)13-17(22)15(2)27-20)10-8-6-4-3-5-7-9-11-16(21)12-19(24)25/h14-18,20-23H,3-13H2,1-2H3,(H,24,25)/t14-,15+,16-,17-,18-,20-/m1/s1	UXIWWNCPRZIUAB-XGZVRMHOSA-N	C[C@H](CCCCCCCCC[C@@H](O)CC(O)=O)O[C@@H]1O[C@@H](C)[C@H](O)C[C@H]1O
				bhas#26		x			bhas#26	CHEBI:79233		C21H40O7	InChI=1S/C21H40O7/c1-15(27-21-19(24)14-18(23)16(2)28-21)11-9-7-5-3-4-6-8-10-12-17(22)13-20(25)26/h15-19,21-24H,3-14H2,1-2H3,(H,25,26)/t15-,16+,17-,18-,19-,21-/m1/s1	WDFCEBWMCPQIFZ-XBIRKDKFSA-N	C[C@H](CCCCCCCCCC[C@@H](O)CC(O)=O)O[C@@H]1O[C@@H](C)[C@H](O)C[C@H]1O
				bhas#28		x			bhas#28	CHEBI:79234		C22H42O7	InChI=1S/C22H42O7/c1-16(28-22-20(25)15-19(24)17(2)29-22)12-10-8-6-4-3-5-7-9-11-13-18(23)14-21(26)27/h16-20,22-25H,3-15H2,1-2H3,(H,26,27)/t16-,17+,18-,19-,20-,22-/m1/s1	QQIOQZRDFXAPQI-IGKFWFGWSA-N	C[C@H](CCCCCCCCCCC[C@@H](O)CC(O)=O)O[C@@H]1O[C@@H](C)[C@H](O)C[C@H]1O
				bhas#30		x			bhas#30	CHEBI:79235		C23H44O7	InChI=1S/C23H44O7/c1-17(29-23-21(26)16-20(25)18(2)30-23)13-11-9-7-5-3-4-6-8-10-12-14-19(24)15-22(27)28/h17-21,23-26H,3-16H2,1-2H3,(H,27,28)/t17-,18+,19-,20-,21-,23-/m1/s1	MUVQYJIVDRBMJO-XBTHPWMNSA-N	C[C@H](CCCCCCCCCCCC[C@@H](O)CC(O)=O)O[C@@H]1O[C@@H](C)[C@H](O)C[C@H]1O
				bhas#32		x			bhas#32	CHEBI:79236		C24H46O7	InChI=1S/C24H46O7/c1-18(30-24-22(27)17-21(26)19(2)31-24)14-12-10-8-6-4-3-5-7-9-11-13-15-20(25)16-23(28)29/h18-22,24-27H,3-17H2,1-2H3,(H,28,29)/t18-,19+,20-,21-,22-,24-/m1/s1	FHMZFRKIYGFIOX-RQOGSKLQSA-N	C[C@H](CCCCCCCCCCCCC[C@@H](O)CC(O)=O)O[C@@H]1O[C@@H](C)[C@H](O)C[C@H]1O
				bhas#34		x			bhas#34	CHEBI:79237		C25H48O7	InChI=1S/C25H48O7/c1-19(31-25-23(28)18-22(27)20(2)32-25)15-13-11-9-7-5-3-4-6-8-10-12-14-16-21(26)17-24(29)30/h19-23,25-28H,3-18H2,1-2H3,(H,29,30)/t19-,20+,21-,22-,23-,25-/m1/s1	PRXKHETUIWVNNB-MYSWHGEBSA-N	C[C@H](CCCCCCCCCCCCCC[C@@H](O)CC(O)=O)O[C@@H]1O[C@@H](C)[C@H](O)C[C@H]1O
				bhas#36		x			bhas#36	CHEBI:79238		C26H50O7	InChI=1S/C26H50O7/c1-20(32-26-24(29)19-23(28)21(2)33-26)16-14-12-10-8-6-4-3-5-7-9-11-13-15-17-22(27)18-25(30)31/h20-24,26-29H,3-19H2,1-2H3,(H,30,31)/t20-,21+,22-,23-,24-,26-/m1/s1	SJIIOKVLMUJXBB-VFRMFGFGSA-N	C[C@H](CCCCCCCCCCCCCCC[C@@H](O)CC(O)=O)O[C@@H]1O[C@@H](C)[C@H](O)C[C@H]1O
				bhas#38		x			bhas#38	CHEBI:79239		C27H52O7	InChI=1S/C27H52O7/c1-21(33-27-25(30)20-24(29)22(2)34-27)17-15-13-11-9-7-5-3-4-6-8-10-12-14-16-18-23(28)19-26(31)32/h21-25,27-30H,3-20H2,1-2H3,(H,31,32)/t21-,22+,23-,24-,25-,27-/m1/s1	LONSJLDZLUHCRR-LJNMJUOLSA-N	C[C@H](CCCCCCCCCCCCCCCC[C@@H](O)CC(O)=O)O[C@@H]1O[C@@H](C)[C@H](O)C[C@H]1O
				bhos#10		x			bhos#10	CHEBI:79256		C15H28O7	InChI=1S/C15H28O7/c1-10-12(17)9-13(18)15(22-10)21-7-5-3-2-4-6-11(16)8-14(19)20/h10-13,15-18H,2-9H2,1H3,(H,19,20)/t10-,11+,12+,13+,15+/m0/s1	DGLIIKDKPYKHDK-KMCWBVRRSA-N	C[C@@H]1O[C@@H](OCCCCCC[C@@H](O)CC(O)=O)[C@H](O)C[C@H]1O
				bhos#16		x			bhos#16	CHEBI:79258		C16H30O7	InChI=1S/C16H30O7/c1-11-13(18)10-14(19)16(23-11)22-8-6-4-2-3-5-7-12(17)9-15(20)21/h11-14,16-19H,2-10H2,1H3,(H,20,21)/t11-,12+,13+,14+,16+/m0/s1	ICHNWKCNPXYDRV-UTHRFFRBSA-N	C[C@@H]1O[C@@H](OCCCCCCC[C@@H](O)CC(O)=O)[C@H](O)C[C@H]1O
				bhos#18		x			bhos#18	CHEBI:79259		C17H32O7	InChI=1S/C17H32O7/c1-12-14(19)11-15(20)17(24-12)23-9-7-5-3-2-4-6-8-13(18)10-16(21)22/h12-15,17-20H,2-11H2,1H3,(H,21,22)/t12-,13+,14+,15+,17+/m0/s1	GGYMGUAMSXCZMJ-ZAPJKBGESA-N	C[C@@H]1O[C@@H](OCCCCCCCC[C@@H](O)CC(O)=O)[C@H](O)C[C@H]1O
				bhos#20		x			bhos#20	CHEBI:79260		C18H34O7	InChI=1S/C18H34O7/c1-13-15(20)12-16(21)18(25-13)24-10-8-6-4-2-3-5-7-9-14(19)11-17(22)23/h13-16,18-21H,2-12H2,1H3,(H,22,23)/t13-,14+,15+,16+,18+/m0/s1	SOTOQKINJMPSIE-CWIFOLKKSA-N	C[C@@H]1O[C@@H](OCCCCCCCCC[C@@H](O)CC(O)=O)[C@H](O)C[C@H]1O
				bhos#22		x			bhos#22	CHEBI:79261		C19H36O7	InChI=1S/C19H36O7/c1-14-16(21)13-17(22)19(26-14)25-11-9-7-5-3-2-4-6-8-10-15(20)12-18(23)24/h14-17,19-22H,2-13H2,1H3,(H,23,24)/t14-,15+,16+,17+,19+/m0/s1	XUIRIUDIZICRKQ-SEFVSHJNSA-N	C[C@@H]1O[C@@H](OCCCCCCCCCC[C@@H](O)CC(O)=O)[C@H](O)C[C@H]1O
				bhos#24		x			bhos#24	CHEBI:79262		C20H38O7	InChI=1S/C20H38O7/c1-15-17(22)14-18(23)20(27-15)26-12-10-8-6-4-2-3-5-7-9-11-16(21)13-19(24)25/h15-18,20-23H,2-14H2,1H3,(H,24,25)/t15-,16+,17+,18+,20+/m0/s1	OEUPNEHVNNGMKN-VAVNGKDRSA-N	C[C@@H]1O[C@@H](OCCCCCCCCCCC[C@@H](O)CC(O)=O)[C@H](O)C[C@H]1O
				bhos#26		x			bhos#26	CHEBI:79263		C21H40O7	InChI=1S/C21H40O7/c1-16-18(23)15-19(24)21(28-16)27-13-11-9-7-5-3-2-4-6-8-10-12-17(22)14-20(25)26/h16-19,21-24H,2-15H2,1H3,(H,25,26)/t16-,17+,18+,19+,21+/m0/s1	CQOIGQHIJMHXGX-HMPZBHLVSA-N	C[C@@H]1O[C@@H](OCCCCCCCCCCCC[C@@H](O)CC(O)=O)[C@H](O)C[C@H]1O
				bhos#28		x			bhos#28	CHEBI:79264		C22H42O7	InChI=1S/C22H42O7/c1-17-19(24)16-20(25)22(29-17)28-14-12-10-8-6-4-2-3-5-7-9-11-13-18(23)15-21(26)27/h17-20,22-25H,2-16H2,1H3,(H,26,27)/t17-,18+,19+,20+,22+/m0/s1	SNINRZCQHRQHTE-SXEONFLVSA-N	C@@H]1O[C@@H](OCCCCCCCCCCCCC[C@@H](O)CC(O)=O)[C@H](O)C[C@H]1O
				bhos#30		x			bhos#30	CHEBI:79265		C23H44O7	InChI=1S/C23H44O7/c1-18-20(25)17-21(26)23(30-18)29-15-13-11-9-7-5-3-2-4-6-8-10-12-14-19(24)16-22(27)28/h18-21,23-26H,2-17H2,1H3,(H,27,28)/t18-,19+,20+,21+,23+/m0/s1	AVROBGCULUIOHS-QBRBXANFSA-N	C[C@@H]1O[C@@H](OCCCCCCCCCCCCCC[C@@H](O)CC(O)=O)[C@H](O)C[C@H]1O
				bhos#32		x			bhos#32	CHEBI:79266		C24H46O7	InChI=1S/C24H46O7/c1-19-21(26)18-22(27)24(31-19)30-16-14-12-10-8-6-4-2-3-5-7-9-11-13-15-20(25)17-23(28)29/h19-22,24-27H,2-18H2,1H3,(H,28,29)/t19-,20+,21+,22+,24+/m0/s1	PLOMOPYTWRTKLB-YWCCWUOUSA-N	C[C@@H]1O[C@@H](OCCCCCCCCCCCCCCC[C@@H](O)CC(O)=O)[C@H](O)C[C@H]1O
				bhos#34		x			bhos#34	CHEBI:79267		C25H48O7	InChI=1S/C25H48O7/c1-20-22(27)19-23(28)25(32-20)31-17-15-13-11-9-7-5-3-2-4-6-8-10-12-14-16-21(26)18-24(29)30/h20-23,25-28H,2-19H2,1H3,(H,29,30)/t20-,21+,22+,23+,25+/m0/s1	HRSIKXSIYLWWRZ-BKXWLNCVSA-N	C[C@@H]1O[C@@H](OCCCCCCCCCCCCCCCC[C@@H](O)CC(O)=O)[C@H](O)C[C@H]1O
				bhos#36		x			bhos#36	CHEBI:79268		C26H50O7	InChI=1S/C26H50O7/c1-21-23(28)20-24(29)26(33-21)32-18-16-14-12-10-8-6-4-2-3-5-7-9-11-13-15-17-22(27)19-25(30)31/h21-24,26-29H,2-20H2,1H3,(H,30,31)/t21-,22+,23+,24+,26+/m0/s1	GQQORDYSENBKGT-VIMOMQNVSA-N	C[C@@H]1O[C@@H](OCCCCCCCCCCCCCCCCC[C@@H](O)CC(O)=O)[C@H](O)C[C@H]1O
				bhos#38		x			bhos#38	CHEBI:79269		C27H52O7	InChI=1S/C27H52O7/c1-22-24(29)21-25(30)27(34-22)33-19-17-15-13-11-9-7-5-3-2-4-6-8-10-12-14-16-18-23(28)20-26(31)32/h22-25,27-30H,2-21H2,1H3,(H,31,32)/t22-,23+,24+,25+,27+/m0/s1	YWCSAWTVTUALQW-JTCWXIJDSA-N	C[C@@H]1O[C@@H](OCCCCCCCCCCCCCCCCCC[C@@H](O)CC(O)=O)[C@H](O)C[C@H]1O
				icas#9		x			icas#9	CHEBI:79028		C20H25NO7	InChI=1S/C20H25NO7/c1-11(7-8-18(23)24)26-20-16(22)9-17(12(2)27-20)28-19(25)14-10-21-15-6-4-3-5-13(14)15/h3-6,10-12,16-17,20-22H,7-9H2,1-2H3,(H,23,24)/t11-,12+,16-,17-,20-/m1/s1	GIZBXORWWXIWKX-VEZRURDRSA-N	C[C@H](CCC(O)=O)O[C@@H]1O[C@@H](C)[C@@H](C[C@H]1O)OC(=O)c1c[nH]c2ccccc12
				icas#12		x			icas#12	CHEBI:79060		C21H27NO7	InChI=1S/C21H27NO7/c1-12(6-5-9-19(24)25)27-21-17(23)10-18(13(2)28-21)29-20(26)15-11-22-16-8-4-3-7-14(15)16/h3-4,7-8,11-13,17-18,21-23H,5-6,9-10H2,1-2H3,(H,24,25)/t12-,13+,17-,18-,21-/m1/s1	AHNZPQNYGMNACV-PNNYZDKCSA-N	C[C@H](CCCC(O)=O)O[C@@H]1O[C@@H](C)[C@@H](C[C@H]1O)OC(=O)c1c[nH]c2ccccc12
				icas#7		x			icas#7	CHEBI:79023		C22H27NO7	InChI=1S/C22H27NO7/c1-13(7-3-6-10-20(25)26)28-22-18(24)11-19(14(2)29-22)30-21(27)16-12-23-17-9-5-4-8-15(16)17/h4-6,8-10,12-14,18-19,22-24H,3,7,11H2,1-2H3,(H,25,26)/b10-6+/t13-,14+,18-,19-,22-/m1/s1	OVHQEHRYORHTRQ-KXXILVSQSA-N	C[C@H](CC\C=C\C(O)=O)O[C@@H]1O[C@@H](C)[C@@H](C[C@H]1O)OC(=O)c1c[nH]c2ccccc12
				icas#1		x			icas#1	CHEBI:79051		C22H29NO7	InChI=1S/C22H29NO7/c1-13(7-3-6-10-20(25)26)28-22-18(24)11-19(14(2)29-22)30-21(27)16-12-23-17-9-5-4-8-15(16)17/h4-5,8-9,12-14,18-19,22-24H,3,6-7,10-11H2,1-2H3,(H,25,26)/t13-,14+,18-,19-,22-/m1/s1	YRHZEQFAUQVVIS-FAVIALCLSA-N	C[C@H](CCCCC(O)=O)O[C@@H]1O[C@@H](C)[C@@H](C[C@H]1O)OC(=O)c1c[nH]c2ccccc12
				icas#14		x			icas#14	CHEBI:79061		C23H31NO7	InChI=1S/C23H31NO7/c1-14(8-4-3-5-11-21(26)27)29-23-19(25)12-20(15(2)30-23)31-22(28)17-13-24-18-10-7-6-9-16(17)18/h6-7,9-10,13-15,19-20,23-25H,3-5,8,11-12H2,1-2H3,(H,26,27)/t14-,15+,19-,20-,23-/m1/s1	WFTLFOBGVIIQCZ-JEFMMDONSA-N	C[C@H](CCCCCC(O)=O)O[C@@H]1O[C@@H](C)[C@@H](C[C@H]1O)OC(=O)c1c[nH]c2ccccc12
				icas#3		x			icas#3	CHEBI:79052		C24H31NO7	InChI=1S/C24H31NO7/c1-15(9-5-3-4-6-12-22(27)28)30-24-20(26)13-21(16(2)31-24)32-23(29)18-14-25-19-11-8-7-10-17(18)19/h6-8,10-12,14-16,20-21,24-26H,3-5,9,13H2,1-2H3,(H,27,28)/b12-6+/t15-,16+,20-,21-,24-/m1/s1	MHHAGCKXSLPDOU-SUOYGWGXSA-N	C[C@H](CCCC\C=C\C(O)=O)O[C@@H]1O[C@@H](C)[C@@H](C[C@H]1O)OC(=O)c1c[nH]c2ccccc12
				icas#10		x			icas#10	CHEBI:79029		C24H33NO7	InChI=1S/C24H33NO7/c1-15(9-5-3-4-6-12-22(27)28)30-24-20(26)13-21(16(2)31-24)32-23(29)18-14-25-19-11-8-7-10-17(18)19/h7-8,10-11,14-16,20-21,24-26H,3-6,9,12-13H2,1-2H3,(H,27,28)/t15-,16+,20-,21-,24-/m1/s1	VGNCAEIQHDZOLI-JTCUFRKPSA-N	C[C@H](CCCCCCC(O)=O)O[C@@H]1O[C@@H](C)[C@@H](C[C@H]1O)OC(=O)c1c[nH]c2ccccc12
				icas#15		x			icas#15	CHEBI:79062		C25H33NO7	InChI=1S/C25H33NO7/c1-16(10-6-4-3-5-7-13-23(28)29)31-25-21(27)14-22(17(2)32-25)33-24(30)19-15-26-20-12-9-8-11-18(19)20/h7-9,11-13,15-17,21-22,25-27H,3-6,10,14H2,1-2H3,(H,28,29)/b13-7+/t16-,17+,21-,22-,25-/m1/s1	USUOYFVGXSARBX-PHFSXSHVSA-N	C[C@H](CCCCC\C=C\C(O)=O)O[C@@H]1O[C@@H](C)[C@@H](C[C@H]1O)OC(=O)c1c[nH]c2ccccc12
				icas#16		x			icas#16	CHEBI:79094		C25H35NO7	InChI=1S/C25H35NO7/c1-16(10-6-4-3-5-7-13-23(28)29)31-25-21(27)14-22(17(2)32-25)33-24(30)19-15-26-20-12-9-8-11-18(19)20/h8-9,11-12,15-17,21-22,25-27H,3-7,10,13-14H2,1-2H3,(H,28,29)/t16-,17+,21-,22-,25-/m1/s1	IKCBQQSZKXPNLW-BPCUIQQOSA-N	C[C@H](CCCCCCCC(O)=O)O[C@@H]1O[C@@H](C)[C@@H](C[C@H]1O)OC(=O)c1c[nH]c2ccccc12
				icas#17		x			icas#17	CHEBI:79104		C26H35NO7	InChI=1S/C26H35NO7/c1-17(11-7-5-3-4-6-8-14-24(29)30)32-26-22(28)15-23(18(2)33-26)34-25(31)20-16-27-21-13-10-9-12-19(20)21/h8-10,12-14,16-18,22-23,26-28H,3-7,11,15H2,1-2H3,(H,29,30)/b14-8+/t17-,18+,22-,23-,26-/m1/s1	KOWFSBKIGJUBRC-LBOPOTOASA-N	C[C@H](CCCCCC\C=C\C(O)=O)O[C@@H]1O[C@@H](C)[C@@H](C[C@H]1O)OC(=O)c1c[nH]c2ccccc12
				icas#18		x			icas#18	CHEBI:79105		C26H37NO7	InChI=1S/C26H37NO7/c1-17(11-7-5-3-4-6-8-14-24(29)30)32-26-22(28)15-23(18(2)33-26)34-25(31)20-16-27-21-13-10-9-12-19(20)21/h9-10,12-13,16-18,22-23,26-28H,3-8,11,14-15H2,1-2H3,(H,29,30)/t17-,18+,22-,23-,26-/m1/s1	DSMPUNNKYCFRLT-RBYKYKMOSA-N	C[C@H](CCCCCCCCC(O)=O)O[C@@H]1O[C@@H](C)[C@@H](C[C@H]1O)OC(=O)c1c[nH]c2ccccc12
				icas#19		x			icas#19	CHEBI:79106		C27H37NO7	InChI=1S/C27H37NO7/c1-18(12-8-6-4-3-5-7-9-15-25(30)31)33-27-23(29)16-24(19(2)34-27)35-26(32)21-17-28-22-14-11-10-13-20(21)22/h9-11,13-15,17-19,23-24,27-29H,3-8,12,16H2,1-2H3,(H,30,31)/b15-9+/t18-,19+,23-,24-,27-/m1/s1	CQSBSCBIGYDANS-OQGVURBQSA-N	C[C@H](CCCCCCC\C=C\C(O)=O)O[C@@H]1O[C@@H](C)[C@@H](C[C@H]1O)OC(=O)c1c[nH]c2ccccc12
				icas#20		x			icas#20	CHEBI:78745		C27H39NO7	InChI=1S/C27H39NO7/c1-18(12-8-6-4-3-5-7-9-15-25(30)31)33-27-23(29)16-24(19(2)34-27)35-26(32)21-17-28-22-14-11-10-13-20(21)22/h10-11,13-14,17-19,23-24,27-29H,3-9,12,15-16H2,1-2H3,(H,30,31)/t18-,19+,23-,24-,27-/m1/s1	AFPJDDPSVYDRDB-DRONAGRDSA-N	C[C@H](CCCCCCCCCC(O)=O)O[C@@H]1O[C@@H](C)[C@@H](C[C@H]1O)OC(=O)c1c[nH]c2ccccc12
				icas#21		x			icas#21	CHEBI:79107		C28H39NO7	InChI=1S/C28H39NO7/c1-19(13-9-7-5-3-4-6-8-10-16-26(31)32)34-28-24(30)17-25(20(2)35-28)36-27(33)22-18-29-23-15-12-11-14-21(22)23/h10-12,14-16,18-20,24-25,28-30H,3-9,13,17H2,1-2H3,(H,31,32)/b16-10+/t19-,20+,24-,25-,28-/m1/s1	KBWMSHDNIKOFRU-IROGMXPVSA-N	C[C@H](CCCCCCCC\C=C\C(O)=O)O[C@@H]1O[C@@H](C)[C@@H](C[C@H]1O)OC(=O)c1c[nH]c2ccccc12
				icas#22		x			icas#22	CHEBI:79108		C28H41NO7	InChI=1S/C28H41NO7/c1-19(13-9-7-5-3-4-6-8-10-16-26(31)32)34-28-24(30)17-25(20(2)35-28)36-27(33)22-18-29-23-15-12-11-14-21(22)23/h11-12,14-15,18-20,24-25,28-30H,3-10,13,16-17H2,1-2H3,(H,31,32)/t19-,20+,24-,25-,28-/m1/s1	UREWIIMMOQCUKE-IGSJZTSJSA-N	C[C@H](CCCCCCCCCCC(O)=O)O[C@@H]1O[C@@H](C)[C@@H](C[C@H]1O)OC(=O)c1c[nH]c2ccccc12
				icos#9		x			icos#9	CHEBI:79116		C20H25NO7	InChI=1S/C20H25NO7/c1-12-17(10-16(22)20(27-12)26-9-5-4-8-18(23)24)28-19(25)14-11-21-15-7-3-2-6-13(14)15/h2-3,6-7,11-12,16-17,20-22H,4-5,8-10H2,1H3,(H,23,24)/t12-,16+,17+,20+/m0/s1	PTAMECMDMIIEJC-XZVYQEECSA-N	C[C@@H]1O[C@@H](OCCCCC(O)=O)[C@H](O)C[C@H]1OC(=O)c1c[nH]c2ccccc12
				icos#1		x			icos#1	CHEBI:79111		C22H29NO7	InChI=1S/C22H29NO7/c1-14-19(30-21(27)16-13-23-17-9-6-5-8-15(16)17)12-18(24)22(29-14)28-11-7-3-2-4-10-20(25)26/h5-6,8-9,13-14,18-19,22-24H,2-4,7,10-12H2,1H3,(H,25,26)/t14-,18+,19+,22+/m0/s1	JPMANLDTTFCEPQ-XYHOUYMGSA-N	C[C@@H]1O[C@@H](OCCCCCCC(O)=O)[C@H](O)C[C@H]1OC(=O)c1c[nH]c2ccccc12
				icos#3		x			icos#3	CHEBI:79114		C24H31NO7	InChI=1S/C24H31NO7/c1-16-21(32-23(29)18-15-25-19-11-8-7-10-17(18)19)14-20(26)24(31-16)30-13-9-5-3-2-4-6-12-22(27)28/h6-8,10-12,15-16,20-21,24-26H,2-5,9,13-14H2,1H3,(H,27,28)/b12-6+/t16-,20+,21+,24+/m0/s1	XQKLJTSTLMVZHF-HCCOWPQCSA-N	C[C@@H]1O[C@@H](OCCCCCC\C=C\C(O)=O)[C@H](O)C[C@H]1OC(=O)c1c[nH]c2ccccc12
				icos#10		x			icos#10	CHEBI:79117		C24H33NO7	InChI=1S/C24H33NO7/c1-16-21(32-23(29)18-15-25-19-11-8-7-10-17(18)19)14-20(26)24(31-16)30-13-9-5-3-2-4-6-12-22(27)28/h7-8,10-11,15-16,20-21,24-26H,2-6,9,12-14H2,1H3,(H,27,28)/t16-,20+,21+,24+/m0/s1	LAOIIVMDNNIKFB-IAPYZZODSA-N	C[C@@H]1O[C@@H](OCCCCCCCCC(O)=O)[C@H](O)C[C@H]1OC(=O)c1c[nH]c2ccccc12
				icos#15		x			icos#15	CHEBI:79118		C25H33NO7	InChI=1S/C25H33NO7/c1-17-22(33-24(30)19-16-26-20-12-9-8-11-18(19)20)15-21(27)25(32-17)31-14-10-6-4-2-3-5-7-13-23(28)29/h7-9,11-13,16-17,21-22,25-27H,2-6,10,14-15H2,1H3,(H,28,29)/b13-7+/t17-,21+,22+,25+/m0/s1	SCZSSSOEHFCMKR-ONIXZVGUSA-N	C[C@@H]1O[C@@H](OCCCCCCC\C=C\C(O)=O)[C@H](O)C[C@H]1OC(=O)c1c[nH]c2ccccc12
				icos#16		x			icos#16	CHEBI:79119		C25H35NO7	InChI=1S/C25H35NO7/c1-17-22(33-24(30)19-16-26-20-12-9-8-11-18(19)20)15-21(27)25(32-17)31-14-10-6-4-2-3-5-7-13-23(28)29/h8-9,11-12,16-17,21-22,25-27H,2-7,10,13-15H2,1H3,(H,28,29)/t17-,21+,22+,25+/m0/s1	FVKMIXWYNVQFGG-DZBFJFRRSA-N	C[C@@H]1O[C@@H](OCCCCCCCCCC(O)=O)[C@H](O)C[C@H]1OC(=O)c1c[nH]c2ccccc12
				icos#17		x			icos#17	CHEBI:79120		C26H35NO7	InChI=1S/C26H35NO7/c1-18-23(34-25(31)20-17-27-21-13-10-9-12-19(20)21)16-22(28)26(33-18)32-15-11-7-5-3-2-4-6-8-14-24(29)30/h8-10,12-14,17-18,22-23,26-28H,2-7,11,15-16H2,1H3,(H,29,30)/b14-8+/t18-,22+,23+,26+/m0/s1	CSYZPSXDHSFGRE-JMPAYUSGSA-N	C[C@@H]1O[C@@H](OCCCCCCCC\C=C\C(O)=O)[C@H](O)C[C@H]1OC(=O)c1c[nH]c2ccccc12
				icos#18		x			icos#18	CHEBI:79124		C26H37NO7	InChI=1S/C26H37NO7/c1-18-23(34-25(31)20-17-27-21-13-10-9-12-19(20)21)16-22(28)26(33-18)32-15-11-7-5-3-2-4-6-8-14-24(29)30/h9-10,12-13,17-18,22-23,26-28H,2-8,11,14-16H2,1H3,(H,29,30)/t18-,22+,23+,26+/m0/s1	XUHBKQAFWINXBW-BXAZGIKQSA-N	C[C@@H]1O[C@@H](OCCCCCCCCCCC(O)=O)[C@H](O)C[C@H]1OC(=O)c1c[nH]c2ccccc12
				ibha#10		x			ibha#10	CHEBI:79334		C24H33NO8	InChI=1S/C24H33NO8/c1-14(7-3-4-8-16(26)11-22(28)29)31-24-20(27)12-21(15(2)32-24)33-23(30)18-13-25-19-10-6-5-9-17(18)19/h5-6,9-10,13-16,20-21,24-27H,3-4,7-8,11-12H2,1-2H3,(H,28,29)/t14-,15+,16-,20-,21-,24-/m1/s1	RHSYRFCZUCKPGK-IQWQIVRHSA-N	C[C@H](CCCC[C@@H](O)CC(O)=O)O[C@@H]1O[C@@H](C)[C@@H](C[C@H]1O)OC(=O)c1c[nH]c2ccccc12
				ibha#16		x			ibha#16	CHEBI:79353		C25H35NO8	InChI=1S/C25H35NO8/c1-15(8-4-3-5-9-17(27)12-23(29)30)32-25-21(28)13-22(16(2)33-25)34-24(31)19-14-26-20-11-7-6-10-18(19)20/h6-7,10-11,14-17,21-22,25-28H,3-5,8-9,12-13H2,1-2H3,(H,29,30)/t15-,16+,17-,21-,22-,25-/m1/s1	KNTSMTUFIKIJQO-JUYTZFGZSA-N	C[C@H](CCCCC[C@@H](O)CC(O)=O)O[C@@H]1O[C@@H](C)[C@@H](C[C@H]1O)OC(=O)c1c[nH]c2ccccc12
				ibha#18		x			ibha#18	CHEBI:79354		C26H37NO8	InChI=1S/C26H37NO8/c1-16(9-5-3-4-6-10-18(28)13-24(30)31)33-26-22(29)14-23(17(2)34-26)35-25(32)20-15-27-21-12-8-7-11-19(20)21/h7-8,11-12,15-18,22-23,26-29H,3-6,9-10,13-14H2,1-2H3,(H,30,31)/t16-,17+,18-,22-,23-,26-/m1/s1	QHLYWGFFZVVDPY-CRZRSRDBSA-N	C[C@H](CCCCCC[C@@H](O)CC(O)=O)O[C@@H]1O[C@@H](C)[C@@H](C[C@H]1O)OC(=O)c1c[nH]c2ccccc12
				ibha#20		x			ibha#20	CHEBI:79355		C27H39NO8	InChI=1S/C27H39NO8/c1-17(10-6-4-3-5-7-11-19(29)14-25(31)32)34-27-23(30)15-24(18(2)35-27)36-26(33)21-16-28-22-13-9-8-12-20(21)22/h8-9,12-13,16-19,23-24,27-30H,3-7,10-11,14-15H2,1-2H3,(H,31,32)/t17-,18+,19-,23-,24-,27-/m1/s1	GSHRJJXEZKTUHX-WGCTWHLSSA-N	C[C@H](CCCCCCC[C@@H](O)CC(O)=O)O[C@@H]1O[C@@H](C)[C@@H](C[C@H]1O)OC(=O)c1c[nH]c2ccccc12
				ibha#22		x			ibha#22	CHEBI:79356		C28H41NO8	InChI=1S/C28H41NO8/c1-18(11-7-5-3-4-6-8-12-20(30)15-26(32)33)35-28-24(31)16-25(19(2)36-28)37-27(34)22-17-29-23-14-10-9-13-21(22)23/h9-10,13-14,17-20,24-25,28-31H,3-8,11-12,15-16H2,1-2H3,(H,32,33)/t18-,19+,20-,24-,25-,28-/m1/s1	SUECAIROUVPYHD-JZBHREIRSA-N	C[C@H](CCCCCCCC[C@@H](O)CC(O)=O)O[C@@H]1O[C@@H](C)[C@@H](C[C@H]1O)OC(=O)c1c[nH]c2ccccc12
				ibha#24		x			ibha#24	CHEBI:79357		C29H43NO8	InChI=1S/C29H43NO8/c1-19(12-8-6-4-3-5-7-9-13-21(31)16-27(33)34)36-29-25(32)17-26(20(2)37-29)38-28(35)23-18-30-24-15-11-10-14-22(23)24/h10-11,14-15,18-21,25-26,29-32H,3-9,12-13,16-17H2,1-2H3,(H,33,34)/t19-,20+,21-,25-,26-,29-/m1/s1	VEGIRKJOIIBEHY-HFAWLSGZSA-N	C[C@H](CCCCCCCCC[C@@H](O)CC(O)=O)O[C@@H]1O[C@@H](C)[C@@H](C[C@H]1O)OC(=O)c1c[nH]c2ccccc12
				ibha#26		x			ibha#26	CHEBI:79358		C30H45NO8	InChI=1S/C30H45NO8/c1-20(13-9-7-5-3-4-6-8-10-14-22(32)17-28(34)35)37-30-26(33)18-27(21(2)38-30)39-29(36)24-19-31-25-16-12-11-15-23(24)25/h11-12,15-16,19-22,26-27,30-33H,3-10,13-14,17-18H2,1-2H3,(H,34,35)/t20-,21+,22-,26-,27-,30-/m1/s1	UWTXRGDQDGZEBX-RZEARGRZSA-N	C[C@H](CCCCCCCCCC[C@@H](O)CC(O)=O)O[C@@H]1O[C@@H](C)[C@@H](C[C@H]1O)OC(=O)c1c[nH]c2ccccc12
				ibha#28		x			ibha#28	CHEBI:79359		C31H47NO8	InChI=1S/C31H47NO8/c1-21(14-10-8-6-4-3-5-7-9-11-15-23(33)18-29(35)36)38-31-27(34)19-28(22(2)39-31)40-30(37)25-20-32-26-17-13-12-16-24(25)26/h12-13,16-17,20-23,27-28,31-34H,3-11,14-15,18-19H2,1-2H3,(H,35,36)/t21-,22+,23-,27-,28-,31-/m1/s1	DVKTXYSVNVCEOI-FFDCXVHWSA-N	C[C@H](CCCCCCCCCCC[C@@H](O)CC(O)=O)O[C@@H]1O[C@@H](C)[C@@H](C[C@H]1O)OC(=O)c1c[nH]c2ccccc12
				ibha#30		x			ibha#30	CHEBI:79360		C32H49NO8	InChI=1S/C32H49NO8/c1-22(15-11-9-7-5-3-4-6-8-10-12-16-24(34)19-30(36)37)39-32-28(35)20-29(23(2)40-32)41-31(38)26-21-33-27-18-14-13-17-25(26)27/h13-14,17-18,21-24,28-29,32-35H,3-12,15-16,19-20H2,1-2H3,(H,36,37)/t22-,23+,24-,28-,29-,32-/m1/s1	RHGNPNMYKQDMAV-VHJGPELESA-N	C[C@H](CCCCCCCCCCCC[C@@H](O)CC(O)=O)O[C@@H]1O[C@@H](C)[C@@H](C[C@H]1O)OC(=O)c1c[nH]c2ccccc12
				ibho#10		x			ibho#10	CHEBI:79370		C24H33NO8	InChI=1S/C24H33NO8/c1-15-21(33-23(30)18-14-25-19-10-6-5-9-17(18)19)13-20(27)24(32-15)31-11-7-3-2-4-8-16(26)12-22(28)29/h5-6,9-10,14-16,20-21,24-27H,2-4,7-8,11-13H2,1H3,(H,28,29)/t15-,16+,20+,21+,24+/m0/s1	HYGXRAVBIUWTNN-HIYLOANVSA-N	C[C@@H]1O[C@@H](OCCCCCC[C@@H](O)CC(O)=O)[C@H](O)C[C@H]1OC(=O)c1c[nH]c2ccccc12
				ibho#16		x			ibho#16	CHEBI:79371		C25H35NO8	InChI=1S/C25H35NO8/c1-16-22(34-24(31)19-15-26-20-11-7-6-10-18(19)20)14-21(28)25(33-16)32-12-8-4-2-3-5-9-17(27)13-23(29)30/h6-7,10-11,15-17,21-22,25-28H,2-5,8-9,12-14H2,1H3,(H,29,30)/t16-,17+,21+,22+,25+/m0/s1	IHRBCDQOWOHXDO-CGHZYJDXSA-N	C[C@@H]1O[C@@H](OCCCCCCC[C@@H](O)CC(O)=O)[C@H](O)C[C@H]1OC(=O)c1c[nH]c2ccccc12
				ibho#18		x			ibho#18	CHEBI:79372		C26H37NO8	InChI=1S/C26H37NO8/c1-17-23(35-25(32)20-16-27-21-12-8-7-11-19(20)21)15-22(29)26(34-17)33-13-9-5-3-2-4-6-10-18(28)14-24(30)31/h7-8,11-12,16-18,22-23,26-29H,2-6,9-10,13-15H2,1H3,(H,30,31)/t17-,18+,22+,23+,26+/m0/s1	KNUQGRSJUADXIR-SIHSWOPCSA-N	C[C@@H]1O[C@@H](OCCCCCCCC[C@@H](O)CC(O)=O)[C@H](O)C[C@H]1OC(=O)c1c[nH]c2ccccc12
				ibho#20		x			ibho#20	CHEBI:79373		C27H39NO8	InChI=1S/C27H39NO8/c1-18-24(36-26(33)21-17-28-22-13-9-8-12-20(21)22)16-23(30)27(35-18)34-14-10-6-4-2-3-5-7-11-19(29)15-25(31)32/h8-9,12-13,17-19,23-24,27-30H,2-7,10-11,14-16H2,1H3,(H,31,32)/t18-,19+,23+,24+,27+/m0/s1	PQBBEOSMILPNLI-NKVODUSASA-N	C[C@@H]1O[C@@H](OCCCCCCCCC[C@@H](O)CC(O)=O)[C@H](O)C[C@H]1OC(=O)c1c[nH]c2ccccc12
				ibho#22		x			ibho#22	CHEBI:79374		C28H41NO8	InChI=1S/C28H41NO8/c1-19-25(37-27(34)22-18-29-23-14-10-9-13-21(22)23)17-24(31)28(36-19)35-15-11-7-5-3-2-4-6-8-12-20(30)16-26(32)33/h9-10,13-14,18-20,24-25,28-31H,2-8,11-12,15-17H2,1H3,(H,32,33)/t19-,20+,24+,25+,28+/m0/s1	FUIIPNLIVZGYJM-RHENGWIESA-N	C[C@@H]1O[C@@H](OCCCCCCCCCC[C@@H](O)CC(O)=O)[C@H](O)C[C@H]1OC(=O)c1c[nH]c2ccccc12
				ibho#24		x			ibho#24	CHEBI:79375		C29H43NO8	InChI=1S/C29H43NO8/c1-20-26(38-28(35)23-19-30-24-15-11-10-14-22(23)24)18-25(32)29(37-20)36-16-12-8-6-4-2-3-5-7-9-13-21(31)17-27(33)34/h10-11,14-15,19-21,25-26,29-32H,2-9,12-13,16-18H2,1H3,(H,33,34)/t20-,21+,25+,26+,29+/m0/s1	LXVPUPUKAHIWDZ-STNUDKPESA-N	C[C@@H]1O[C@@H](OCCCCCCCCCCC[C@@H](O)CC(O)=O)[C@H](O)C[C@H]1OC(=O)c1c[nH]c2ccccc12
				ibho#26		x			ibho#26	CHEBI:79376		C30H45NO8	InChI=1S/C30H45NO8/c1-21-27(39-29(36)24-20-31-25-16-12-11-15-23(24)25)19-26(33)30(38-21)37-17-13-9-7-5-3-2-4-6-8-10-14-22(32)18-28(34)35/h11-12,15-16,20-22,26-27,30-33H,2-10,13-14,17-19H2,1H3,(H,34,35)/t21-,22+,26+,27+,30+/m0/s1	HVABDZVINXGTFF-PSEFKOPQSA-N	C[C@@H]1O[C@@H](OCCCCCCCCCCCC[C@@H](O)CC(O)=O)[C@H](O)C[C@H]1OC(=O)c1c[nH]c2ccccc12
				ascr#8		x			ascr#8	CHEBI:78834		C20H27NO7	InChI=1S/C20H27NO7/c1-12(27-20-17(23)11-16(22)13(2)28-20)5-3-4-6-18(24)21-15-9-7-14(8-10-15)19(25)26/h4,6-10,12-13,16-17,20,22-23H,3,5,11H2,1-2H3,(H,21,24)(H,25,26)/b6-4+/t12-,13+,16-,17-,20-/m1/s1	WMKIQPAVTRWYKZ-XPUFHXNMSA-N	C[C@H](CC\C=C\C(=O)Nc1ccc(cc1)C(O)=O)O[C@@H]1O[C@@H](C)[C@H](O)C[C@H]1O
				hbas#3		x			hbas#3	CHEBI:79321		C22H30O8	InChI=1S/C22H30O8/c1-14(7-5-3-4-6-8-20(25)26)28-22-18(24)13-19(15(2)29-22)30-21(27)16-9-11-17(23)12-10-16/h6,8-12,14-15,18-19,22-24H,3-5,7,13H2,1-2H3,(H,25,26)/b8-6+/t14-,15+,18-,19-,22-/m1/s1	BJUWUCQZCXGYNI-NJABCCJWSA-N	C[C@H](CCCC\C=C\C(O)=O)O[C@@H]1O[C@@H](C)[C@@H](C[C@H]1O)OC(=O)c1ccc(O)cc1
				hbas#10		x			hbas#10	CHEBI:79330		C22H32O8	InChI=1S/C22H32O8/c1-14(7-5-3-4-6-8-20(25)26)28-22-18(24)13-19(15(2)29-22)30-21(27)16-9-11-17(23)12-10-16/h9-12,14-15,18-19,22-24H,3-8,13H2,1-2H3,(H,25,26)/t14-,15+,18-,19-,22-/m1/s1	QPIALCPOHJUWED-PVIPAOTJSA-N	C[C@H](CCCCCCC(O)=O)O[C@@H]1O[C@@H](C)[C@@H](C[C@H]1O)OC(=O)c1ccc(O)cc1
				mbas#3		x			mbas#3	CHEBI:79128		C20H32O7	InChI=1S/C20H32O7/c1-5-13(2)19(24)27-17-12-16(21)20(26-15(17)4)25-14(3)10-8-6-7-9-11-18(22)23/h5,9,11,14-17,20-21H,6-8,10,12H2,1-4H3,(H,22,23)/b11-9+,13-5+/t14-,15+,16-,17-,20-/m1/s1	NKVDNSIHZYHTDR-KADWPSLISA-N	C\C=C(/C)C(=O)O[C@@H]1C[C@@H](O)[C@H](O[C@H](C)CCCC\C=C\C(O)=O)O[C@H]1C
				mbas#10		x			mbas#10	CHEBI:79129		C20H34O7	InChI=1S/C20H34O7/c1-5-13(2)19(24)27-17-12-16(21)20(26-15(17)4)25-14(3)10-8-6-7-9-11-18(22)23/h5,14-17,20-21H,6-12H2,1-4H3,(H,22,23)/b13-5+	IARVMWOCDIKRTC-WLRTZDKTSA-N	C\C=C(/C)C(=O)OC1CC(O)C(OC(C)CCCCCCC(O)=O)OC1C
				ascr#2		x			ascr#2	CHEBI:78812		C12H22O5	InChI=1S/C12H22O5/c1-7(13)4-5-8(2)16-12-11(15)6-10(14)9(3)17-12/h8-12,14-15H,4-6H2,1-3H3/t8-,9+,10-,11-,12-/m1/s1	KDIFLHQRDPSWHT-IYKVGLELSA-N	C[C@H](CCC(C)=O)O[C@@H]1O[C@@H](C)[C@H](O)C[C@H]1O
				ascr#6		x			ascr#6	CHEBI:78786		C13H24O6	InChI=1S/C13H24O6/c1-8(5-3-4-6-12(16)17)18-13-11(15)7-10(14)9(2)19-13/h8-11,13-15H,3-7H2,1-2H3,(H,16,17)/t8-,9+,10-,11-,13-/m1/s1	KBTQMAFDKPKMEJ-UYNYGYNWSA-N	C[C@H](CCCCC(O)=O)O[C@@H]1O[C@@H](C)[C@H](O)C[C@H]1O
A Core Metabolic Enzyme Mediates Resistance to Phosphine Gas	Schlipalius	2012	23139334	Leucine	x				Leucine	CHEBI:25017		C6H13NO2	InChI=1S/C6H13NO2/c1-4(2)3-5(7)6(8)9/h4-5H,3,7H2,1-2H3,(H,8,9)	ROHFNLRQFUQHCH-UHFFFAOYSA-N	CC(C)CC(N)C(O)=O
				Isoleucine	x				Isoleucine			C6H13NO2	InChI=1/C6H13NO2/c1-3-4(2)5(7)6(8)9/h4-5H,3,7H2,1-2H3,(H,8,9)	AGPKZVBTJJNPAG-UHFFFAOYNA-N	CCC(C)C(N)C(O)=O
				Valine	x				Valine	CHEBI:27266		C5H11NO2	InChI=1S/C5H11NO2/c1-3(2)4(6)5(7)8/h3-4H,6H2,1-2H3,(H,7,8)	KZSNJWFQEVHDMF-UHFFFAOYSA-N	CC(C)C(N)C(O)=O
				Glutamate	x				Glutamic acid	CHEBI:18237		C5H9NO4	InChI=1S/C5H9NO4/c6-3(5(9)10)1-2-4(7)8/h3H,1-2,6H2,(H,7,8)(H,9,10)	WHUUTDBJXJRKMK-UHFFFAOYSA-N	NC(CCC(O)=O)C(O)=O
				Glutamine	x				Glutamine	CHEBI:28300		C5H10N2O3	InChI=1S/C5H10N2O3/c6-3(5(9)10)1-2-4(7)8/h3H,1-2,6H2,(H2,7,8)(H,9,10)	ZDXPYRJPNDTMRX-UHFFFAOYSA-N	NC(CCC(N)=O)C(O)=O
				Arginine	x				Arginine	CHEBI:29016		C6H14N4O2	InChI=1S/C6H14N4O2/c7-4(5(11)12)2-1-3-10-6(8)9/h4H,1-3,7H2,(H,11,12)(H4,8,9,10)	ODKSFYDXXFIFQN-UHFFFAOYSA-N	NC(CCCNC(N)=N)C(O)=O
				Glycine	x				Glycine	CHEBI:15428	C00037	C2H5NO2	InChI=1S/C2H5NO2/c3-1-2(4)5/h1,3H2,(H,4,5)	DHMQDGOQFOQNFH-UHFFFAOYSA-N	NCC(O)=O
				Alanine	x				Alanine	CHEBI:16449	C01401	C3H7NO2	InChI=1S/C3H7NO2/c1-2(4)3(5)6/h2H,4H2,1H3,(H,5,6)	QNAYBMKLOCPYGJ-UHFFFAOYSA-N	CC(N)C(O)=O
				Lactate	x				Lactic acid			C3H6O3	InChI=1/C3H6O3/c1-2(4)3(5)6/h2,4H,1H3,(H,5,6)	JVTAAEKCZFNVCJ-UHFFFAOYNA-N	CC(O)C(O)=O
				Acetate	x				Acetic acid	CHEBI:15366	C00033	C2H4O2	InChI=1S/C2H4O2/c1-2(3)4/h1H3,(H,3,4)	QTBSBXVTEAMEQO-UHFFFAOYSA-N	CC(O)=O
				2-Aminoadipate	x				Aminoadipic acid	CHEBI:37024	C00956	C6H11NO4	InChI=1S/C6H11NO4/c7-4(6(10)11)2-1-3-5(8)9/h4H,1-3,7H2,(H,8,9)(H,10,11)	OYIFNHCXNCRBQI-UHFFFAOYSA-N	NC(CCCC(O)=O)C(O)=O
				3-hydroxy isovalerate	x				3-Hydroxyisovaleric acid	CHEBI:37084		C5H10O3	InChI=1S/C5H10O3/c1-5(2,8)3-4(6)7/h8H,3H2,1-2H3,(H,6,7)	AXFYFNCPONWUHW-UHFFFAOYSA-N	CC(C)(O)CC(O)=O
				Aspartate	x				Aspartic acid	CHEBI:22660		C4H7NO4	InChI=1S/C4H7NO4/c5-2(4(8)9)1-3(6)7/h2H,1,5H2,(H,6,7)(H,8,9)	CKLJMWTZIZZHCS-UHFFFAOYSA-N	NC(CC(O)=O)C(O)=O
				Asparagine	x				Asparagine	CHEBI:22653		C4H8N2O3	InChI=1S/C4H8N2O3/c5-2(4(8)9)1-3(6)7/h2H,1,5H2,(H2,6,7)(H,8,9)	DCXYFEDJOCDNAF-UHFFFAOYSA-N	NC(CC(N)=O)C(O)=O
				Betaine	x				Betaine	CHEBI:17750	C00719	C5H11NO2	InChI=1S/C5H11NO2/c1-6(2,3)4-5(7)8/h4H2,1-3H3	KWIUHFFTVRNATP-UHFFFAOYSA-N	C[N+](C)(C)CC([O-])=O
				Cystathionine	x				Cystathionine	CHEBI:17755		C7H14N2O4S	InChI=1S/C7H14N2O4S/c8-4(6(10)11)1-2-14-3-5(9)7(12)13/h4-5H,1-3,8-9H2,(H,10,11)(H,12,13)	ILRYLPWNYFXEMH-UHFFFAOYSA-N	NC(CCSCC(N)C(O)=O)C(O)=O
				Lysine	x				Lysine	CHEBI:25094		C6H14N2O2	InChI=1S/C6H14N2O2/c7-4-2-1-3-5(8)6(9)10/h5H,1-4,7-8H2,(H,9,10)	KDXKERNSBIXSRK-UHFFFAOYSA-N	NCCCCC(N)C(O)=O
				Phenylalanine	x				Phenylalanine	CHEBI:28044		C9H11NO2	InChI=1S/C9H11NO2/c10-8(9(11)12)6-7-4-2-1-3-5-7/h1-5,8H,6,10H2,(H,11,12)	COLNVLDHVKWLRT-UHFFFAOYSA-N	NC(Cc1ccccc1)C(O)=O
				Proline	x				Proline	CHEBI:26271		C5H9NO2	InChI=1S/C5H9NO2/c7-5(8)4-2-1-3-6-4/h4,6H,1-3H2,(H,7,8)	ONIBWKKTOPOVIA-UHFFFAOYSA-N	OC(=O)C1CCCN1
				Sucrose	x				Sucrose	CHEBI:17992	C00089	C12H22O11	InChI=1S/C12H22O11/c13-1-4-6(16)8(18)9(19)11(21-4)23-12(3-15)10(20)7(17)5(2-14)22-12/h4-11,13-20H,1-3H2/t4-,5-,6-,7-,8+,9-,10+,11-,12+/m1/s1	CZMRCDWAGMRECN-UGDNZRGBSA-N	OC[C@H]1O[C@@](CO)(O[C@H]2O[C@H](CO)[C@@H](O)[C@H](O)[C@H]2O)[C@@H](O)[C@@H]1O
				Trehalose	x				Trehalose	CHEBI:16551	C01083	C12H22O11	InChI=1S/C12H22O11/c13-1-3-5(15)7(17)9(19)11(21-3)23-12-10(20)8(18)6(16)4(2-14)22-12/h3-20H,1-2H2/t3-,4-,5-,6-,7+,8+,9-,10-,11-,12-/m1/s1	HDTRYLNUVZCQOY-LIZSDCNHSA-N	OC[C@H]1O[C@H](O[C@H]2O[C@H](CO)[C@@H](O)[C@H](O)[C@H]2O)[C@H](O)[C@@H](O)[C@@H]1O
				Tyrosine	x				Tyrosine	CHEBI:18186		C9H11NO3	InChI=1S/C9H11NO3/c10-8(9(12)13)5-6-1-3-7(11)4-2-6/h1-4,8,11H,5,10H2,(H,12,13)	OUYCCCASQSFEME-UHFFFAOYSA-N	NC(Cc1ccc(O)cc1)C(O)=O
A metabolic signature for long life in the Caenorhabditis elegans Mit mutants	Butler	2013	23173729	2-HYDROXYBUTYRATE			x		2-Hydroxybutyric acid	CHEBI:1148	C05984	C4H8O3	InChI=1S/C4H8O3/c1-2-3(5)4(6)7/h3,5H,2H2,1H3,(H,6,7)	AFENDNXGAFYKQO-UHFFFAOYSA-N	CCC(O)C(O)=O
				2-HYDROXYCAPROATE			x		2-Hydroxycaproic acid	CHEBI:86542		C6H12O3	InChI=1S/C6H12O3/c1-2-3-4-5(7)6(8)9/h5,7H,2-4H2,1H3,(H,8,9)	NYHNVHGFPZAZGA-UHFFFAOYSA-N	CCCCC(O)C(O)=O
				2-hydroxyglutarate			x		2-Hydroxyglutaric acid	CHEBI:17084	C03196	C5H8O5	InChI=1S/C5H8O5/c6-3(5(9)10)1-2-4(7)8/h3,6H,1-2H2,(H,7,8)(H,9,10)	HWXBTNAVRSUOJR-UHFFFAOYSA-N	OC(CCC(O)=O)C(O)=O
				2-KETO-3-METHYLVALERATE			x		3-Methyl-2-oxovaleric acid	CHEBI:35932	C03465	C6H10O3	InChI=1S/C6H10O3/c1-3-4(2)5(7)6(8)9/h4H,3H2,1-2H3,(H,8,9)	JVQYSWDUAOAHFM-UHFFFAOYSA-N	CCC(C)C(=O)C(O)=O
				2-KETOBUTYRATE			x		2-Ketobutyric acid	CHEBI:30831	C00109	C4H6O3	InChI=1S/C4H6O3/c1-2-3(5)4(6)7/h2H2,1H3,(H,6,7)	TYEYBOSBBBHJIV-UHFFFAOYSA-N	CCC(=O)C(O)=O
				2-KETOGLUTARATE			x		Oxoglutaric acid	CHEBI:30915	C00026	C5H6O5	InChI=1S/C5H6O5/c6-3(5(9)10)1-2-4(7)8/h1-2H2,(H,7,8)(H,9,10)	KPGXRSRHYNQIFN-UHFFFAOYSA-N	OC(=O)CCC(=O)C(O)=O
				2-KETOISOCAPROATE			x		Ketoleucine	CHEBI:48430	C00233	C6H10O3	InChI=1S/C6H10O3/c1-4(2)3-5(7)6(8)9/h4H,3H2,1-2H3,(H,8,9)	BKAJNAXTPSGJCU-UHFFFAOYSA-N	CC(C)CC(=O)C(O)=O
				2-KETOISOVALERATE			x		Alpha-ketoisovaleric acid	CHEBI:16530	C00141	C5H8O3	InChI=1S/C5H8O3/c1-3(2)4(6)5(7)8/h3H,1-2H3,(H,7,8)	QHKABHOOEWYVLI-UHFFFAOYSA-N	CC(C)C(=O)C(O)=O
				3-HYDROXYBUTYRATE			x		3-Hydroxybutyric acid	CHEBI:20067	C01089	C4H8O3	InChI=1S/C4H8O3/c1-3(5)2-4(6)7/h3,5H,2H2,1H3,(H,6,7)	WHBMMWSBFZVSSR-UHFFFAOYSA-N	CC(O)CC(O)=O
				3-hydroxyisobutyrate			x		3-Hydroxyisobutyric acid	CHEBI:18064	C06001	C4H8O3	InChI=1S/C4H8O3/c1-3(2-5)4(6)7/h3,5H,2H2,1H3,(H,6,7)	DBXBTMSZEOQQDU-UHFFFAOYSA-N	CC(CO)C(O)=O
				3-HYDROXYISOVALERATE			x		3-Hydroxyisovaleric acid	CHEBI:37084		C5H10O3	InChI=1S/C5H10O3/c1-5(2,8)3-4(6)7/h8H,3H2,1-2H3,(H,6,7)	AXFYFNCPONWUHW-UHFFFAOYSA-N	CC(C)(O)CC(O)=O
				3-HYDROXYPROPIONIC ACID			x		3-Hydroxypropionic acid	CHEBI:33404	C01013	C3H6O3	InChI=1S/C3H6O3/c4-2-1-3(5)6/h4H,1-2H2,(H,5,6)	ALRHLSYJTWAHJZ-UHFFFAOYSA-N	OCCC(O)=O
				4-HYDROXYBUTYRATE			x		4-Hydroxybutyric acid	CHEBI:30830	C00989	C4H8O3	InChI=1S/C4H8O3/c5-3-1-2-4(6)7/h5H,1-3H2,(H,6,7)	SJZRECIVHVDYJC-UHFFFAOYSA-N	OCCCC(O)=O
				4-HYDROXYPROLINE			x		4-Hydroxyproline	CHEBI:18095	C01157	C5H9NO3	InChI=1S/C5H9NO3/c7-3-1-4(5(8)9)6-2-3/h3-4,6-7H,1-2H2,(H,8,9)/t3-,4+/m1/s1	PMMYEEVYMWASQN-DMTCNVIQSA-N	O[C@H]1CN[C@@H](C1)C(O)=O
				Alanine			x		Alanine	CHEBI:16449	C01401	C3H7NO2	InChI=1S/C3H7NO2/c1-2(4)3(5)6/h2H,4H2,1H3,(H,5,6)	QNAYBMKLOCPYGJ-UHFFFAOYSA-N	CC(N)C(O)=O
				aminoisobutyrate			x		2-Aminoisobutyric acid	CHEBI:27971	C03665	C4H9NO2	InChI=1S/C4H9NO2/c1-4(2,5)3(6)7/h5H2,1-2H3,(H,6,7)	FUOOLUPWFVMBKG-UHFFFAOYSA-N	CC(C)(N)C(O)=O
				aminononanoic acid			x		Aminononanoic acid				InChI=1S/C9H18N2O2/c1-9(2,3)13-8(12)11-5-4-7(10)6-11/h7H,4-6,10H2,1-3H3/t7-/m1/s1	CMIBWIAICVBURI-SSDOTTSWSA-N
				AMINOOCTANOIC ACID			x		2-Aminooctanoic acid	CHEBI:75145		C8H17NO2	InChI=1S/C8H17NO2/c1-2-3-4-5-6-7(9)8(10)11/h7H,2-6,9H2,1H3,(H,10,11)	AKVBCGQVQXPRLD-UHFFFAOYSA-N	CCCCCCC(N)C(O)=O
				Arginine			x		Arginine	CHEBI:29016		C6H14N4O2	InChI=1S/C6H14N4O2/c7-4(5(11)12)2-1-3-10-6(8)9/h4H,1-3,7H2,(H,11,12)(H4,8,9,10)	ODKSFYDXXFIFQN-UHFFFAOYSA-N	NC(CCCNC(N)=N)C(O)=O
				Asparagine			x		Asparagine	CHEBI:22653		C4H8N2O3	InChI=1S/C4H8N2O3/c5-2(4(8)9)1-3(6)7/h2H,1,5H2,(H2,6,7)(H,8,9)	DCXYFEDJOCDNAF-UHFFFAOYSA-N	NC(CC(N)=O)C(O)=O
				Aspartate			x		Aspartic acid	CHEBI:22660		C4H7NO4	InChI=1S/C4H7NO4/c5-2(4(8)9)1-3(6)7/h2H,1,5H2,(H,6,7)(H,8,9)	CKLJMWTZIZZHCS-UHFFFAOYSA-N	NC(CC(O)=O)C(O)=O
				BETA-ALANINE			x		Beta-Alanine	CHEBI:16958	C00099	C3H7NO2	InChI=1S/C3H7NO2/c4-2-1-3(5)6/h1-2,4H2,(H,5,6)	UCMIRNVEIXFBKS-UHFFFAOYSA-N	NCCC(O)=O
				CITRAMALATE			x		Citramalic acid	CHEBI:15584	C00815	C5H8O5	InChI=1S/C5H8O5/c1-5(10,4(8)9)2-3(6)7/h10H,2H2,1H3,(H,6,7)(H,8,9)	XFTRTWQBIOMVPK-UHFFFAOYSA-N	CC(O)(CC(O)=O)C(O)=O
				CITRATE			x		Citric acid	CHEBI:30769	C00158	C6H8O7	InChI=1S/C6H8O7/c7-3(8)1-6(13,5(11)12)2-4(9)10/h13H,1-2H2,(H,7,8)(H,9,10)(H,11,12)	KRKNYBCHXYNGOX-UHFFFAOYSA-N	OC(=O)CC(O)(CC(O)=O)C(O)=O
				Ethanolamine			x		Ethanolamine	CHEBI:16000	C00189	C2H7NO	InChI=1S/C2H7NO/c3-1-2-4/h4H,1-3H2	HZAXFHJVJLSVMW-UHFFFAOYSA-N	NCCO
				FUMARATE			x		Fumaric acid	CHEBI:18012	C00122	C4H4O4	InChI=1S/C4H4O4/c5-3(6)1-2-4(7)8/h1-2H,(H,5,6)(H,7,8)/b2-1+	VZCYOOQTPOCHFL-OWOJBTEDSA-N	OC(=O)\C=C\C(O)=O
				glucose			x		Beta-D-Glucose	CHEBI:15903	C00221	C6H12O6	InChI=1S/C6H12O6/c7-1-2-3(8)4(9)5(10)6(11)12-2/h2-11H,1H2/t2-,3-,4+,5-,6-/m1/s1	WQZGKKKJIJFFOK-VFUOTHLCSA-N	OC[C@H]1O[C@@H](O)[C@H](O)[C@@H](O)[C@@H]1O
				Glutamate			x		Glutamic acid	CHEBI:18237		C5H9NO4	InChI=1S/C5H9NO4/c6-3(5(9)10)1-2-4(7)8/h3H,1-2,6H2,(H,7,8)(H,9,10)	WHUUTDBJXJRKMK-UHFFFAOYSA-N	NC(CCC(O)=O)C(O)=O
				Glutamine			x		Glutamine	CHEBI:28300		C5H10N2O3	InChI=1S/C5H10N2O3/c6-3(5(9)10)1-2-4(7)8/h3H,1-2,6H2,(H2,7,8)(H,9,10)	ZDXPYRJPNDTMRX-UHFFFAOYSA-N	NC(CCC(N)=O)C(O)=O
				GLUTARIC ACID			x		Glutaric acid	CHEBI:17859	C00489	C5H8O4	InChI=1S/C5H8O4/c6-4(7)2-1-3-5(8)9/h1-3H2,(H,6,7)(H,8,9)	JFCQEDHGNNZCLN-UHFFFAOYSA-N	OC(=O)CCCC(O)=O
				gly-pro			x		Glycylproline	CHEBI:70744		C7H12N2O3	InChI=1S/C7H12N2O3/c8-4-6(10)9-3-1-2-5(9)7(11)12/h5H,1-4,8H2,(H,11,12)/t5-/m0/s1	KZNQNBZMBZJQJO-YFKPBYRVSA-N	NCC(=O)N1CCC[C@H]1C(O)=O
				glycerol			x		Glycerol	CHEBI:17754	C00116	C3H8O3	InChI=1S/C3H8O3/c4-1-3(6)2-5/h3-6H,1-2H2	PEDCQBHIVMGVHV-UHFFFAOYSA-N	OCC(O)CO
				glycerol-3-phosphate			x		Glycerol 3-phosphate	CHEBI:15978	C00093	C3H9O6P	InChI=1S/C3H9O6P/c4-1-3(5)2-9-10(6,7)8/h3-5H,1-2H2,(H2,6,7,8)	AWUCVROLDVIAJX-UHFFFAOYSA-N	OC[C@@H](O)COP(O)(O)=O
				Glycine			x		Glycine	CHEBI:15428	C00037	C2H5NO2	InChI=1S/C2H5NO2/c3-1-2(4)5/h1,3H2,(H,4,5)	DHMQDGOQFOQNFH-UHFFFAOYSA-N	NCC(O)=O
				Histidine			x		Histidine	CHEBI:27570		C6H9N3O2	InChI=1S/C6H9N3O2/c7-5(6(10)11)1-4-2-8-3-9-4/h2-3,5H,1,7H2,(H,8,9)(H,10,11)	HNDVDQJCIGZPNO-UHFFFAOYSA-N	NC(Cc1c[nH]cn1)C(O)=O
				HYPOXANTHINE			x		Hypoxanthine	CHEBI:17368	C00262	C5H4N4O	InChI=1S/C5H4N4O/c10-5-3-4(7-1-6-3)8-2-9-5/h1-2H,(H2,6,7,8,9,10)	FDGQSTZJBFJUBT-UHFFFAOYSA-N	OC1=NC=NC2=C1NC=N2
				Isoleucine			x		Isoleucine			C6H13NO2	InChI=1/C6H13NO2/c1-3-4(2)5(7)6(8)9/h4-5H,3,7H2,1-2H3,(H,8,9)	AGPKZVBTJJNPAG-UHFFFAOYNA-N	CCC(C)C(N)C(O)=O
				Lactate			x		Lactic acid			C3H6O3	InChI=1/C3H6O3/c1-2(4)3(5)6/h2,4H,1H3,(H,5,6)	JVTAAEKCZFNVCJ-UHFFFAOYNA-N	CC(O)C(O)=O
				Leucine			x		Leucine	CHEBI:25017		C6H13NO2	InChI=1S/C6H13NO2/c1-4(2)3-5(7)6(8)9/h4-5H,3,7H2,1-2H3,(H,8,9)	ROHFNLRQFUQHCH-UHFFFAOYSA-N	CC(C)CC(N)C(O)=O
				Lysine			x		Lysine	CHEBI:25094		C6H14N2O2	InChI=1S/C6H14N2O2/c7-4-2-1-3-5(8)6(9)10/h5H,1-4,7-8H2,(H,9,10)	KDXKERNSBIXSRK-UHFFFAOYSA-N	NCCCCC(N)C(O)=O
				malate			x		Malic acid	CHEBI:50263	C00711	C4H6O5	InChI=1S/C4H6O5/c5-2(4(8)9)1-3(6)7/h2,5H,1H2,(H,6,7)(H,8,9)	BJEPYKJPYRNKOW-UHFFFAOYSA-N	OC(CC(O)=O)C(O)=O
				Methionine			x		Methionine	CHEBI:16811		C5H11NO2S	InChI=1S/C5H11NO2S/c1-9-3-2-4(6)5(7)8/h4H,2-3,6H2,1H3,(H,7,8)	FFEARJCKVFRZRR-UHFFFAOYSA-N	CSCCC(N)C(O)=O
				Phenylalanine			x		Phenylalanine	CHEBI:28044		C9H11NO2	InChI=1S/C9H11NO2/c10-8(9(11)12)6-7-4-2-1-3-5-7/h1-5,8H,6,10H2,(H,11,12)	COLNVLDHVKWLRT-UHFFFAOYSA-N	NC(Cc1ccccc1)C(O)=O
				PIPECOLIC ACID			x		Pipecolic acid	CHEBI:17964	C00408	C6H11NO2	InChI=1S/C6H11NO2/c8-6(9)5-3-1-2-4-7-5/h5,7H,1-4H2,(H,8,9)	HXEACLLIILLPRG-UHFFFAOYSA-N	OC(=O)C1CCCCN1
				Proline			x		Proline	CHEBI:26271		C5H9NO2	InChI=1S/C5H9NO2/c7-5(8)4-2-1-3-6-4/h4,6H,1-3H2,(H,7,8)	ONIBWKKTOPOVIA-UHFFFAOYSA-N	OC(=O)C1CCCN1
				PYRUVATE			x		Pyruvic acid	CHEBI:32816	C00022	C3H4O3	InChI=1S/C3H4O3/c1-2(4)3(5)6/h1H3,(H,5,6)	LCTONWCANYUPML-UHFFFAOYSA-N	CC(=O)C(O)=O
				SERINE			x		Serine	CHEBI:17822		C3H7NO3	InChI=1S/C3H7NO3/c4-2(1-5)3(6)7/h2,5H,1,4H2,(H,6,7)	MTCFGRXMJLQNBG-UHFFFAOYSA-N	NC(CO)C(O)=O
				Succinate			x		Succinic acid	CHEBI:15741	C00042	C4H6O4	InChI=1S/C4H6O4/c5-3(6)1-2-4(7)8/h1-2H2,(H,5,6)(H,7,8)	KDYFGRWQOYBRFD-UHFFFAOYSA-N	OC(=O)CCC(O)=O
				SULFATE			x		Sulfate	CHEBI:26836	C00059	H2O4S	InChI=1S/H2O4S/c1-5(2,3)4/h(H2,1,2,3,4)	QAOWNCQODCNURD-UHFFFAOYSA-N	[H]OS(=O)(=O)O[H]
				Threonine			x		Threonine			C4H9NO3	InChI=1S/C4H9NO3/c1-2(6)3(5)4(7)8/h2-3,6H,5H2,1H3,(H,7,8)	AYFVYJQAPQTCCC-UHFFFAOYSA-N	CC(O)C(N)C(O)=O
				Tyrosine			x		Tyrosine	CHEBI:18186		C9H11NO3	InChI=1S/C9H11NO3/c10-8(9(12)13)5-6-1-3-7(11)4-2-6/h1-4,8,11H,5,10H2,(H,12,13)	OUYCCCASQSFEME-UHFFFAOYSA-N	NC(Cc1ccc(O)cc1)C(O)=O
				Urea			x		Urea	CHEBI:16199	C00086	CH4N2O	InChI=1S/CH4N2O/c2-1(3)4/h(H4,2,3,4)	XSQUKJJJFZCRTK-UHFFFAOYSA-N	NC(N)=O
				URIC ACID			x		Uric acid	CHEBI:17775	C00366	C5H4N4O3	InChI=1S/C5H4N4O3/c10-3-1-2(7-4(11)6-1)8-5(12)9-3/h(H4,6,7,8,9,10,11,12)	LEHOTFFKMJEONL-UHFFFAOYSA-N	O=C1NC2=C(N1)C(=O)NC(=O)N2
				val-pro			x		Valyl-Proline			C10H18N2O3	InChI=1S/C10H18N2O3/c1-6(2)8(11)9(13)12-5-3-4-7(12)10(14)15/h6-8H,3-5,11H2,1-2H3,(H,14,15)	GIAZPLMMQOERPN-UHFFFAOYSA-N	CC(C)C(N)C(=O)N1CCCC1C(O)=O
				valine			x		Valine	CHEBI:27266		C5H11NO2	InChI=1S/C5H11NO2/c1-3(2)4(6)5(7)8/h3-4H,6H2,1-2H3,(H,7,8)	KZSNJWFQEVHDMF-UHFFFAOYSA-N	CC(C)C(N)C(O)=O
				XANTHINE			x		Xanthine	CHEBI:17712	C00385	C5H4N4O2	InChI=1S/C5H4N4O2/c10-4-2-3(7-1-6-2)8-5(11)9-4/h1H,(H3,6,7,8,9,10,11)	LRFVTYWOQMYALW-UHFFFAOYSA-N	O=C1NC2=C(NC=N2)C(=O)N1
				5-OXOPROLINE			x		Pyroglutamic acid	CHEBI:18183	C01879	C5H7NO3	InChI=1S/C5H7NO3/c7-4-2-1-3(6-4)5(8)9/h3H,1-2H2,(H,6,7)(H,8,9)/t3-/m0/s1	ODHCTXKNWHHXJC-VKHMYHEASA-N	OC(=O)[C@@H]1CCC(=O)N1
				2-METHYLBUTYRIC ACID			x		Ethylmethylacetic acid	CHEBI:37070	C18319	C5H10O2	InChI=1S/C5H10O2/c1-3-4(2)5(6)7/h4H,3H2,1-2H3,(H,6,7)	WLAMNBDJUVNPJU-UHFFFAOYSA-N	CCC(C)C(O)=O
				3-Methylvaleric acid			x		3-Methylvaleric acid				InChI=1/C6H12O2/c1-3-5(2)4-6(7)8/h5H,3-4H2,1-2H3,(H,7,8)	IGIDLTISMCAULB-UHFFFAOYNA-N	CCC(C)CC(O)=O
				ACETOACETIC ACID			x		Acetoacetic acid	CHEBI:15344	C00164	C4H6O3	InChI=1S/C4H6O3/c1-3(5)2-4(6)7/h2H2,1H3,(H,6,7)	WDJHALXBUFZDSR-UHFFFAOYSA-N	CC(=O)CC(O)=O
				Acetoin			x		Acetoin	CHEBI:15688	C00466	C4H8O2	InChI=1S/C4H8O2/c1-3(5)4(2)6/h3,5H,1-2H3	ROWKJAVDOGWPAT-UHFFFAOYSA-N	CC(O)C(C)=O
				BUTYRIC ACID			x		Butyric acid	CHEBI:30772	C00246	C4H8O2	InChI=1S/C4H8O2/c1-2-3-4(5)6/h2-3H2,1H3,(H,5,6)	FERIUCNNQQJTOY-UHFFFAOYSA-N	CCCC(O)=O
				HEXANOIC ACID			x		Caproic acid	CHEBI:30776	C01585	C6H12O2	InChI=1S/C6H12O2/c1-2-3-4-5-6(7)8/h2-5H2,1H3,(H,7,8)	FUZZWVXGSFPDMH-UHFFFAOYSA-N	CCCCCC(O)=O
				ISOBUTYRIC ACID			x		Isobutyric acid	CHEBI:16135	C02632	C4H8O2	InChI=1S/C4H8O2/c1-3(2)4(5)6/h3H,1-2H3,(H,5,6)	KQNPFQTWMSNSAP-UHFFFAOYSA-N	CC(C)C(O)=O
				ISOVALERIC ACID			x		Isovaleric acid	CHEBI:28484	C08262	C5H10O2	InChI=1S/C5H10O2/c1-4(2)3-5(6)7/h4H,3H2,1-2H3,(H,6,7)	GWYFCOCPABKNJV-UHFFFAOYSA-N	CC(C)CC(O)=O
				METHACRYLIC ACID			x		Methacrylic acid	CHEBI:25219	C01771	C4H6O2	InChI=1S/C4H6O2/c1-3(2)4(5)6/h1H2,2H3,(H,5,6)	CERQOIWHTDAKMF-UHFFFAOYSA-N	CC(=C)C(O)=O
				Propionic acid			x		Propionic acid	CHEBI:30768	C00163	C3H6O2	InChI=1S/C3H6O2/c1-2-3(4)5/h2H2,1H3,(H,4,5)	XBDQKXXYIPTUBI-UHFFFAOYSA-N	CCC(O)=O
				TIGLIC ACID			x		Tiglic acid	CHEBI:36432	C08279	C5H8O2	InChI=1S/C5H8O2/c1-3-4(2)5(6)7/h3H,1-2H3,(H,6,7)/b4-3+	UIERETOOQGIECD-ONEGZZNKSA-N	C\C=C(/C)C(O)=O
				VALERIC ACID			x		Valeric acid	CHEBI:17418	C00803	C5H10O2	InChI=1S/C5H10O2/c1-2-3-4-5(6)7/h2-4H2,1H3,(H,6,7)	NQPDZGIKBAWPEJ-UHFFFAOYSA-N	CCCCC(O)=O
Metabolic profiling in Caenorhabditis elegans provides an ubiased approach to investigations of dosage dependent lead toxicity	Sudama	2013	23335868	Guanine				x	Guanine	CHEBI:16235	C00242	C5H5N5O	InChI=1S/C5H5N5O/c6-5-9-3-2(4(11)10-5)7-1-8-3/h1H,(H4,6,7,8,9,10,11)	UYTPUPDQBNUYGX-UHFFFAOYSA-N	NC1=NC(=O)C2=C(N1)N=CN2
				Guanosine				x	Guanosine	CHEBI:16750	C00387	C10H13N5O5	InChI=1S/C10H13N5O5/c11-10-13-7-4(8(19)14-10)12-2-15(7)9-6(18)5(17)3(1-16)20-9/h2-3,5-6,9,16-18H,1H2,(H3,11,13,14,19)/t3-,5-,6-,9-/m1/s1	NYHBQMYGNKIUIF-UUOKFMHZSA-N	NC1=NC2=C(N=CN2[C@@H]2O[C@H](CO)[C@@H](O)[C@H]2O)C(=O)N1
				tryptophan				x	L-Tryptophan	CHEBI:16828	C00078	C11H12N2O2	InChI=1S/C11H12N2O2/c12-9(11(14)15)5-7-6-13-10-4-2-1-3-8(7)10/h1-4,6,9,13H,5,12H2,(H,14,15)/t9-/m0/s1	QIVBCDIJIAJPQS-VIFPVBQESA-N	N[C@@H](CC1=CNC2=CC=CC=C12)C(O)=O
				tyrosine				x	L-Tyrosine	CHEBI:17895	C00082	C9H11NO3	InChI=1S/C9H11NO3/c10-8(9(12)13)5-6-1-3-7(11)4-2-6/h1-4,8,11H,5,10H2,(H,12,13)/t8-/m0/s1	OUYCCCASQSFEME-QMMMGPOBSA-N	N[C@@H](CC1=CC=C(O)C=C1)C(O)=O
				uric acid				x	Uric acid	CHEBI:17775	C00366	C5H4N4O3	InChI=1S/C5H4N4O3/c10-3-1-2(7-4(11)6-1)8-5(12)9-3/h(H4,6,7,8,9,10,11,12)	LEHOTFFKMJEONL-UHFFFAOYSA-N	O=C1NC2=C(N1)C(=O)NC(=O)N2
				xanthine				x	Xanthine	CHEBI:17712	C00385	C5H4N4O2	InChI=1S/C5H4N4O2/c10-4-2-3(7-1-6-2)8-5(11)9-4/h1H,(H3,6,7,8,9,10,11)	LRFVTYWOQMYALW-UHFFFAOYSA-N	O=C1NC2=C(NC=N2)C(=O)N1
				xanthosine				x	Xanthosine	CHEBI:18107	C01762	C10H12N4O6	InChI=1S/C10H12N4O6/c15-1-3-5(16)6(17)9(20-3)14-2-11-4-7(14)12-10(19)13-8(4)18/h2-3,5-6,9,15-17H,1H2,(H2,12,13,18,19)/t3-,5-,6-,9-/m1/s1	UBORTCNDUKBEOP-UUOKFMHZSA-N	OC[C@H]1O[C@H]([C@H](O)[C@@H]1O)N1C=NC2=C1N=C(O)N=C2O
				kynurenine				x	Kynurenine	CHEBI:28683		C10H12N2O3	InChI=1S/C10H12N2O3/c11-7-4-2-1-3-6(7)9(13)5-8(12)10(14)15/h1-4,8H,5,11-12H2,(H,14,15)	YGPSJZOEDVAXAB-UHFFFAOYSA-N	NC(CC(=O)c1ccccc1N)C(O)=O
				4-Hydroxybenzoic acid				x	4-Hydroxybenzoic acid	CHEBI:30763	C00156	C7H6O3	InChI=1S/C7H6O3/c8-6-3-1-5(2-4-6)7(9)10/h1-4,8H,(H,9,10)	FJKROLUGYXJWQN-UHFFFAOYSA-N	OC(=O)C1=CC=C(O)C=C1
				8-hydroxyguanine				x	8-Hydroxyguanine	CHEBI:52617		C5H5N5O2	InChI=1S/C5H5N5O2/c6-4-8-2-1(3(11)10-4)7-5(12)9-2/h(H5,6,7,8,9,10,11,12)	CLGFIVUFZRGQRP-UHFFFAOYSA-N	Nc1nc2[nH]c(=O)[nH]c2c(=O)[nH]1
Metabolomics Analysis Uncovers That Dietary Restriction Buffers Metabolic Changes Associated with Aging in Caenorhabditis elegans	Pontoizeau	2014	24819046	Alanine	x				Alanine	CHEBI:16449	C01401	C3H7NO2	InChI=1S/C3H7NO2/c1-2(4)3(5)6/h2H,4H2,1H3,(H,5,6)	QNAYBMKLOCPYGJ-UHFFFAOYSA-N	CC(N)C(O)=O
				Betaine	x				Betaine	CHEBI:17750	C00719	C5H11NO2	InChI=1S/C5H11NO2/c1-6(2,3)4-5(7)8/h4H2,1-3H3	KWIUHFFTVRNATP-UHFFFAOYSA-N	C[N+](C)(C)CC([O-])=O
				Choline	x				Choline	CHEBI:15354		C5H14NO	InChI=1S/C5H14NO/c1-6(2,3)4-5-7/h7H,4-5H2,1-3H3/q+1	OEYIOHPDSNJKLS-UHFFFAOYSA-N	C[N+](C)(C)CCO
				Cystathionine	x				Cystathionine	CHEBI:17755		C7H14N2O4S	InChI=1S/C7H14N2O4S/c8-4(6(10)11)1-2-14-3-5(9)7(12)13/h4-5H,1-3,8-9H2,(H,10,11)(H,12,13)	ILRYLPWNYFXEMH-UHFFFAOYSA-N	NC(CCSCC(N)C(O)=O)C(O)=O
				Formate	x				Formic acid	CHEBI:30751	C00058	CH2O2	InChI=1S/CH2O2/c2-1-3/h1H,(H,2,3)	BDAGIHXWWSANSR-UHFFFAOYSA-N	[H]C(O)=O
				GPC	x				Glycerophosphocholine	CHEBI:16870	C00670	C8H20NO6P	InChI=1S/C8H20NO6P/c1-9(2,3)4-5-14-16(12,13)15-7-8(11)6-10/h8,10-11H,4-7H2,1-3H3/t8-/m1/s1	SUHOQUVVVLNYQR-MRVPVSSYSA-N	C[N+](C)(C)CCOP([O-])(=O)OC[C@H](O)CO
				Glutamate	x				Glutamic acid	CHEBI:18237		C5H9NO4	InChI=1S/C5H9NO4/c6-3(5(9)10)1-2-4(7)8/h3H,1-2,6H2,(H,7,8)(H,9,10)	WHUUTDBJXJRKMK-UHFFFAOYSA-N	NC(CCC(O)=O)C(O)=O
				Glutamine	x				Glutamine	CHEBI:28300		C5H10N2O3	InChI=1S/C5H10N2O3/c6-3(5(9)10)1-2-4(7)8/h3H,1-2,6H2,(H2,7,8)(H,9,10)	ZDXPYRJPNDTMRX-UHFFFAOYSA-N	NC(CCC(N)=O)C(O)=O
				Isoleucine	x				Isoleucine			C6H13NO2	InChI=1/C6H13NO2/c1-3-4(2)5(7)6(8)9/h4-5H,3,7H2,1-2H3,(H,8,9)	AGPKZVBTJJNPAG-UHFFFAOYNA-N	CCC(C)C(N)C(O)=O
				Leucine	x				Leucine	CHEBI:25017		C6H13NO2	InChI=1S/C6H13NO2/c1-4(2)3-5(7)6(8)9/h4-5H,3,7H2,1-2H3,(H,8,9)	ROHFNLRQFUQHCH-UHFFFAOYSA-N	CC(C)CC(N)C(O)=O
				Lysine	x				Lysine	CHEBI:25094		C6H14N2O2	InChI=1S/C6H14N2O2/c7-4-2-1-3-5(8)6(9)10/h5H,1-4,7-8H2,(H,9,10)	KDXKERNSBIXSRK-UHFFFAOYSA-N	NCCCCC(N)C(O)=O
				Phenylalanine	x				Phenylalanine	CHEBI:28044		C9H11NO2	InChI=1S/C9H11NO2/c10-8(9(11)12)6-7-4-2-1-3-5-7/h1-5,8H,6,10H2,(H,11,12)	COLNVLDHVKWLRT-UHFFFAOYSA-N	NC(Cc1ccccc1)C(O)=O
				Phosphocholine	x				Phosphorylcholine	CHEBI:18132		C5H14NO4P	InChI=1S/C5H14NO4P/c1-6(2,3)4-5-10-11(7,8)9/h4-5H2,1-3H3,(H-,7,8,9)/p+1	YHHSONZFOIEMCP-UHFFFAOYSA-O	C[N+](C)(C)CCOP(O)(O)=O
				Succinate	x				Succinic acid	CHEBI:15741	C00042	C4H6O4	InChI=1S/C4H6O4/c5-3(6)1-2-4(7)8/h1-2H2,(H,5,6)(H,7,8)	KDYFGRWQOYBRFD-UHFFFAOYSA-N	C[N+](C)(C)CCOP(O)(O)=O
				Tyrosine	x				Tyrosine	CHEBI:18186		C9H11NO3	InChI=1S/C9H11NO3/c10-8(9(12)13)5-6-1-3-7(11)4-2-6/h1-4,8,11H,5,10H2,(H,12,13)	OUYCCCASQSFEME-UHFFFAOYSA-N	NC(Cc1ccc(O)cc1)C(O)=O
				Trehalose	x				Trehalose	CHEBI:16551	C01083	C12H22O11	InChI=1S/C12H22O11/c13-1-3-5(15)7(17)9(19)11(21-3)23-12-10(20)8(18)6(16)4(2-14)22-12/h3-20H,1-2H2/t3-,4-,5-,6-,7+,8+,9-,10-,11-,12-/m1/s1	HDTRYLNUVZCQOY-LIZSDCNHSA-N	OC[C@H]1O[C@H](O[C@H]2O[C@H](CO)[C@@H](O)[C@H](O)[C@H]2O)[C@H](O)[C@@H](O)[C@@H]1O
				Valine	x				Valine	CHEBI:27266		C5H11NO2	InChI=1S/C5H11NO2/c1-3(2)4(6)5(7)8/h3-4H,6H2,1-2H3,(H,7,8)	KZSNJWFQEVHDMF-UHFFFAOYSA-N	CC(C)C(N)C(O)=O
				Arginine	x				Arginine	CHEBI:29016		C6H14N4O2	InChI=1S/C6H14N4O2/c7-4(5(11)12)2-1-3-10-6(8)9/h4H,1-3,7H2,(H,11,12)(H4,8,9,10)	ODKSFYDXXFIFQN-UHFFFAOYSA-N	NC(CCCNC(N)=N)C(O)=O
				Acetate	x				Acetic acid	CHEBI:15366	C00033	C2H4O2	InChI=1S/C2H4O2/c1-2(3)4/h1H3,(H,3,4)	QTBSBXVTEAMEQO-UHFFFAOYSA-N	CC(O)=O
				Lactate	x				Lactic acid			C3H6O3	InChI=1/C3H6O3/c1-2(4)3(5)6/h2,4H,1H3,(H,5,6)	JVTAAEKCZFNVCJ-UHFFFAOYNA-N	CC(O)C(O)=O
				Glycerol	x				Glycerol	CHEBI:17754	C00116	C3H8O3	InChI=1S/C3H8O3/c4-1-3(6)2-5/h3-6H,1-2H2	PEDCQBHIVMGVHV-UHFFFAOYSA-N	OCC(O)CO
				Glycine	x				Glycine	CHEBI:15428	C00037	C2H5NO2	InChI=1S/C2H5NO2/c3-1-2(4)5/h1,3H2,(H,4,5)	DHMQDGOQFOQNFH-UHFFFAOYSA-N	NCC(O)=O
µHigh Resolution-Magic-Angle Spinning NMR Spectroscopy for Metabolic Phenotyping of Caenorhabditis elegas	Wong	2014	24897622	Acetate	x				Acetic acid	CHEBI:15366	C00033	C2H4O2	InChI=1S/C2H4O2/c1-2(3)4/h1H3,(H,3,4)	QTBSBXVTEAMEQO-UHFFFAOYSA-N	CC(O)=O
				acetoacetate	x				Acetoacetic acid	CHEBI:15344	C00164	C4H6O3	InChI=1S/C4H6O3/c1-3(5)2-4(6)7/h2H2,1H3,(H,6,7)	WDJHALXBUFZDSR-UHFFFAOYSA-N	CC(=O)CC(O)=O
				Adenine	x				Adenine	CHEBI:16708	C00147	C5H5N5	InChI=1S/C5H5N5/c6-4-3-5(9-1-7-3)10-2-8-4/h1-2H,(H3,6,7,8,9,10)	GFFGJBXGBJISGV-UHFFFAOYSA-N	NC1=C2NC=NC2=NC=N1
				Adenosine	x				Adenosine	CHEBI:16335	C00212	C10H13N5O4	InChI=1S/C10H13N5O4/c11-8-5-9(13-2-12-8)15(3-14-5)10-7(18)6(17)4(1-16)19-10/h2-4,6-7,10,16-18H,1H2,(H2,11,12,13)/t4-,6-,7-,10-/m1/s1	OIRDTQYFTABQOQ-KQYNXXCUSA-N	NC1=C2N=CN([C@@H]3O[C@H](CO)[C@@H](O)[C@H]3O)C2=NC=N1
				Alanine	x				Alanine	CHEBI:16449	C01401	C3H7NO2	InChI=1S/C3H7NO2/c1-2(4)3(5)6/h2H,4H2,1H3,(H,5,6)	QNAYBMKLOCPYGJ-UHFFFAOYSA-N	CC(N)C(O)=O
				beta-alanine	x				beta-Alanine	CHEBI:16958	C00099	C3H7NO2	InChI=1S/C3H7NO2/c4-2-1-3(5)6/h1-2,4H2,(H,5,6)	UCMIRNVEIXFBKS-UHFFFAOYSA-N	NCCC(O)=O
				gamma-aminobutyrate	x				Gamma-Aminobutyric acid	CHEBI:16865	C00334	C4H9NO2	InChI=1S/C4H9NO2/c5-3-1-2-4(6)7/h1-3,5H2,(H,6,7)	BTCSSZJGUNDROE-UHFFFAOYSA-N	NCCCC(O)=O
				Arginine	x				Arginine	CHEBI:29016		C6H14N4O2	InChI=1S/C6H14N4O2/c7-4(5(11)12)2-1-3-10-6(8)9/h4H,1-3,7H2,(H,11,12)(H4,8,9,10)	ODKSFYDXXFIFQN-UHFFFAOYSA-N	NC(CCCNC(N)=N)C(O)=O
				asparagine	x				Asparagine	CHEBI:22653		C4H8N2O3	InChI=1S/C4H8N2O3/c5-2(4(8)9)1-3(6)7/h2H,1,5H2,(H2,6,7)(H,8,9)	DCXYFEDJOCDNAF-UHFFFAOYSA-N	NC(CC(N)=O)C(O)=O
				aspartate	x				Aspartic acid	CHEBI:22660		C4H7NO4	InChI=1S/C4H7NO4/c5-2(4(8)9)1-3(6)7/h2H,1,5H2,(H,6,7)(H,8,9)	CKLJMWTZIZZHCS-UHFFFAOYSA-N	NC(CC(O)=O)C(O)=O
				atp	x				ATP	CHEBI:15422	C00002	C10H16N5O13P3	InChI=1S/C10H16N5O13P3/c11-8-5-9(13-2-12-8)15(3-14-5)10-7(17)6(16)4(26-10)1-25-30(21,22)28-31(23,24)27-29(18,19)20/h2-4,6-7,10,16-17H,1H2,(H,21,22)(H,23,24)(H2,11,12,13)(H2,18,19,20)/t4-,6-,7-,10-/m1/s1	ZKHQWZAMYRWXGA-KQYNXXCUSA-N	NC1=NC=NC2=C1N=CN2[C@@H]1O[C@H](COP(O)(=O)OP(O)(=O)OP(O)(O)=O)[C@@H](O)[C@H]1O
				betaine	x				Betaine	CHEBI:17750	C00719	C5H11NO2	InChI=1S/C5H11NO2/c1-6(2,3)4-5(7)8/h4H2,1-3H3	KWIUHFFTVRNATP-UHFFFAOYSA-N	C[N+](C)(C)CC([O-])=O
				CFA	x
				choline	x				Choline	CHEBI:15354		C5H14NO	InChI=1S/C5H14NO/c1-6(2,3)4-5-7/h7H,4-5H2,1-3H3/q+1	OEYIOHPDSNJKLS-UHFFFAOYSA-N	C[N+](C)(C)CCO
				creatinine	x				Creatinine	CHEBI:16737	C00791	C4H7N3O	InChI=1S/C4H7N3O/c1-7-2-3(8)6-4(7)5/h2H2,1H3,(H2,5,6,8)	DDRJAANPRJIHGJ-UHFFFAOYSA-N	CN1CC(=O)NC1=N
				Dihydrouracil	x				Dihydrouracil	CHEBI:15901	C00429	C4H6N2O2	InChI=1S/C4H6N2O2/c7-3-1-2-5-4(8)6-3/h1-2H2,(H2,5,6,7,8)	OIVLITBTBDPEFK-UHFFFAOYSA-N	O=C1CCNC(=O)N1
				formate	x				Formic acid	CHEBI:30751	C00058	CH2O2	InChI=1S/CH2O2/c2-1-3/h1H,(H,2,3)	BDAGIHXWWSANSR-UHFFFAOYSA-N	[H]C(O)=O
				beta-galactose	x				beta-D-Galactose	CHEBI:28034	C00962	C6H12O6	InChI=1S/C6H12O6/c7-1-2-3(8)4(9)5(10)6(11)12-2/h2-11H,1H2/t2-,3+,4+,5-,6-/m1/s1	WQZGKKKJIJFFOK-FPRJBGLDSA-N	OC[C@H]1O[C@@H](O)[C@H](O)[C@@H](O)[C@H]1O
				alpha-glucose	x				alpha-D-Glucose	CHEBI:17925	C00267	C6H12O6	InChI=1S/C6H12O6/c7-1-2-3(8)4(9)5(10)6(11)12-2/h2-11H,1H2/t2-,3-,4+,5-,6+/m1/s1	WQZGKKKJIJFFOK-DVKNGEFBSA-N	OC[C@H]1O[C@H](O)[C@H](O)[C@@H](O)[C@@H]1O
				beta-glucose	x				beta-D-Glucose	CHEBI:15903	C00221	C6H12O6	InChI=1S/C6H12O6/c7-1-2-3(8)4(9)5(10)6(11)12-2/h2-11H,1H2/t2-,3-,4+,5-,6-/m1/s1	WQZGKKKJIJFFOK-VFUOTHLCSA-N	OC[C@H]1O[C@@H](O)[C@H](O)[C@@H](O)[C@@H]1O
				glutamate	x				Glutamic acid	CHEBI:18237		C5H9NO4	InChI=1S/C5H9NO4/c6-3(5(9)10)1-2-4(7)8/h3H,1-2,6H2,(H,7,8)(H,9,10)	WHUUTDBJXJRKMK-UHFFFAOYSA-N	NC(CCC(O)=O)C(O)=O
				glutamine	x				Glutamine	CHEBI:28300		C5H10N2O3	InChI=1S/C5H10N2O3/c6-3(5(9)10)1-2-4(7)8/h3H,1-2,6H2,(H2,7,8)(H,9,10)	ZDXPYRJPNDTMRX-UHFFFAOYSA-N	NC(CCC(N)=O)C(O)=O
				Glutathione	x				Glutathione	CHEBI:16856	C00051	C10H17N3O6S	InChI=1S/C10H17N3O6S/c11-5(10(18)19)1-2-7(14)13-6(4-20)9(17)12-3-8(15)16/h5-6,20H,1-4,11H2,(H,12,17)(H,13,14)(H,15,16)(H,18,19)/t5-,6-/m0/s1	RWSXRVCMGQZWBV-WDSKDSINSA-N	N[C@@H](CCC(=O)N[C@@H](CS)C(=O)NCC(O)=O)C(O)=O
				gpc	x				Glycerophosphocholine	CHEBI:16870	C00670	C8H20NO6P	InChI=1S/C8H20NO6P/c1-9(2,3)4-5-14-16(12,13)15-7-8(11)6-10/h8,10-11H,4-7H2,1-3H3/t8-/m1/s1	SUHOQUVVVLNYQR-MRVPVSSYSA-N	C[N+](C)(C)CCOP([O-])(=O)OC[C@H](O)CO
				glycerol	x				Glycerol	CHEBI:17754	C00116	C3H8O3	InChI=1S/C3H8O3/c4-1-3(6)2-5/h3-6H,1-2H2	PEDCQBHIVMGVHV-UHFFFAOYSA-N	OCC(O)CO
				glycine	x				Glycine	CHEBI:15428	C00037	C2H5NO2	InChI=1S/C2H5NO2/c3-1-2(4)5/h1,3H2,(H,4,5)	DHMQDGOQFOQNFH-UHFFFAOYSA-N	NCC(O)=O
				guanosine	x				Guanosine	CHEBI:16750	C00387	C10H13N5O5	InChI=1S/C10H13N5O5/c11-10-13-7-4(8(19)14-10)12-2-15(7)9-6(18)5(17)3(1-16)20-9/h2-3,5-6,9,16-18H,1H2,(H3,11,13,14,19)/t3-,5-,6-,9-/m1/s1	NYHBQMYGNKIUIF-UUOKFMHZSA-N	NC1=NC2=C(N=CN2[C@@H]2O[C@H](CO)[C@@H](O)[C@H]2O)C(=O)N1
				indole	x				Indole	CHEBI:16881	C00463	C8H7N	InChI=1S/C8H7N/c1-2-4-8-7(3-1)5-6-9-8/h1-6,9H	SIKJAQJRHWYJAI-UHFFFAOYSA-N	N1C=CC2=C1C=CC=C2
				inosine	x				Inosine	CHEBI:17596	C00294	C10H12N4O5	InChI=1S/C10H12N4O5/c15-1-4-6(16)7(17)10(19-4)14-3-13-5-8(14)11-2-12-9(5)18/h2-4,6-7,10,15-17H,1H2,(H,11,12,18)/t4-,6-,7-,10-/m1/s1	UGQMRVRMYYASKQ-KQYNXXCUSA-N	OC[C@H]1O[C@H]([C@H](O)[C@@H]1O)N1C=NC2=C1NC=NC2=O
				Isoleucine	x				Isoleucine			C6H13NO2	InChI=1/C6H13NO2/c1-3-4(2)5(7)6(8)9/h4-5H,3,7H2,1-2H3,(H,8,9)	AGPKZVBTJJNPAG-UHFFFAOYNA-N	CCC(C)C(N)C(O)=O
				Lactate	x				Lactic acid			C3H6O3	InChI=1/C3H6O3/c1-2(4)3(5)6/h2,4H,1H3,(H,5,6)	JVTAAEKCZFNVCJ-UHFFFAOYNA-N	CC(O)C(O)=O
				Leucine	x				Leucine	CHEBI:25017		C6H13NO2	InChI=1S/C6H13NO2/c1-4(2)3-5(7)6(8)9/h4-5H,3,7H2,1-2H3,(H,8,9)	ROHFNLRQFUQHCH-UHFFFAOYSA-N	CC(C)CC(N)C(O)=O
				lipids	x
				lysine	x				Lysine	CHEBI:25094		C6H14N2O2	InChI=1S/C6H14N2O2/c7-4-2-1-3-5(8)6(9)10/h5H,1-4,7-8H2,(H,9,10)	KDXKERNSBIXSRK-UHFFFAOYSA-N	NCCCCC(N)C(O)=O
				methanol	x				Methanol	CHEBI:17790	C00132	CH4O	InChI=1S/CH4O/c1-2/h2H,1H3	OKKJLVBELUTLKV-UHFFFAOYSA-N	CO
				methionine	x				Methionine	CHEBI:16811		C5H11NO2S	InChI=1S/C5H11NO2S/c1-9-3-2-4(6)5(7)8/h4H,2-3,6H2,1H3,(H,7,8)	FFEARJCKVFRZRR-UHFFFAOYSA-N	CSCCC(N)C(O)=O
				myo-inositol	x				Myoinositol	CHEBI:24848	C00137	C6H12O6	InChI=1S/C6H12O6/c7-1-2(8)4(10)6(12)5(11)3(1)9/h1-12H	CDAISMWEOUEBRE-UHFFFAOYSA-N	OC1C(O)C(O)C(O)C(O)C1O
				n6-acetyllyine	x				N6-Acetyl-Lysine
				nicotinate	x				Nicotinic acid	CHEBI:15940	C00253	C6H5NO2	InChI=1S/C6H5NO2/c8-6(9)5-2-1-3-7-4-5/h1-4H,(H,8,9)	PVNIIMVLHYAWGP-UHFFFAOYSA-N	OC(=O)C1=CN=CC=C1
				ornithine	x				Ornithine	CHEBI:18257		C5H12N2O2	InChI=1S/C5H12N2O2/c6-3-1-2-4(7)5(8)9/h4H,1-3,6-7H2,(H,8,9)	AHLPHDHHMVZTML-UHFFFAOYSA-N	NCCCC(N)C(O)=O
				Phenylalanine	x				Phenylalanine	CHEBI:28044		C9H11NO2	InChI=1S/C9H11NO2/c10-8(9(11)12)6-7-4-2-1-3-5-7/h1-5,8H,6,10H2,(H,11,12)	COLNVLDHVKWLRT-UHFFFAOYSA-N	NC(Cc1ccccc1)C(O)=O
				Phosphocholine	x				Phosphorylcholine	CHEBI:18132		C5H14NO4P	InChI=1S/C5H14NO4P/c1-6(2,3)4-5-10-11(7,8)9/h4-5H2,1-3H3,(H-,7,8,9)/p+1	YHHSONZFOIEMCP-UHFFFAOYSA-O	C[N+](C)(C)CCOP(O)(O)=O
				2-phosphoglycerate	x				2-Phosphoglyceric acid	CHEBI:24344		C3H7O7P	InChI=1S/C3H7O7P/c4-1-2(3(5)6)10-11(7,8)9/h2,4H,1H2,(H,5,6)(H2,7,8,9)	GXIURPTVHJPJLF-UHFFFAOYSA-N	OCC(OP(O)(O)=O)C(O)=O
				serine	x				Serine	CHEBI:17822		C3H7NO3	InChI=1S/C3H7NO3/c4-2(1-5)3(6)7/h2,5H,1,4H2,(H,6,7)	MTCFGRXMJLQNBG-UHFFFAOYSA-N	NC(CO)C(O)=O
				sucrose	x				Sucrose	CHEBI:17992	C00089	C12H22O11	InChI=1S/C12H22O11/c13-1-4-6(16)8(18)9(19)11(21-4)23-12(3-15)10(20)7(17)5(2-14)22-12/h4-11,13-20H,1-3H2/t4-,5-,6-,7-,8+,9-,10+,11-,12+/m1/s1	CZMRCDWAGMRECN-UGDNZRGBSA-N	OC[C@H]1O[C@@](CO)(O[C@H]2O[C@H](CO)[C@@H](O)[C@H](O)[C@H]2O)[C@@H](O)[C@@H]1O
				Trehalose	x				Trehalose	CHEBI:16551	C01083	C12H22O11	InChI=1S/C12H22O11/c13-1-3-5(15)7(17)9(19)11(21-3)23-12-10(20)8(18)6(16)4(2-14)22-12/h3-20H,1-2H2/t3-,4-,5-,6-,7+,8+,9-,10-,11-,12-/m1/s1	HDTRYLNUVZCQOY-LIZSDCNHSA-N	OC[C@H]1O[C@H](O[C@H]2O[C@H](CO)[C@@H](O)[C@H](O)[C@H]2O)[C@H](O)[C@@H](O)[C@@H]1O
				threonine	x				Threonine			C4H9NO3	InChI=1S/C4H9NO3/c1-2(6)3(5)4(7)8/h2-3,6H,5H2,1H3,(H,7,8)	AYFVYJQAPQTCCC-UHFFFAOYSA-N	CC(O)C(N)C(O)=O
				tyrosine	x				Tyrosine	CHEBI:18186		C9H11NO3	InChI=1S/C9H11NO3/c10-8(9(12)13)5-6-1-3-7(11)4-2-6/h1-4,8,11H,5,10H2,(H,12,13)	OUYCCCASQSFEME-UHFFFAOYSA-N	NC(Cc1ccc(O)cc1)C(O)=O
				unsaturated lipids	x
				uracil	x				Uracil	CHEBI:17568	C00106	C4H4N2O2	InChI=1S/C4H4N2O2/c7-3-1-2-5-4(8)6-3/h1-2H,(H2,5,6,7,8)	ISAKRJDGNUQOIC-UHFFFAOYSA-N	O=C1NC=CC(=O)N1
				uridine	x				Uridine	CHEBI:16704	C00299	C9H12N2O6	InChI=1S/C9H12N2O6/c12-3-4-6(14)7(15)8(17-4)11-2-1-5(13)10-9(11)16/h1-2,4,6-8,12,14-15H,3H2,(H,10,13,16)/t4-,6-,7-,8-/m1/s1	DRTQHJPVMGBUCF-XVFCMESISA-N	OC[C@H]1O[C@H]([C@H](O)[C@@H]1O)N1C=CC(=O)NC1=O
				valine	x				Valine	CHEBI:27266		C5H11NO2	InChI=1S/C5H11NO2/c1-3(2)4(6)5(7)8/h3-4H,6H2,1-2H3,(H,7,8)	KZSNJWFQEVHDMF-UHFFFAOYSA-N	CC(C)C(N)C(O)=O
Metabolomic changes in Caenorhabditis elegans lifespan mutants as evident from GC-EI-MS and GC-APCI-TOF-MS profiling	Jaeger	2014	no PMID	Boric acid			x		Boric acid	CHEBI:33118	C12486	BH3O3	InChI=1S/BH3O3/c2-1(3)4/h2-4H	KGBXLFKZBHKPEV-UHFFFAOYSA-N	[H]OB(O[H])O[H]
				2-Hydroxypryridine			x		2-Hydroxypyridine	CHEBI:16540	C02502	C5H5NO	InChI=1S/C5H5NO/c7-5-3-1-2-4-6-5/h1-4H,(H,6,7)	UBQKCCHYAOITMY-UHFFFAOYSA-N	Oc1ccccn1
				Pyruvic acid			x		Pyruvic acid	CHEBI:32816	C00022	C3H4O3	InChI=1S/C3H4O3/c1-2(4)3(5)6/h1H3,(H,5,6)	LCTONWCANYUPML-UHFFFAOYSA-N	CC(=O)C(O)=O
				Lactic acid			x		Lactic acid			C3H6O3	InChI=1/C3H6O3/c1-2(4)3(5)6/h2,4H,1H3,(H,5,6)	JVTAAEKCZFNVCJ-UHFFFAOYNA-N	CC(O)C(O)=O
				Hexanoic acid			x		Caproic acid	CHEBI:30776	C01585	C6H12O2	InChI=1S/C6H12O2/c1-2-3-4-5-6(7)8/h2-5H2,1H3,(H,7,8)	FUZZWVXGSFPDMH-UHFFFAOYSA-N	CCCCCC(O)=O
				Glycolic acid			x		Glycolic acid	CHEBI:17497	C00160	C2H4O3	InChI=1S/C2H4O3/c3-1-2(4)5/h3H,1H2,(H,4,5)	AEMRFAOFKBGASW-UHFFFAOYSA-N	OCC(O)=O
				Valine			x		Valine	CHEBI:27266		C5H11NO2	InChI=1S/C5H11NO2/c1-3(2)4(6)5(7)8/h3-4H,6H2,1-2H3,(H,7,8)	KZSNJWFQEVHDMF-UHFFFAOYSA-N	CC(C)C(N)C(O)=O
				L-Alanine			x		Alanine	CHEBI:16449	C141	C3H7NO2	InChI=1S/C3H7NO2/c1-2(4)3(5)6/h2H,4H2,1H3,(H,5,6)	QNAYBMKLOCPYGJ-UHFFFAOYSA-N	CC(N)C(O)=O
				Hydroxylamine			x		Hydroxylamine	CHEBI:15429	C00192	H3NO	InChI=1S/H3NO/c1-2/h2H,1H2	AVXURJPOCDRRFD-UHFFFAOYSA-N	NO
				Glycine			x		Glycine	CHEBI:15428	C00037	C2H5NO2	InChI=1S/C2H5NO2/c3-1-2(4)5/h1,3H2,(H,4,5)	DHMQDGOQFOQNFH-UHFFFAOYSA-N	NCC(O)=O
				2-Hydroxybutyric acid			x		2-Hydroxybutyric acid	CHEBI:1148	C05984	C4H8O3	InChI=1S/C4H8O3/c1-2-3(5)4(6)7/h3,5H,2H2,1H3,(H,6,7)	AFENDNXGAFYKQO-UHFFFAOYSA-N	CCC(O)C(O)=O
				Oxalic acid			x		Oxalic acid	CHEBI:16995	C00209	C2H2O4	InChI=1S/C2H2O4/c3-1(4)2(5)6/h(H,3,4)(H,5,6)	MUBZPKHOEPUJKR-UHFFFAOYSA-N	OC(=O)C(O)=O
				3-Hydroxypyridine			x		3-Hydroxypyridine	CHEBI:87440		C5H5NO	InChI=1S/C5H5NO/c7-5-2-1-3-6-4-5/h1-4,7H	GRFNBEZIAWKNCO-UHFFFAOYSA-N	Oc1cccnc1
				Leucine			x		Leucine	CHEBI:2517		C6H13NO2	InChI=1S/C6H13NO2/c1-4(2)3-5(7)6(8)9/h4-5H,3,7H2,1-2H3,(H,8,9)	ROHFNLRQFUQHCH-UHFFFAOYSA-N	CC(C)CC(N)C(O)=O
				Isobutyric acid			x		Isobutyric acid	CHEBI:16135	C02632	C4H8O2	InChI=1S/C4H8O2/c1-3(2)4(5)6/h3H,1-2H3,(H,5,6)	KQNPFQTWMSNSAP-UHFFFAOYSA-N	CC(C)C(O)=O
				L-Mimosine			x		L-Mimosine	CHEBI:29063	C04771	C8H10N2O4	InChI=1S/C8H10N2O4/c9-5(8(13)14)3-10-2-1-6(11)7(12)4-10/h1-2,4-5,12H,3,9H2,(H,13,14)/t5-/m0/s1	WZNJWVWKTVETCG-YFKPBYRVSA-N	C1=C(C(C=CN1C[C@@H](C(O)=O)N)=O)O
				2-Aminobutyric acid			x		2-Aminobutyric acid	CHEBI:35621		C4H9NO2	InChI=1S/C4H9NO2/c1-2-3(5)4(6)7/h3H,2,5H2,1H3,(H,6,7)	QWCKQJZIFLGMSD-UHFFFAOYSA-N	CCC(N)C(O)=O
				Methylphosphate			x		Methylphosphoric acid	CHEBI:59761		CH3O4P	InChI=1S/CH5O4P/c1-5-6(2,3)4/h1H3,(H2,2,3,4)/p-2	CAAULPUQFIIOTL-UHFFFAOYSA-L	COP([O-])([O-])=O
				Benzoic acid			x		Benzoic acid	CHEBI:30746	C00180	C7H6O2	InChI=1S/C7H6O2/c8-7(9)6-4-2-1-3-5-6/h1-5H,(H,8,9)	WPYMKLBDIGXBTP-UHFFFAOYSA-N	OC(=O)C1=CC=CC=C1
				Betahistine			x		Betahistine	CHEBI:35677	D07522	C8H12N2	InChI=1S/C8H12N2/c1-9-7-5-8-4-2-3-6-10-8/h2-4,6,9H,5,7H2,1H3	UUQMNUMQCIQDMZ-UHFFFAOYSA-N	CNCCc1ccccn1
				Urea			x		Urea	CHEBI:16199	C00086	CH4N2O	InChI=1S/CH4N2O/c2-1(3)4/h(H4,2,3,4)	XSQUKJJJFZCRTK-UHFFFAOYSA-N	NC(N)=O
				Ethanolamine			x		Ethanolamine	CHEBI:16000	C00189	C2H7NO	InChI=1S/C2H7NO/c3-1-2-4/h4H,1-3H2	HZAXFHJVJLSVMW-UHFFFAOYSA-N	NCCO
				Glycerol			x		Glycerol	CHEBI:17754	C00116	C3H8O3	InChI=1S/C3H8O3/c4-1-3(6)2-5/h3-6H,1-2H2	PEDCQBHIVMGVHV-UHFFFAOYSA-N	OCC(O)CO
				Phosphoric acid			x		Phosphoric acid	CHEBI:26078	C00009	H3O4P	InChI=1S/H3O4P/c1-5(2,3)4/h(H3,1,2,3,4)	NBIIXXVUZAFLBC-UHFFFAOYSA-N	OP(O)(O)=O
				Nicotinic acid			x		Nicotinic acid	CHEBI:15940	C00253	C6H5NO2	InChI=1S/C6H5NO2/c8-6(9)5-2-1-3-7-4-5/h1-4H,(H,8,9)	PVNIIMVLHYAWGP-UHFFFAOYSA-N	OC(=O)C1=CN=CC=C1
				Isoleucine			x		Isoleucine			C6H13NO2	InChI=1/C6H13NO2/c1-3-4(2)5(7)6(8)9/h4-5H,3,7H2,1-2H3,(H,8,9)	AGPKZVBTJJNPAG-UHFFFAOYNA-N	CCC(C)C(N)C(O)=O
				Proline			x		Proline	CHEBI:26271		C5H9NO2	InChI=1S/C5H9NO2/c7-5(8)4-2-1-3-6-4/h4,6H,1-3H2,(H,7,8)	ONIBWKKTOPOVIA-UHFFFAOYSA-N	OC(=O)C1CCCN1
				Succinic acid			x		Succinic acid	CHEBI:15741	C00042	C4H6O4	InChI=1S/C4H6O4/c5-3(6)1-2-4(7)8/h1-2H2,(H,5,6)(H,7,8)	KDYFGRWQOYBRFD-UHFFFAOYSA-N	OC(=O)CCC(O)=O
				Porphine			x		Pentaporphyrin I		C09541	C20H14N4	InChI=1S/C20H14N4/c1-2-14-10-16-5-6-18(23-16)12-20-8-7-19(24-20)11-17-4-3-15(22-17)9-13(1)21-14/h1-12,21-22H	JZRYQZJSTWVBBD-UHFFFAOYSA-N	N1C2=CC=C1\C=C1\C=CC(\C=C3\C=CC(\C=C4/N\C(\C=C4)=C/2)=N3)=N1
				Glyceric acid			x		Glyceric acid	CHEBI:33508	C00258	C3H6O4	InChI=1S/C3H6O4/c4-1-2(5)3(6)7/h2,4-5H,1H2,(H,6,7)	RBNPOMFGQQGHHO-UHFFFAOYSA-N	OC[C@@H](O)C(O)=O
				uracil			x		Uracil	CHEBI:17568	C00106	C4H4N2O2	InChI=1S/C4H4N2O2/c7-3-1-2-5-4(8)6-3/h1-2H,(H2,5,6,7,8)	ISAKRJDGNUQOIC-UHFFFAOYSA-N	O=C1NC=CC(=O)N1
				Fumaric acid			x		Fumaric acid	CHEBI:18012	C00122	C4H4O4	InChI=1S/C4H4O4/c5-3(6)1-2-4(7)8/h1-2H,(H,5,6)(H,7,8)/b2-1+	VZCYOOQTPOCHFL-OWOJBTEDSA-N	OC(=O)\C=C\C(O)=O
				Nonanoic acid			x		Nonanoic acid	CHEBI:29019	C01601	C9H18O2	InChI=1S/C9H18O2/c1-2-3-4-5-6-7-8-9(10)11/h2-8H2,1H3,(H,10,11)	FBUKVWPVBMHYJY-UHFFFAOYSA-N	CCCCCCCCC(O)=O
				Serine			x		Serine	CHEBI:17822		C3H7NO3	InChI=1S/C3H7NO3/c4-2(1-5)3(6)7/h2,5H,1,4H2,(H,6,7)	MTCFGRXMJLQNBG-UHFFFAOYSA-N	NC(CO)C(O)=O
				Threonine			x		Threonine			C4H9NO3	InChI=1S/C4H9NO3/c1-2(6)3(5)4(7)8/h2-3,6H,5H2,1H3,(H,7,8)	AYFVYJQAPQTCCC-UHFFFAOYSA-N	CC(O)C(N)C(O)=O
				Glutaric acid			x		Glutaric acid	CHEBI:17859	C00489	C5H8O4	InChI=1S/C5H8O4/c6-4(7)2-1-3-5(8)9/h1-3H2,(H,6,7)(H,8,9)	JFCQEDHGNNZCLN-UHFFFAOYSA-N	OC(=O)CCCC(O)=O
				1-Methylhydantoin			x		N-Methylhydantion	CHEBI:16354		C4H6N2O2	InChI=1S/C4H6N2O2/c1-6-2-3(7)5-4(6)8/h2H2,1H3,(H,5,7,8)	RHYBFKMFHLPQPH-UHFFFAOYSA-N	CN1CC(=O)NC1=O
				beta-alanine			x		beta-Alanine	CHEBI:16958	C00099	C3H7NO2	InChI=1S/C3H7NO2/c4-2-1-3(5)6/h1-2,4H2,(H,5,6)	UCMIRNVEIXFBKS-UHFFFAOYSA-N	NCCC(O)=O
				3-Aminoisobutyric acid			x		3-Aminoisobutanoic acid	CHEBI:27389	C05145	C4H9NO2	InChI=1S/C4H9NO2/c1-3(2-5)4(6)7/h3H,2,5H2,1H3,(H,6,7)	QCHPKSFMDHPSNR-UHFFFAOYSA-N	CC(CN)C(O)=O
				Nicotinamide			x		Nicotinamide	CHEBI:17154	C00153	C6H6N2O	InChI=1S/C6H6N2O/c7-6(9)5-2-1-3-8-4-5/h1-4H,(H2,7,9)	DFPAKSUCGFBDDF-UHFFFAOYSA-N	NC(=O)C1=CC=CN=C1
				Aminomalonic acid			x		Aminomalonic acid	CHEBI:17475	C00872	C3H5NO4	InChI=1S/C3H5NO4/c4-1(2(5)6)3(7)8/h1H,4H2,(H,5,6)(H,7,8)	JINBYESILADKFW-UHFFFAOYSA-N	NC(C(O)=O)C(O)=O
				L-Malic acid			x		L-Malic acid	CHEBI:30797	C00149	C4H6O5	InChI=1S/C4H6O5/c5-2(4(8)9)1-3(6)7/h2,5H,1H2,(H,6,7)(H,8,9)/t2-/m0/s1	BJEPYKJPYRNKOW-REOHCLBHSA-N	O[C@@H](CC(O)=O)C(O)=O
				Asparagine			x		Asparagine	CHEBI:22653		C4H8N2O3	InChI=1S/C4H8N2O3/c5-2(4(8)9)1-3(6)7/h2H,1,5H2,(H2,6,7)(H,8,9)	DCXYFEDJOCDNAF-UHFFFAOYSA-N	NC(CC(N)=O)C(O)=O
				Adipo-2,6-lactam			x		Adipo-2,6-Lactam				InChI=1S/C6H9NO3/c8-5-3-1-2-4(7-5)6(9)10/h4H,1-3H2,(H,7,8)(H,9,10)	FZXCPFJMYOQZCA-UHFFFAOYSA-N
				L-Methionine			x		Methionine	CHEBI:16811		C5H11NO2S	InChI=1S/C5H11NO2S/c1-9-3-2-4(6)5(7)8/h4H,2-3,6H2,1H3,(H,7,8)	FFEARJCKVFRZRR-UHFFFAOYSA-N	CSCCC(N)C(O)=O
				5-Oxoproline			x		Pyroglutamic acid	CHEBI:18183	C01879	C5H7NO3	InChI=1S/C5H7NO3/c7-4-2-1-3(6-4)5(8)9/h3H,1-2H2,(H,6,7)(H,8,9)/t3-/m0/s1	ODHCTXKNWHHXJC-VKHMYHEASA-N	OC(=O)[C@@H]1CCC(=O)N1
				L-Phenylalanine			x		Phenylalanine	CHEBI:2844		C9H11NO2	InChI=1S/C9H11NO2/c1-8(9(11)12)6-7-4-2-1-3-5-7/h1-5,8H,6,1H2,(H,11,12)	COLNVLDHVKWLRT-UHFFFAOYSA-N	NC(Cc1ccccc1)C(O)=O
				L-Aspartic acid			x		Aspartic acid	CHEBI:2266		C4H7NO4	InChI=1S/C4H7NO4/c5-2(4(8)9)1-3(6)7/h2H,1,5H2,(H,6,7)(H,8,9)	CKLJMWTZIZZHCS-UHFFFAOYSA-N	NC(CC(O)=O)C(O)=O
				L-Cystein			x		Cysteine	CHEBI:15356		C3H7NO2S	InChI=1S/C3H7NO2S/c4-2(1-7)3(5)6/h2,7H,1,4H2,(H,5,6)	XUJNEKJLAYXESH-UHFFFAOYSA-N	NC(CS)C(O)=O
				Threonic acid			x		Threonic acid	CHEBI:49060	C01620	C4H8O5	InChI=1S/C4H8O5/c5-1-2(6)3(7)4(8)9/h2-3,5-7H,1H2,(H,8,9)	JPIJQSOTBSSVTP-UHFFFAOYSA-N	OC[C@@H](O)[C@H](O)C(O)=O
				2-Hydroxyglutaric acid			x		2-Hydroxyglutaric acid	CHEBI:17084	C03196	C5H8O5	InChI=1S/C5H8O5/c6-3(5(9)10)1-2-4(7)8/h3,6H,1-2H2,(H,7,8)(H,9,10)	HWXBTNAVRSUOJR-UHFFFAOYSA-N	OC(CCC(O)=O)C(O)=O
				Phosphoenolpyruvic acid			x		Phosphoenolpyruvic acid	CHEBI:44897	C00074	C3H5O6P	InChI=1S/C3H5O6P/c1-2(3(4)5)9-10(6,7)8/h1H2,(H,4,5)(H2,6,7,8)	DTBNBXWJWCWCIK-UHFFFAOYSA-N	OC(=O)C(=C)OP(O)(O)=O
				Anthranilic acid			x		2-Aminobenzoic acid	CHEBI:30754	C00108	C7H7NO2	InChI=1S/C7H7NO2/c8-6-4-2-1-3-5(6)7(9)10/h1-4H,8H2,(H,9,10)	RWZYAGGXGHYGMB-UHFFFAOYSA-N	NC1=CC=CC=C1C(O)=O
				Dodecanoic acid			x		Dodecanoic acid	CHEBI:30805	C02679	C12H24O2	InChI=1S/C12H24O2/c1-2-3-4-5-6-7-8-9-10-11-12(13)14/h2-11H2,1H3,(H,13,14)	POULHZVOKOAJMA-UHFFFAOYSA-N	CCCCCCCCCCCC(O)=O
				L-Ornithine			x		Ornithine	CHEBI:18257		C5H12N2O2	InChI=1S/C5H12N2O2/c6-3-1-2-4(7)5(8)9/h4H,1-3,6-7H2,(H,8,9)	AHLPHDHHMVZTML-UHFFFAOYSA-N	NCCCC(N)C(O)=O
				L-Glutamic acid			x		Glutamic acid	CHEBI:18237		C5H9NO4	InChI=1S/C5H9NO4/c6-3(5(9)1)1-2-4(7)8/h3H,1-2,6H2,(H,7,8)(H,9,1)	WHUUTDBJXJRKMK-UHFFFAOYSA-N	NC(CCC(O)=O)C(O)=O
				L-Homocysteine			x		Homocysteine	CHEBI:17230	C00155	C4H9NO2S	InChI=1S/C4H9NO2S/c5-3(1-2-8)4(6)7/h3,8H,1-2,5H2,(H,6,7)	FFFHZYDWPBMWHY-UHFFFAOYSA-N	NC(CCS)C(O)=O
				Pyrophosphate			x		Pyrophosphoric acid	CHEBI:29888	C00013	H4O7P2	InChI=1S/H4O7P2/c1-8(2,3)7-9(4,5)6/h(H2,1,2,3)(H2,4,5,6)	XPPKVPWEQAFLFU-UHFFFAOYSA-N	OP(O)(=O)OP(O)(O)=O
				2-Aminoadipate			x		Aminoadipic acid	CHEBI:37024	C00956	C6H11NO4	InChI=1S/C6H11NO4/c7-4(6(10)11)2-1-3-5(8)9/h4H,1-3,7H2,(H,8,9)(H,10,11)	OYIFNHCXNCRBQI-UHFFFAOYSA-N	NC(CCCC(O)=O)C(O)=O
				Xylitol			x		D-Xylitol	CHEBI:17151	C00379	C5H12O5	InChI=1S/C5H12O5/c6-1-3(8)5(10)4(9)2-7/h3-10H,1-2H2/t3-,4+,5+	HEBKCHPVOIAQTA-SCDXWVJYSA-N	OC[C@H](O)[C@@H](O)[C@H](O)CO
				Putrescine			x		Putrescine	CHEBI:17148	C00134	C4H12N2	InChI=1S/C4H12N2/c5-3-1-2-4-6/h1-6H2	KIDHWZJUCRJVML-UHFFFAOYSA-N	NCCCCN
				L-Glutamine			x		Glutamine	CHEBI:283		C5H1N2O3	InChI=1S/C5H1N2O3/c6-3(5(9)1)1-2-4(7)8/h3H,1-2,6H2,(H2,7,8)(H,9,1)	ZDXPYRJPNDTMRX-UHFFFAOYSA-N	NC(CCC(N)=O)C(O)=O
				Ribitol			x		Ribitol		C00474	C5H12O5	InChI=1S/C5H12O5/c6-1-3(8)5(10)4(9)2-7/h3-10H,1-2H2/t3-,4+,5?	HEBKCHPVOIAQTA-NGQZWQHPSA-N	OC[C@H](O)C(O)[C@H](O)CO
				Glycerol-1-phosphate			x		Glycerol-3-Phosphate		C00093	C3H9O6P	InChI=1S/C3H9O6P/c4-1-3(5)2-9-10(6,7)8/h3-5H,1-2H2,(H2,6,7,8)/t3-/m1/s1	AWUCVROLDVIAJX-GSVOUGTGSA-N	OC[C@@H](O)COP(O)(O)=O
				O-phosphocolamine			x		Phosphorylethanolamine	CHEBI:17553	C00346	C2H8NO4P	InChI=1S/C2H8NO4P/c3-1-2-7-8(4,5)6/h1-3H2,(H2,4,5,6)	SUHOOTKUPISOBE-UHFFFAOYSA-N	NCCOP(O)(O)=O
				2-phosphoglycerate			x		2-Phosphoglyceric acid	CHEBI:24344	C00631	C3H7O7P	InChI=1S/C3H7O7P/c4-1-2(3(5)6)10-11(7,8)9/h2,4H,1H2,(H,5,6)(H2,7,8,9)	GXIURPTVHJPJLF-UHFFFAOYSA-N	OCC(OP(O)(O)=O)C(O)=O
				Hypoxanthine			x		Hypoxanthine	CHEBI:17368	C00262	C5H4N4O	InChI=1S/C5H4N4O/c10-5-3-4(7-1-6-3)8-2-9-5/h1-2H,(H2,6,7,8,9,10)	FDGQSTZJBFJUBT-UHFFFAOYSA-N	OC1=NC=NC2=C1NC=N2
				3-phosphoglyceric acid			x		3-Phosphoglyceric acid	CHEBI:17050	C00597	C3H7O7P	InChI=1S/C3H7O7P/c4-2(3(5)6)1-10-11(7,8)9/h2,4H,1H2,(H,5,6)(H2,7,8,9)	OSJPPGNTCRNQQC-UHFFFAOYSA-N	OC(COP(O)(O)=O)C(O)=O
				Citrulline			x		Citrulline	CHEBI:18211		C6H13N3O3	InChI=1S/C6H13N3O3/c7-4(5(10)11)2-1-3-9-6(8)12/h4H,1-3,7H2,(H,10,11)(H3,8,9,12)	RHGKLRLOHDJJDR-UHFFFAOYSA-N	NC(CCCNC(N)=O)C(O)=O
				Citric acid			x		Citric acid	CHEBI:30769	C00158	C6H8O7	InChI=1S/C6H8O7/c7-3(8)1-6(13,5(11)12)2-4(9)10/h13H,1-2H2,(H,7,8)(H,9,10)(H,11,12)	KRKNYBCHXYNGOX-UHFFFAOYSA-N	OC(=O)CC(O)(CC(O)=O)C(O)=O
				Tetradecanoic acid			x		Myristic acid	CHEBI:28875	C06424	C14H28O2	InChI=1S/C14H28O2/c1-2-3-4-5-6-7-8-9-10-11-12-13-14(15)16/h2-13H2,1H3,(H,15,16)	TUNFSRHWOTWDNC-UHFFFAOYSA-N	CCCCCCCCCCCCCC(O)=O
				O-Phospho-L-Serine			x		Phosphoserine	CHEBI:15811	C01005	C3H8NO6P	InChI=1S/C3H8NO6P/c4-2(3(5)6)1-10-11(7,8)9/h2H,1,4H2,(H,5,6)(H2,7,8,9)/t2-/m0/s1	BZQFBWGGLXLEPQ-REOHCLBHSA-N	N[C@@H](COP(O)(O)=O)C(O)=O
				Adenine			x		Adenine	CHEBI:16708	C00147	C5H5N5	InChI=1S/C5H5N5/c6-4-3-5(9-1-7-3)10-2-8-4/h1-2H,(H3,6,7,8,9,10)	GFFGJBXGBJISGV-UHFFFAOYSA-N	NC1=C2NC=NC2=NC=N1
				Allantoin			x		Allantoin	CHEBI:15676	C01551	C4H6N4O3	InChI=1S/C4H6N4O3/c5-3(10)6-1-2(9)8-4(11)7-1/h1H,(H3,5,6,10)(H2,7,8,9,11)	POJWUDADGALRAB-UHFFFAOYSA-N	NC(=O)NC1NC(=O)NC1=O
				p-Hydroxyphenyllactic acid			x		Hydroxyphenyllactic acid	CHEBI:17385	C03672	C9H10O4	InChI=1S/C9H10O4/c10-7-3-1-6(2-4-7)5-8(11)9(12)13/h1-4,8,10-11H,5H2,(H,12,13)	JVGVDSSUAVXRDY-UHFFFAOYSA-N	OC(CC1=CC=C(O)C=C1)C(O)=O
				Fructose			x		D-Fructose	CHEBI:15824	C00095	C6H12O6	InChI=1S/C6H12O6/c7-2-6(11)5(10)4(9)3(8)1-12-6/h3-5,7-11H,1-2H2/t3-,4-,5+,6?/m1/s1	LKDRXBCSQODPBY-VRPWFDPXSA-N	OC[C@H]1O[C@](O)(CO)[C@@H](O)[C@@H]1O
				Tyramine			x		Tyramine	CHEBI:15760	C00483	C8H11NO	InChI=1S/C8H11NO/c9-6-5-7-1-3-8(10)4-2-7/h1-4,10H,5-6,9H2	DZGWFCGJZKJUFP-UHFFFAOYSA-N	NCCC1=CC=C(O)C=C1
				Glucose			x		Glucose	CHEBI:42758		C6H12O6	InChI=1S/C6H12O6/c7-1-3(9)5(11)6(12)4(10)2-8/h1,3-6,8-12H,2H2/t3-,4+,5+,6+/m0/s	GZCGUPFRVQAUEE-SLPGGIOYSA-N	[H]C(=O)[C@H](O)[C@@H](O)[C@H](O)[C@H](O)CO
				L-Histidine			x		Histidine	CHEBI:2757		C6H9N3O2	InChI=1S/C6H9N3O2/c7-5(6(1)11)1-4-2-8-3-9-4/h2-3,5H,1,7H2,(H,8,9)(H,1,11)	HNDVDQJCIGZPNO-UHFFFAOYSA-N	NC(Cc1c[nH]cn1)C(O)=O
				L-Lysine			x		Lysine	CHEBI:2594		C6H14N2O2	InChI=1S/C6H14N2O2/c7-4-2-1-3-5(8)6(9)1/h5H,1-4,7-8H2,(H,9,1)	KDXKERNSBIXSRK-UHFFFAOYSA-N	NCCCCC(N)C(O)=O
				L-Tyrosine			x		Tyrosine	CHEBI:18186		C9H11NO3	InChI=1S/C9H11NO3/c1-8(9(12)13)5-6-1-3-7(11)4-2-6/h1-4,8,11H,5,1H2,(H,12,13)	OUYCCCASQSFEME-UHFFFAOYSA-N	NC(Cc1ccc(O)cc1)C(O)=O
				Gly-Pro			x		Glycylproline	CHEBI:70744		C7H12N2O3	InChI=1S/C7H12N2O3/c8-4-6(10)9-3-1-2-5(9)7(11)12/h5H,1-4,8H2,(H,11,12)/t5-/m0/s1	KZNQNBZMBZJQJO-YFKPBYRVSA-N	NCC(=O)N1CCC[C@H]1C(O)=O
				Gluconic acid			x		Gluconic acid	CHEBI:33198	C00257	C6H12O7	InChI=1S/C6H12O7/c7-1-2(8)3(9)4(10)5(11)6(12)13/h2-5,7-11H,1H2,(H,12,13)/t2-,3-,4+,5-/m1/s1	RGHNJXZEOKUKBD-SQOUGZDYSA-N	OC[C@@H](O)[C@@H](O)[C@H](O)[C@@H](O)C(O)=O
				Pantothenic acid			x		Pantothenic acid	CHEBI:29032	C00864	C9H16NO5	InChI=1S/C9H17NO5/c1-9(2,5-11)7(14)8(15)10-4-3-6(12)13/h7,11,14H,3-5H2,1-2H3,(H,10,15)(H,12,13)/t7-/m0/s1	GHOKWGTUZJEAQD-ZETCQYMHSA-N	CC(C)(CO)[C@@H](O)C(=O)NCCC([O-])=O
				Palmitoleic acid			x		Palmitoleic acid	CHEBI:28716	C08362	C16H30O2	InChI=1S/C16H30O2/c1-2-3-4-5-6-7-8-9-10-11-12-13-14-15-16(17)18/h7-8H,2-6,9-15H2,1H3,(H,17,18)/b8-7-	SECPZKHBENQXJG-FPLPWBNLSA-N	CCCCCC\C=C/CCCCCCCC(O)=O
				Lanthionine			x		Lanthionine	CHEBI:25013		C6H12N2O4S	InChI=1S/C6H12N2O4S/c7-3(5(9)10)1-13-2-4(8)6(11)12/h3-4H,1-2,7-8H2,(H,9,10)(H,11,12)	DWPCPZJAHOETAG-UHFFFAOYSA-N	NC(CSCC(N)C(O)=O)C(O)=O
				xanthine			x		Xanthine	CHEBI:17712	C00385	C5H4N4O2	InChI=1S/C5H4N4O2/c10-4-2-3(7-1-6-2)8-5(11)9-4/h1H,(H3,6,7,8,9,10,11)	LRFVTYWOQMYALW-UHFFFAOYSA-N	O=C1NC2=C(NC=N2)C(=O)N1
				Palmitic acid			x		Palmitic acid	CHEBI:15756	C00249	C16H32O2	InChI=1S/C16H32O2/c1-2-3-4-5-6-7-8-9-10-11-12-13-14-15-16(17)18/h2-15H2,1H3,(H,17,18)	IPCSVZSSVZVIGE-UHFFFAOYSA-N	CCCCCCCCCCCCCCCC(O)=O
				myo-inositol			x		Myoinositol	CHEBI:24848	C00137	C6H12O6	InChI=1S/C6H12O6/c7-1-2(8)4(10)6(12)5(11)3(1)9/h1-12H	CDAISMWEOUEBRE-UHFFFAOYSA-N	OC1C(O)C(O)C(O)C(O)C1O
				uric acid			x		Uric acid	CHEBI:17775	C00366	C5H4N4O3	InChI=1S/C5H4N4O3/c10-3-1-2(7-4(11)6-1)8-5(12)9-3/h(H4,6,7,8,9,10,11,12)	LEHOTFFKMJEONL-UHFFFAOYSA-N	O=C1NC2=C(N1)C(=O)NC(=O)N2
				Guanine			x		Guanine	CHEBI:16235	C00242	C5H5N5O	InChI=1S/C5H5N5O/c6-5-9-3-2(4(11)10-5)7-1-8-3/h1H,(H4,6,7,8,9,10,11)	UYTPUPDQBNUYGX-UHFFFAOYSA-N	NC1=NC(=O)C2=C(N1)N=CN2
				Ribose 5-P			x		Ribose 5-Phosphate	CHEBI:52742		C5H11O8P	InChI=1S/C5H11O8P/c6-3-2(1-12-14(9,10)11)13-5(8)4(3)7/h2-8H,1H2,(H2,9,10,11)/t2-,3-,4-,5?/m1/s1	KTVPXOYAKDPRHY-SOOFDHNKSA-N	OC1O[C@H](COP(O)(O)=O)[C@@H](O)[C@H]1O
				1-Octadecanol			x		Octadecanol	CHEBI:32154	D01924	C18H38O	InChI=1S/C18H38O/c1-2-3-4-5-6-7-8-9-10-11-12-13-14-15-16-17-18-19/h19H,2-18H2,1H3	GLDOVTGHNKAZLK-UHFFFAOYSA-N	CCCCCCCCCCCCCCCCCCO
				Spermidine			x		Spermidine	CHEBI:16610	C00315	C7H19N3	InChI=1S/C7H19N3/c8-4-1-2-6-10-7-3-5-9/h10H,1-9H2	ATHGHQPFGPMSJY-UHFFFAOYSA-N	NCCCCNCCCN
				Linoleic acid			x		Linoleic acid	CHEBI:17351	C01595	C18H32O2	InChI=1S/C18H32O2/c1-2-3-4-5-6-7-8-9-10-11-12-13-14-15-16-17-18(19)20/h6-7,9-10H,2-5,8,11-17H2,1H3,(H,19,20)/b7-6-,10-9-	OYHQOLUKZRVURQ-HZJYTTRNSA-N	CCCCC\C=C/C\C=C/CCCCCCCC(O)=O
				L-Kynurenine			x		Kynurenine	CHEBI:28683		C1H12N2O3	InChI=1S/C1H12N2O3/c11-7-4-2-1-3-6(7)9(13)5-8(12)1(14)15/h1-4,8H,5,11-12H2,(H,14,15)	YGPSJZOEDVAXAB-UHFFFAOYSA-N	NC(CC(=O)c1ccccc1N)C(O)=O
				L-Tryptophan			x		Tryptophan	CHEBI:27897		C11H12N2O2	InChI=1S/C11H12N2O2/c12-9(11(14)15)5-7-6-13-1-4-2-1-3-8(7)1/h1-4,6,9,13H,5,12H2,(H,14,15)	QIVBCDIJIAJPQS-UHFFFAOYSA-N	NC(Cc1c[nH]c2ccccc12)C(O)=O
				Cystathionine			x		Cystathionine	CHEBI:17755		C7H14N2O4S	InChI=1S/C7H14N2O4S/c8-4(6(1)11)1-2-14-3-5(9)7(12)13/h4-5H,1-3,8-9H2,(H,1,11)(H,12,13)	ILRYLPWNYFXEMH-UHFFFAOYSA-N	NC(CCSCC(N)C(O)=O)C(O)=O
				Stearic acid			x		Stearic acid	CHEBI:28842	C01530	C18H36O2	InChI=1S/C18H36O2/c1-2-3-4-5-6-7-8-9-10-11-12-13-14-15-16-17-18(19)20/h2-17H2,1H3,(H,19,20)	QIQXTHQIDYTFRH-UHFFFAOYSA-N	CCCCCCCCCCCCCCCCCC(O)=O
				Mannose 6-P			x		Mannose 6-Phosphate	CHEBI:48042	C00275	C6H13O9P	InChI=1S/C6H13O9P/c7-1-3(8)5(10)6(11)4(9)2-15-16(12,13)14/h1,3-6,8-11H,2H2,(H2,12,13,14)/t3-,4-,5-,6-/m1/s1	VFRROHXSMXFLSN-KVTDHHQDSA-N	[H]C(=O)[C@@H](O)[C@@H](O)[C@H](O)[C@H](O)COP(O)(O)=O
				Glucose 6-P			x		Glucose 6-Phosphate	CHEBI:17665	C00092	C6H13O9P	InChI=1S/C6H13O9P/c7-3-2(1-14-16(11,12)13)15-6(10)5(9)4(3)8/h2-10H,1H2,(H2,11,12,13)/t2-,3-,4+,5-,6+/m1/s1	NBSCHQHZLSJFNQ-DVKNGEFBSA-N	OC1O[C@H](COP(O)(O)=O)[C@@H](O)[C@H](O)[C@H]1O
				Arachidonate			x		Arachidonic acid	CHEBI:15843	C00219	C20H32O2	InChI=1S/C20H32O2/c1-2-3-4-5-6-7-8-9-10-11-12-13-14-15-16-17-18-19-20(21)22/h6-7,9-10,12-13,15-16H,2-5,8,11,14,17-19H2,1H3,(H,21,22)/b7-6-,10-9-,13-12-,16-15-	YZXBAPSDXZZRGB-DOFZRALJSA-N	CCCCC\C=C/C\C=C/C\C=C/C\C=C/CCCC(O)=O
				Cholesterol			x		Cholesterol	CHEBI:16113	C00187	C27H46O	InChI=1S/C27H46O/c1-18(2)7-6-8-19(3)23-11-12-24-22-10-9-20-17-21(28)13-15-26(20,4)25(22)14-16-27(23,24)5/h9,18-19,21-25,28H,6-8,10-17H2,1-5H3/t19-,21+,22+,23-,24+,25+,26+,27-/m1/s1	HVYWMOMLDIMFJA-DPAQBDIFSA-N	[H][C@@]12CC[C@H]([C@H](C)CCCC(C)C)[C@@]1(C)CC[C@@]1([H])[C@@]2([H])CC=C2CC(O)CC[C@]12C
				4-Guandinobutyrate			x		4-Guanidinobutanoic acid	CHEBI:15728	C01035	C5H11N3O2	InChI=1S/C5H11N3O2/c6-5(7)8-3-1-2-4(9)10/h1-3H2,(H,9,10)(H4,6,7,8)	TUHVEAJXIMEOSA-UHFFFAOYSA-N	NC(N)=NCCCC(O)=O
				glycerol-3-phosphate			x		Glycerol 3-Phosphate	CHEBI:15978	C00093	C3H9O6P	InChI=1S/C3H9O6P/c4-1-3(5)2-9-10(6,7)8/h3-5H,1-2H2,(H2,6,7,8)	AWUCVROLDVIAJX-UHFFFAOYSA-N	OC[C@@H](O)COP(O)(O)=O
				N-Acetylhistidine			x		N-Acetylhistidine	CHEBI:16437	C02997	C8H11N3O3	InChI=1S/C8H11N3O3/c1-5(12)11-7(8(13)14)2-6-3-9-4-10-6/h3-4,7H,2H2,1H3,(H,9,10)(H,11,12)(H,13,14)	KBOJOGQFRVVWBH-UHFFFAOYSA-N	CC(=O)NC(CC1=CNC=N1)C(O)=O
				2-Hydroxyglutaric acid			x		2-Hydroxyglutaric acid	CHEBI:17084	C03196	C5H8O5	InChI=1S/C5H8O5/c6-3(5(9)10)1-2-4(7)8/h3,6H,1-2H2,(H,7,8)(H,9,10)	HWXBTNAVRSUOJR-UHFFFAOYSA-N	OC(CCC(O)=O)C(O)=O
				IMP			x		IMP	CHEBI:17202	C00130	C10H13N4O8P	InChI=1S/C10H13N4O8P/c15-6-4(1-21-23(18,19)20)22-10(7(6)16)14-3-13-5-8(14)11-2-12-9(5)17/h2-4,6-7,10,15-16H,1H2,(H,11,12,17)(H2,18,19,20)/t4-,6-,7-,10-/m1/s1	GRSZFWQUAKGDAV-KQYNXXCUSA-N	O[C@@H]1[C@@H](COP(O)(O)=O)O[C@H]([C@@H]1O)N1C=NC2=C1N=CNC2=O
				Trehalose			x		Trehalose	CHEBI:16551	C01083	C12H22O11	InChI=1S/C12H22O11/c13-1-3-5(15)7(17)9(19)11(21-3)23-12-10(20)8(18)6(16)4(2-14)22-12/h3-20H,1-2H2/t3-,4-,5-,6-,7+,8+,9-,10-,11-,12-/m1/s1	HDTRYLNUVZCQOY-LIZSDCNHSA-N	OC[C@H]1O[C@H](O[C@H]2O[C@H](CO)[C@@H](O)[C@H](O)[C@H]2O)[C@H](O)[C@@H](O)[C@@H]1O
				Monostearin			x		Glycerol 1-octadecanoate	CHEBI:526874		C21H42O4	InChI=1S/C21H42O4/c1-2-3-4-5-6-7-8-9-10-11-12-13-14-15-16-17-21(24)25-19-20(23)18-22/h20,22-23H,2-19H2,1H3	VBICKXHEKHSIBG-UHFFFAOYSA-N	CCCCCCCCCCCCCCCCCC(=O)OCC(O)CO
				1-Monopalmitin			x		Glycerol 1-hexdecanoate	CHEBI:718061		C19H38O4	InChI=1S/C19H38O4/c1-2-3-4-5-6-7-8-9-10-11-12-13-14-15-19(22)23-17-18(21)16-20/h18,20-21H,2-17H2,1H3	QHZLMUACJMDIAE-UHFFFAOYSA-N	CCCCCCCCCCCCCCCC(=O)OCC(O)CO
				Norleucine			x		Norleucine	CHEBI:36405		C6H13NO2	InChI=1S/C6H13NO2/c1-2-3-4-5(7)6(8)9/h5H,2-4,7H2,1H3,(H,8,9)	LRQKBLKVPFOOQJ-UHFFFAOYSA-N	CCCCC(N)C(O)=O
				5'-deoxy-5'-(methylthio)adenosine			x		5'Methylthioadenosine	CHEBI:17509	C00170	C11H15N5O3S	InChI=1S/C11H15N5O3S/c1-20-2-5-7(17)8(18)11(19-5)16-4-15-6-9(12)13-3-14-10(6)16/h3-5,7-8,11,17-18H,2H2,1H3,(H2,12,13,14)/t5-,7-,8-,11-/m1/s1	WUUGFSXJNOTRMR-IOSLPCCCSA-N	CSC[C@H]1O[C@H]([C@H](O)[C@@H]1O)N1C=NC2=C1N=CN=C2N
				GMP			x		GMP	CHEBI:17345	C00144	C10H14N5O8P	InChI=1S/C10H14N5O8P/c11-10-13-7-4(8(18)14-10)12-2-15(7)9-6(17)5(16)3(23-9)1-22-24(19,20)21/h2-3,5-6,9,16-17H,1H2,(H2,19,20,21)(H3,11,13,14,18)/t3-,5-,6-,9-/m1/s1	RQFCJASXJCIDSX-UUOKFMHZSA-N	NC1=NC2=C(N=CN2[C@@H]2O[C@H](COP(O)(O)=O)[C@@H](O)[C@H]2O)C(=O)N1
Metabolic profiling of a transgenic Caenorhabditis elegans Alzheimer model	Assche	2014	25750603	Allantoin		x			Allantoin	CHEBI:15676	C01551	C4H6N4O3	InChI=1S/C4H6N4O3/c5-3(10)6-1-2(9)8-4(11)7-1/h1H,(H3,5,6,10)(H2,7,8,9,11)	POJWUDADGALRAB-UHFFFAOYSA-N	NC(=O)NC1NC(=O)NC1=O
				Tyrosine		x			Tyrosine	CHEBI:18186		C9H11NO3	InChI=1S/C9H11NO3/c1-8(9(12)13)5-6-1-3-7(11)4-2-6/h1-4,8,11H,5,1H2,(H,12,13)	OUYCCCASQSFEME-UHFFFAOYSA-N	NC(Cc1ccc(O)cc1)C(O)=O
				Cystathionine		x			Cystathionine	CHEBI:17755		C7H14N2O4S	InChI=1S/C7H14N2O4S/c8-4(6(1)11)1-2-14-3-5(9)7(12)13/h4-5H,1-3,8-9H2,(H,1,11)(H,12,13)	ILRYLPWNYFXEMH-UHFFFAOYSA-N	NC(CCSCC(N)C(O)=O)C(O)=O
Comparison of proteomic and metabolomic profiles of mutants in the mitochondrial respiratory chain in Caenorhabditis elegans	Morgan	2014	25530493	lactate				x	Lactic acid			C3H6O3	InChI=1/C3H6O3/c1-2(4)3(5)6/h2,4H,1H3,(H,5,6)	JVTAAEKCZFNVCJ-UHFFFAOYNA-N	CC(O)C(O)=O
				pyruvate				x	Pyruvic acid	CHEBI:32816	C00022	C3H4O3	InChI=1S/C3H4O3/c1-2(4)3(5)6/h1H3,(H,5,6)	LCTONWCANYUPML-UHFFFAOYSA-N	CC(=O)C(O)=O
				succinate				x	Succinic acid	CHEBI:15741	C00042	C4H6O4	InChI=1S/C4H6O4/c5-3(6)1-2-4(7)8/h1-2H2,(H,5,6)(H,7,8)	KDYFGRWQOYBRFD-UHFFFAOYSA-N	OC(=O)CCC(O)=O
				fumarate				x	Fumaric acid	CHEBI:18012	C00122	C4H4O4	InChI=1S/C4H4O4/c5-3(6)1-2-4(7)8/h1-2H,(H,5,6)(H,7,8)/b2-1+	VZCYOOQTPOCHFL-OWOJBTEDSA-N	OC(=O)\C=C\C(O)=O
				malate				x	Malic acid	CHEBI:50263	C00711	C4H6O5	InChI=1S/C4H6O5/c5-2(4(8)9)1-3(6)7/h2,5H,1H2,(H,6,7)(H,8,9)	BJEPYKJPYRNKOW-UHFFFAOYSA-N	OC(CC(O)=O)C(O)=O
				a-KG				x	Oxoglutaric acid	CHEBI:30915	C00026	C5H6O5	InChI=1S/C5H6O5/c6-3(5(9)10)1-2-4(7)8/h1-2H2,(H,7,8)(H,9,10)	KPGXRSRHYNQIFN-UHFFFAOYSA-N	OC(=O)CCC(=O)C(O)=O
				citrate				x	Citric acid	CHEBI:30769	C00158	C6H8O7	InChI=1S/C6H8O7/c7-3(8)1-6(13,5(11)12)2-4(9)10/h13H,1-2H2,(H,7,8)(H,9,10)(H,11,12)	KRKNYBCHXYNGOX-UHFFFAOYSA-N	OC(=O)CC(O)(CC(O)=O)C(O)=O
				Gly				x	Glycine	CHEBI:15428	C00037	C2H5NO2	InChI=1S/C2H5NO2/c3-1-2(4)5/h1,3H2,(H,4,5)	DHMQDGOQFOQNFH-UHFFFAOYSA-N	NCC(O)=O
				Ala				x	Alanine	CHEBI:16449	C01401	C3H7NO2	InChI=1S/C3H7NO2/c1-2(4)3(5)6/h2H,4H2,1H3,(H,5,6)	QNAYBMKLOCPYGJ-UHFFFAOYSA-N	CC(N)C(O)=O
				Ser				x	Serine	CHEBI:17822		C3H7NO3	InChI=1S/C3H7NO3/c4-2(1-5)3(6)7/h2,5H,1,4H2,(H,6,7)	MTCFGRXMJLQNBG-UHFFFAOYSA-N	NC(CO)C(O)=O
				Pro				x	Proline	CHEBI:26271		C5H9NO2	InChI=1S/C5H9NO2/c7-5(8)4-2-1-3-6-4/h4,6H,1-3H2,(H,7,8)	ONIBWKKTOPOVIA-UHFFFAOYSA-N	OC(=O)C1CCCN1
				Val				x	Valine	CHEBI:27266		C5H11NO2	InChI=1S/C5H11NO2/c1-3(2)4(6)5(7)8/h3-4H,6H2,1-2H3,(H,7,8)	KZSNJWFQEVHDMF-UHFFFAOYSA-N	CC(C)C(N)C(O)=O
				Leu				x	Leucine	CHEBI:25017		C6H13NO2	InChI=1S/C6H13NO2/c1-4(2)3-5(7)6(8)9/h4-5H,3,7H2,1-2H3,(H,8,9)	ROHFNLRQFUQHCH-UHFFFAOYSA-N	CC(C)CC(N)C(O)=O
				Ile				x	Isoleucine			C6H13NO2	InChI=1/C6H13NO2/c1-3-4(2)5(7)6(8)9/h4-5H,3,7H2,1-2H3,(H,8,9)	AGPKZVBTJJNPAG-UHFFFAOYNA-N	CCC(C)C(N)C(O)=O
				Met				x	Methionine	CHEBI:16811		C5H11NO2S	InChI=1S/C5H11NO2S/c1-9-3-2-4(6)5(7)8/h4H,2-3,6H2,1H3,(H,7,8)	FFEARJCKVFRZRR-UHFFFAOYSA-N	CSCCC(N)C(O)=O
				His				x	Histidine	CHEBI:27570		C6H9N3O2	InChI=1S/C6H9N3O2/c7-5(6(10)11)1-4-2-8-3-9-4/h2-3,5H,1,7H2,(H,8,9)(H,10,11)	HNDVDQJCIGZPNO-UHFFFAOYSA-N	NC(Cc1c[nH]cn1)C(O)=O
				Phe				x	Phenylalanine	CHEBI:28044		C9H11NO2	InChI=1S/C9H11NO2/c10-8(9(11)12)6-7-4-2-1-3-5-7/h1-5,8H,6,10H2,(H,11,12)	COLNVLDHVKWLRT-UHFFFAOYSA-N	NC(Cc1ccccc1)C(O)=O
				Tyr				x	Tyrosine	CHEBI:18186		C9H11NO3	InChI=1S/C9H11NO3/c10-8(9(12)13)5-6-1-3-7(11)4-2-6/h1-4,8,11H,5,10H2,(H,12,13)	OUYCCCASQSFEME-UHFFFAOYSA-N	NC(Cc1ccc(O)cc1)C(O)=O
				Asp				x	Aspartic acid	CHEBI:22660		C4H7NO4	InChI=1S/C4H7NO4/c5-2(4(8)9)1-3(6)7/h2H,1,5H2,(H,6,7)(H,8,9)	CKLJMWTZIZZHCS-UHFFFAOYSA-N	NC(CC(O)=O)C(O)=O
				Asn				x	Asparagine	CHEBI:22653		C4H8N2O3	InChI=1S/C4H8N2O3/c5-2(4(8)9)1-3(6)7/h2H,1,5H2,(H2,6,7)(H,8,9)	DCXYFEDJOCDNAF-UHFFFAOYSA-N	NC(CC(N)=O)C(O)=O
				Glu				x	Glutamic acid	CHEBI:18237		C5H9NO4	InChI=1S/C5H9NO4/c6-3(5(9)10)1-2-4(7)8/h3H,1-2,6H2,(H,7,8)(H,9,10)	WHUUTDBJXJRKMK-UHFFFAOYSA-N	NC(CCC(O)=O)C(O)=O
				Gln				x	Glutamine	CHEBI:28300		C5H10N2O3	InChI=1S/C5H10N2O3/c6-3(5(9)10)1-2-4(7)8/h3H,1-2,6H2,(H2,7,8)(H,9,10)	ZDXPYRJPNDTMRX-UHFFFAOYSA-N	NC(CCC(N)=O)C(O)=O
				Orn				x	Ornithine	CHEBI:18257		C5H12N2O2	InChI=1S/C5H12N2O2/c6-3-1-2-4(7)5(8)9/h4H,1-3,6-7H2,(H,8,9)	AHLPHDHHMVZTML-UHFFFAOYSA-N	NCCCC(N)C(O)=O
				Cit				x	Citrulline	CHEBI:18211		C6H13N3O3	InChI=1S/C6H13N3O3/c7-4(5(10)11)2-1-3-9-6(8)12/h4H,1-3,7H2,(H,10,11)(H3,8,9,12)	RHGKLRLOHDJJDR-UHFFFAOYSA-N	NC(CCCNC(N)=O)C(O)=O
				Arg				x	Arginine	CHEBI:29016		C6H14N4O2	InChI=1S/C6H14N4O2/c7-4(5(11)12)2-1-3-10-6(8)9/h4H,1-3,7H2,(H,11,12)(H4,8,9,10)	ODKSFYDXXFIFQN-UHFFFAOYSA-N	NC(CCCNC(N)=N)C(O)=O
Metabolic Youth in Middle Age: Prediciting Aging in C elegans Using Metabolomics	Davies	2015	26381038	Acetate	x				Acetic acid	CHEBI:15366	C00033	C2H4O2	InChI=1S/C2H4O2/c1-2(3)4/h1H3,(H,3,4)	QTBSBXVTEAMEQO-UHFFFAOYSA-N	CC(O)=O
				Ala	x				Alanine	CHEBI:16449	C00141	C3H7NO2	InChI=1S/C3H7NO2/c1-2(4)3(5)6/h2H,4H2,1H3,(H,5,6)	QNAYBMKLOCPYGJ-UHFFFAOYSA-N	CC(N)C(O)=O
				Arg	x				Arginine	CHEBI:2916		C6H14N4O2	InChI=1S/C6H14N4O2/c7-4(5(11)12)2-1-3-1-6(8)9/h4H,1-3,7H2,(H,11,12)(H4,8,9,1)	ODKSFYDXXFIFQN-UHFFFAOYSA-N	NC(CCCNC(N)=N)C(O)=O
				Asn	x				Aspartic acid	CHEBI:2266		C4H7NO4	InChI=1S/C4H7NO4/c5-2(4(8)9)1-3(6)7/h2H,1,5H2,(H,6,7)(H,8,9)	CKLJMWTZIZZHCS-UHFFFAOYSA-N	NC(CC(O)=O)C(O)=O
				Asp	x				Asparagine	CHEBI:22653		C4H8N2O3	InChI=1S/C4H8N2O3/c5-2(4(8)9)1-3(6)7/h2H,1,5H2,(H2,6,7)(H,8,9)	DCXYFEDJOCDNAF-UHFFFAOYSA-N	NC(CC(N)=O)C(O)=O
				Betaine	x				Betaine	CHEBI:17750	C00719	C5H11NO2	InChI=1S/C5H11NO2/c1-6(2,3)4-5(7)8/h4H2,1-3H3	KWIUHFFTVRNATP-UHFFFAOYSA-N	C[N+](C)(C)CC([O-])=O
				Choline	x				Choline	CHEBI:15354		C5H14NO	InChI=1S/C5H14NO/c1-6(2,3)4-5-7/h7H,4-5H2,1-3H3/q+1	OEYIOHPDSNJKLS-UHFFFAOYSA-N	C[N+](C)(C)CCO
				Citrate	x				Citric acid	CHEBI:30769	C00158	C6H8O7	InChI=1S/C6H8O7/c7-3(8)1-6(13,5(11)12)2-4(9)10/h13H,1-2H2,(H,7,8)(H,9,10)(H,11,12)	KRKNYBCHXYNGOX-UHFFFAOYSA-N	OC(=O)CC(O)(CC(O)=O)C(O)=O
				cystathionine	x				Cystathionine	CHEBI:17755		C7H14N2O4S	InChI=1S/C7H14N2O4S/c8-4(6(1)11)1-2-14-3-5(9)7(12)13/h4-5H,1-3,8-9H2,(H,1,11)(H,12,13)	ILRYLPWNYFXEMH-UHFFFAOYSA-N	NC(CCSCC(N)C(O)=O)C(O)=O
				Glu	x				Glutamic acid	CHEBI:18237		C5H9NO4	InChI=1S/C5H9NO4/c6-3(5(9)1)1-2-4(7)8/h3H,1-2,6H2,(H,7,8)(H,9,1)	WHUUTDBJXJRKMK-UHFFFAOYSA-N	NC(CCC(O)=O)C(O)=O
				Gln	x				Glutamine	CHEBI:283		C5H1N2O3	InChI=1S/C5H1N2O3/c6-3(5(9)1)1-2-4(7)8/h3H,1-2,6H2,(H2,7,8)(H,9,1)	ZDXPYRJPNDTMRX-UHFFFAOYSA-N	NC(CCC(N)=O)C(O)=O
				Glycerol	x				Glycerol	CHEBI:17754	C00116	C3H8O3	InChI=1S/C3H8O3/c4-1-3(6)2-5/h3-6H,1-2H2	PEDCQBHIVMGVHV-UHFFFAOYSA-N	OCC(O)CO
				Gly	x				Glycine	CHEBI:15428	C00037	C2H5NO2	InChI=1S/C2H5NO2/c3-1-2(4)5/h1,3H2,(H,4,5)	DHMQDGOQFOQNFH-UHFFFAOYSA-N	NCC(O)=O
				His	x				Histidine	CHEBI:2757		C6H9N3O2	InChI=1S/C6H9N3O2/c7-5(6(1)11)1-4-2-8-3-9-4/h2-3,5H,1,7H2,(H,8,9)(H,1,11)	HNDVDQJCIGZPNO-UHFFFAOYSA-N	NC(Cc1c[nH]cn1)C(O)=O
				Ile	x				Isoleucine			C6H13NO2	InChI=1/C6H13NO2/c1-3-4(2)5(7)6(8)9/h4-5H,3,7H2,1-2H3,(H,8,9)	AGPKZVBTJJNPAG-UHFFFAOYNA-N	CCC(C)C(N)C(O)=O
				Lactate	x				Lactic acid			C3H6O3	InChI=1/C3H6O3/c1-2(4)3(5)6/h2,4H,1H3,(H,5,6)	JVTAAEKCZFNVCJ-UHFFFAOYNA-N	CC(O)C(O)=O
				Leu	x				Leucine	CHEBI:2517		C6H13NO2	InChI=1S/C6H13NO2/c1-4(2)3-5(7)6(8)9/h4-5H,3,7H2,1-2H3,(H,8,9)	ROHFNLRQFUQHCH-UHFFFAOYSA-N	CC(C)CC(N)C(O)=O
				Lys	x				Lysine	CHEBI:2594		C6H14N2O2	InChI=1S/C6H14N2O2/c7-4-2-1-3-5(8)6(9)1/h5H,1-4,7-8H2,(H,9,1)	KDXKERNSBIXSRK-UHFFFAOYSA-N	NCCCCC(N)C(O)=O
				Malate	x				Malic acid	CHEBI:50263	C00711	C4H6O5	InChI=1S/C4H6O5/c5-2(4(8)9)1-3(6)7/h2,5H,1H2,(H,6,7)(H,8,9)	BJEPYKJPYRNKOW-UHFFFAOYSA-N	OC(CC(O)=O)C(O)=O
				Met	x				Methionine	CHEBI:16811		C5H11NO2S	InChI=1S/C5H11NO2S/c1-9-3-2-4(6)5(7)8/h4H,2-3,6H2,1H3,(H,7,8)	FFEARJCKVFRZRR-UHFFFAOYSA-N	CSCCC(N)C(O)=O
				NAD+	x				NAD+	CHEBI:15846	C00003	C21H28N7O14P2	InChI=1S/C21H27N7O14P2/c22-17-12-19(25-7-24-17)28(8-26-12)21-16(32)14(30)11(41-21)6-39-44(36,37)42-43(34,35)38-5-10-13(29)15(31)20(40-10)27-3-1-2-9(4-27)18(23)33/h1-4,7-8,10-11,13-16,20-21,29-32H,5-6H2,(H5-,22,23,24,25,33,34,35,36,37)/t10-,11-,13-,14-,15-,16-,20-,21-/m1/s1	BAWFJGJZGIEFAR-NNYOXOHSSA-N	NC(=O)C1=C[N+](=CC=C1)[C@@H]1O[C@H](COP(O)(=O)OP(O)(=O)OC[C@H]2O[C@H]([C@H](O)[C@@H]2O)N2C=NC3=C2N=CN=C3N)[C@@H](O)[C@H]1O
				O-Pch	x				Phosphorylcholine	CHEBI:18132		C5H14NO4P	InChI=1S/C5H14NO4P/c1-6(2,3)4-5-10-11(7,8)9/h4-5H2,1-3H3,(H-,7,8,9)/p+1	YHHSONZFOIEMCP-UHFFFAOYSA-O	C[N+](C)(C)CCOP(O)(O)=O
				O-Pss	x				Phosphoserine	CHEBI:15811	C01005	C3H8NO6P	InChI=1S/C3H8NO6P/c4-2(3(5)6)1-10-11(7,8)9/h2H,1,4H2,(H,5,6)(H2,7,8,9)/t2-/m0/s1	BZQFBWGGLXLEPQ-REOHCLBHSA-N	N[C@@H](COP(O)(O)=O)C(O)=O
				Phe	x				Phenylalanine	CHEBI:2844		C9H11NO2	InChI=1S/C9H11NO2/c1-8(9(11)12)6-7-4-2-1-3-5-7/h1-5,8H,6,1H2,(H,11,12)	COLNVLDHVKWLRT-UHFFFAOYSA-N	NC(Cc1ccccc1)C(O)=O
				Pro	x				Proline	CHEBI:26271		C5H9NO2	InChI=1S/C5H9NO2/c7-5(8)4-2-1-3-6-4/h4,6H,1-3H2,(H,7,8)	ONIBWKKTOPOVIA-UHFFFAOYSA-N	OC(=O)C1CCCN1
				Putrescine	x				Putrescine	CHEBI:17148	C00134	C4H12N2	InChI=1S/C4H12N2/c5-3-1-2-4-6/h1-6H2	KIDHWZJUCRJVML-UHFFFAOYSA-N	NCCCCN
				Ser	x				Serine	CHEBI:17822		C3H7NO3	InChI=1S/C3H7NO3/c4-2(1-5)3(6)7/h2,5H,1,4H2,(H,6,7)	MTCFGRXMJLQNBG-UHFFFAOYSA-N	NC(CO)C(O)=O
				Succinate	x				Succinic acid	CHEBI:15741	C00042	C4H6O4	InChI=1S/C4H6O4/c5-3(6)1-2-4(7)8/h1-2H2,(H,5,6)(H,7,8)	KDYFGRWQOYBRFD-UHFFFAOYSA-N	OC(=O)CCC(O)=O
				Thr	x				Threonine			C4H9NO3	InChI=1S/C4H9NO3/c1-2(6)3(5)4(7)8/h2-3,6H,5H2,1H3,(H,7,8)	AYFVYJQAPQTCCC-UHFFFAOYSA-N	CC(O)C(N)C(O)=O
				Trehalose	x				Trehalose	CHEBI:16551	C01083	C12H22O11	InChI=1S/C12H22O11/c13-1-3-5(15)7(17)9(19)11(21-3)23-12-10(20)8(18)6(16)4(2-14)22-12/h3-20H,1-2H2/t3-,4-,5-,6-,7+,8+,9-,10-,11-,12-/m1/s1	HDTRYLNUVZCQOY-LIZSDCNHSA-N	OC[C@H]1O[C@H](O[C@H]2O[C@H](CO)[C@@H](O)[C@H](O)[C@H]2O)[C@H](O)[C@@H](O)[C@@H]1O
				Tyr	x				Tyrosine	CHEBI:18186		C9H11NO3	InChI=1S/C9H11NO3/c1-8(9(12)13)5-6-1-3-7(11)4-2-6/h1-4,8,11H,5,1H2,(H,12,13)	OUYCCCASQSFEME-UHFFFAOYSA-N	NC(Cc1ccc(O)cc1)C(O)=O
				Val	x				Valine	CHEBI:27266		C5H11NO2	InChI=1S/C5H11NO2/c1-3(2)4(6)5(7)8/h3-4H,6H2,1-2H3,(H,7,8)	KZSNJWFQEVHDMF-UHFFFAOYSA-N	CC(C)C(N)C(O)=O
				GPC	x				Glycerophosphocholine	CHEBI:16870	C00670	C8H20NO6P	InChI=1S/C8H20NO6P/c1-9(2,3)4-5-14-16(12,13)15-7-8(11)6-10/h8,10-11H,4-7H2,1-3H3/t8-/m1/s1	SUHOQUVVVLNYQR-MRVPVSSYSA-N	C[N+](C)(C)CCOP([O-])(=O)OC[C@H](O)CO
Ascaroside Profiling of Caenorhabditis elegans using GC-EIMS	von Reuss	2017	28866881	ascr#11		x	x		ascr#11	CHEBI:78743		C10H18O6	InChI=1S/C10H18O6/c1-5(3-9(13)14)15-10-8(12)4-7(11)6(2)16-10/h5-8,10-12H,3-4H2,1-2H3,(H,13,14)/t5-,6+,7-,8-,10-/m1/s1	VQZVOFZWXBQLCG-MGPZHUSASA-N	C[C@H](CC(O)=O)O[C@@H]1O[C@@H](C)[C@H](O)C[C@H]1O
				ascr#9		x	x		ascr#9	CHEBI:79018		C11H20O6	InChI=1S/C11H20O6/c1-6(3-4-10(14)15)16-11-9(13)5-8(12)7(2)17-11/h6-9,11-13H,3-5H2,1-2H3,(H,14,15)/t6-,7+,8-,9-,11-/m1/s1	NZMXMOQNHSVRAJ-WNPHYYBUSA-N	C[C@H](CCC(O)=O)O[C@@H]1O[C@@H](C)[C@H](O)C[C@H]1O
				ascr#12		x	x		ascr#12	CHEBI:78841		C12H22O6	InChI=1S/C12H22O6/c1-7(4-3-5-11(15)16)17-12-10(14)6-9(13)8(2)18-12/h7-10,12-14H,3-6H2,1-2H3,(H,15,16)/t7-,8+,9-,10-,12-/m1/s1	LGGOKKRYYYYXPA-VEOFNUSFSA-N	C[C@H](CCCC(O)=O)O[C@@H]1O[C@@H](C)[C@H](O)C[C@H]1O
				ascr#1		x	x		ascr#1	CHEBI:78786		C13H24O6	InChI=1S/C13H24O6/c1-8(5-3-4-6-12(16)17)18-13-11(15)7-10(14)9(2)19-13/h8-11,13-15H,3-7H2,1-2H3,(H,16,17)/t8-,9+,10-,11-,13-/m1/s1	KBTQMAFDKPKMEJ-UYNYGYNWSA-N	C[C@H](CCCCC(O)=O)O[C@@H]1O[C@@H](C)[C@H](O)C[C@H]1O
				ascr#14		x	x		ascr#14	CHEBI:78905		C14H26O6	InChI=1S/C14H26O6/c1-9(6-4-3-5-7-13(17)18)19-14-12(16)8-11(15)10(2)20-14/h9-12,14-16H,3-8H2,1-2H3,(H,17,18)/t9-,10+,11-,12-,14-/m1/s1	HRHMWTOQBKRTTG-CYRBOEJBSA-N	C[C@H](CCCCCC(O)=O)O[C@@H]1O[C@@H](C)[C@H](O)C[C@H]1O
				ascr#10		x	x		ascr#10	CHEBI:78838		C15H28O6	InChI=1S/C15H28O6/c1-10(7-5-3-4-6-8-14(18)19)20-15-13(17)9-12(16)11(2)21-15/h10-13,15-17H,3-9H2,1-2H3,(H,18,19)/t10-,11+,12-,13-,15-/m1/s1	MILZHQPVNOSJIP-WPLOAARJSA-N	C[C@H](CCCCCCC(O)=O)O[C@@H]1O[C@@H](C)[C@H](O)C[C@H]1O
				ascr#16		x	x		ascr#16	CHEBI:78950		C16H30O6	InChI=1S/C16H30O6/c1-11(8-6-4-3-5-7-9-15(19)20)21-16-14(18)10-13(17)12(2)22-16/h11-14,16-18H,3-10H2,1-2H3,(H,19,20)/t11-,12+,13-,14-,16-/m1/s1	UMKVAMCFIAMCAV-JTTNIQEDSA-N	C[C@H](CCCCCCCC(O)=O)O[C@@H]1O[C@@H](C)[C@H](O)C[C@H]1O
				ascr#18		x	x		ascr#18	CHEBI:78955		C17H32O6	InChI=1S/C17H32O6/c1-12(9-7-5-3-4-6-8-10-16(20)21)22-17-15(19)11-14(18)13(2)23-17/h12-15,17-19H,3-11H2,1-2H3,(H,20,21)	AHRWSOYISAIFOZ-UHFFFAOYSA-N	CC(CCCCCCCCC(O)=O)OC1OC(C)C(O)CC1O
				ascr#20		x	x		ascr#20	CHEBI:78958		C18H34O6	InChI=1S/C18H34O6/c1-13(23-18-16(20)12-15(19)14(2)24-18)10-8-6-4-3-5-7-9-11-17(21)22/h13-16,18-20H,3-12H2,1-2H3,(H,21,22)/t13-,14+,15-,16-,18-/m1/s1	SNWMNYQPRXIDAR-ORDFZIBCSA-N	C[C@H](CCCCCCCCCC(O)=O)O[C@@H]1O[C@@H](C)[C@H](O)C[C@H]1O
				ascr#22		x	x		ascr#22	CHEBI:78960		C19H36O6	InChI=1S/C19H36O6/c1-14(24-19-17(21)13-16(20)15(2)25-19)11-9-7-5-3-4-6-8-10-12-18(22)23/h14-17,19-21H,3-13H2,1-2H3,(H,22,23)/t14-,15+,16-,17-,19-/m1/s1	LCCMRNZRAPDWCS-FSNPWBFUSA-N	C[C@H](CCCCCCCCCCC(O)=O)O[C@@H]1O[C@@H](C)[C@H](O)C[C@H]1O
				ascr#24		x	x		ascr#24	CHEBI:78962		C20H38O6	InChI=1S/C20H38O6/c1-15(25-20-18(22)14-17(21)16(2)26-20)12-10-8-6-4-3-5-7-9-11-13-19(23)24/h15-18,20-22H,3-14H2,1-2H3,(H,23,24)/t15-,16+,17-,18-,20-/m1/s1	NRXYKCLIMLPUIO-KWXDATOUSA-N	C[C@H](CCCCCCCCCCCC(O)=O)O[C@@H]1O[C@@H](C)[C@H](O)C[C@H]1O
				ascr#26		x	x		ascr#26	CHEBI:78964		C21H40O6	InChI=1S/C21H40O6/c1-16(26-21-19(23)15-18(22)17(2)27-21)13-11-9-7-5-3-4-6-8-10-12-14-20(24)25/h16-19,21-23H,3-15H2,1-2H3,(H,24,25)/t16-,17+,18-,19-,21-/m1/s1	GOMRKSMHAWREDI-TWHPPBISSA-N	C[C@H](CCCCCCCCCCCCC(O)=O)O[C@@H]1O[C@@H](C)[C@H](O)C[C@H]1O
				ascr#28		x	x		ascr#28	CHEBI:78966		C22H42O6	InChI=1S/C22H42O6/c1-17(27-22-20(24)16-19(23)18(2)28-22)14-12-10-8-6-4-3-5-7-9-11-13-15-21(25)26/h17-20,22-24H,3-16H2,1-2H3,(H,25,26)	HSLYPVWJYLQYET-UHFFFAOYSA-N	CC(CCCCCCCCCCCCCC(O)=O)OC1OC(C)C(O)CC1O
				ascr#30		x	x		ascr#30	CHEBI:78968		C23H44O6	InChI=1S/C23H44O6/c1-18(28-23-21(25)17-20(24)19(2)29-23)15-13-11-9-7-5-3-4-6-8-10-12-14-16-22(26)27/h18-21,23-25H,3-17H2,1-2H3,(H,26,27)/t18-,19+,20-,21-,23-/m1/s1	XIVYAVYHUZLGIV-AIDNLNPPSA-N	C[C@H](CCCCCCCCCCCCCCC(O)=O)O[C@@H]1O[C@@H](C)[C@H](O)C[C@H]1O
				ascr#32		x	x		ascr#32	CHEBI:78970		C24H46O6	InChI=1S/C24H46O6/c1-19(29-24-22(26)18-21(25)20(2)30-24)16-14-12-10-8-6-4-3-5-7-9-11-13-15-17-23(27)28/h19-22,24-26H,3-18H2,1-2H3,(H,27,28)/t19-,20+,21-,22-,24-/m1/s1	SRGDNDRZLIZKNJ-AQKHVRLOSA-N	C[C@H](CCCCCCCCCCCCCCCC(O)=O)O[C@@H]1O[C@@H](C)[C@H](O)C[C@H]1O
				ascr#34		x	x		ascr#34	CHEBI:78972		C25H48O6	InChI=1S/C25H48O6/c1-20(30-25-23(27)19-22(26)21(2)31-25)17-15-13-11-9-7-5-3-4-6-8-10-12-14-16-18-24(28)29/h20-23,25-27H,3-19H2,1-2H3,(H,28,29)/t20-,21+,22-,23-,25-/m1/s1	CGDGMTQYHSCWOZ-FYEJASGKSA-N	C[C@H](CCCCCCCCCCCCCCCCC(O)=O)O[C@@H]1O[C@@H](C)[C@H](O)C[C@H]1O
				ascr#36		x	x		ascr#36	CHEBI:78974		C26H50O6	InChI=1S/C26H50O6/c1-21(31-26-24(28)20-23(27)22(2)32-26)18-16-14-12-10-8-6-4-3-5-7-9-11-13-15-17-19-25(29)30/h21-24,26-28H,3-20H2,1-2H3,(H,29,30)/t21-,22+,23-,24-,26-/m1/s1	HXSYLHMSXGUNTO-DHWOPMESSA-N	C[C@H](CCCCCCCCCCCCCCCCCC(O)=O)O[C@@H]1O[C@@H](C)[C@H](O)C[C@H]1O
				ascr#38		x	x		ascr#38	CHEBI:78976		C27H52O6	InChI=1S/C27H52O6/c1-22(32-27-25(29)21-24(28)23(2)33-27)19-17-15-13-11-9-7-5-3-4-6-8-10-12-14-16-18-20-26(30)31/h22-25,27-29H,3-21H2,1-2H3,(H,30,31)/t22-,23+,24-,25-,27-/m1/s1	NISHIBVYPLRXFI-VYXBAIFMSA-N	C[C@H](CCCCCCCCCCCCCCCCCCC(O)=O)O[C@@H]1O[C@@H](C)[C@H](O)C[C@H]1O
				ascr#40		x	x		ascr#40			C28H54O6	InChI=1S/C28H54O6/c1-23(33-28-26(30)22-25(29)24(2)34-28)20-18-16-14-12-10-8-6-4-3-5-7-9-11-13-15-17-19-21-27(31)32/h23-26,28-30H,3-22H2,1-2H3,(H,31,32)/t23-,24+,25-,26-,28-/m1/s1	LEZSXFPOGMIXRB-TUDBGTMHSA-N	C[C@H](CCCCCCCCCCCCCCCCCCCC(O)=O)O[C@@H]1O[C@@H](C)[C@H](O)C[C@H]1O
				ascr#42		x	x		ascr#42			C29H56O6	InChI=1S/C29H56O6/c1-24(34-29-27(31)23-26(30)25(2)35-29)21-19-17-15-13-11-9-7-5-3-4-6-8-10-12-14-16-18-20-22-28(32)33/h24-27,29-31H,3-23H2,1-2H3,(H,32,33)/t24-,25+,26-,27-,29-/m1/s1	AVAZVFHEVXUFJC-GEMOAIMLSA-N	C[C@H](CCCCCCCCCCCCCCCCCCCCC(O)=O)O[C@@H]1O[C@@H](C)[C@H](O)C[C@H]1O
				ascr#44		x	x		ascr#44			C30H58O6	InChI=1S/C30H58O6/c1-25(35-30-28(32)24-27(31)26(2)36-30)22-20-18-16-14-12-10-8-6-4-3-5-7-9-11-13-15-17-19-21-23-29(33)34/h25-28,30-32H,3-24H2,1-2H3,(H,33,34)/t25-,26+,27-,28-,30-/m1/s1	LNYVZSIBTAMNGF-QVNPJVKASA-N	C[C@H](CCCCCCCCCCCCCCCCCCCCCC(O)=O)O[C@@H]1O[C@@H](C)[C@H](O)C[C@H]1O
				ascr#46		x	x		ascr#46			C31H60O6	InChI=1S/C31H60O6/c1-26(36-31-29(33)25-28(32)27(2)37-31)23-21-19-17-15-13-11-9-7-5-3-4-6-8-10-12-14-16-18-20-22-24-30(34)35/h26-29,31-33H,3-25H2,1-2H3,(H,34,35)/t26-,27+,28-,29-,31-/m1/s1	MWLJVQHWDAGYSN-NUYPRQGGSA-N	C[C@H](CCCCCCCCCCCCCCCCCCCCCCC(O)=O)O[C@@H]1O[C@@H](C)[C@H](O)C[C@H]1O
				ascr#48		x	x		ascr#48			C32H62O6	InChI=1S/C32H62O6/c1-27(37-32-30(34)26-29(33)28(2)38-32)24-22-20-18-16-14-12-10-8-6-4-3-5-7-9-11-13-15-17-19-21-23-25-31(35)36/h27-30,32-34H,3-26H2,1-2H3,(H,35,36)/t27-,28+,29-,30-,32-/m1/s1	KETOIHWMAGKVHF-AAAAPBIPSA-N	C[C@H](CCCCCCCCCCCCCCCCCCCCCCCC(O)=O)O[C@@H]1O[C@@H](C)[C@H](O)C[C@H]1O
				ascr#50		x	x		ascr#50			C33H64O6	InChI=1S/C33H64O6/c1-28(38-33-31(35)27-30(34)29(2)39-33)25-23-21-19-17-15-13-11-9-7-5-3-4-6-8-10-12-14-16-18-20-22-24-26-32(36)37/h28-31,33-35H,3-27H2,1-2H3,(H,36,37)/t28-,29+,30-,31-,33-/m1/s1	RUWKNZLRFBTLRZ-BKORYOKQSA-N	C[C@H](CCCCCCCCCCCCCCCCCCCCCCCCC(O)=O)O[C@@H]1O[C@@H](C)[C@H](O)C[C@H]1O
				ascr#52		x	x		ascr#52			C34H66O6	InChI=1S/C34H66O6/c1-29(39-34-32(36)28-31(35)30(2)40-34)26-24-22-20-18-16-14-12-10-8-6-4-3-5-7-9-11-13-15-17-19-21-23-25-27-33(37)38/h29-32,34-36H,3-28H2,1-2H3,(H,37,38)/t29-,30+,31-,32-,34-/m1/s1	HEHVYMGWMZHCER-RFLLRRRSSA-N	C[C@H](CCCCCCCCCCCCCCCCCCCCCCCCCC(O)=O)O[C@@H]1O[C@@H](C)[C@H](O)C[C@H]1O
				ascr#54		x	x		ascr#54			C35H68O6	InChI=1S/C35H68O6/c1-30(40-35-33(37)29-32(36)31(2)41-35)27-25-23-21-19-17-15-13-11-9-7-5-3-4-6-8-10-12-14-16-18-20-22-24-26-28-34(38)39/h30-33,35-37H,3-29H2,1-2H3,(H,38,39)/t30-,31+,32-,33-,35-/m1/s1	PKHSBPQIHWFQSL-CYMYFKCRSA-N	C[C@H](CCCCCCCCCCCCCCCCCCCCCCCCCCC(O)=O)O[C@@H]1O[C@@H](C)[C@H](O)C[C@H]1O
				ascr#56		x	x		ascr#56			C36H70O6	InChI=1S/C36H70O6/c1-31(41-36-34(38)30-33(37)32(2)42-36)28-26-24-22-20-18-16-14-12-10-8-6-4-3-5-7-9-11-13-15-17-19-21-23-25-27-29-35(39)40/h31-34,36-38H,3-30H2,1-2H3,(H,39,40)/t31-,32+,33-,34-,36-/m1/s1	GUNFAJPPGKFWDN-HJHOLMDDSA-N	C[C@H](CCCCCCCCCCCCCCCCCCCCCCCCCCCC(O)=O)O[C@@H]1O[C@@H](C)[C@H](O)C[C@H]1O
				ascr#58		x	x		ascr#58			C37H72O6	InChI=1S/C37H72O6/c1-32(42-37-35(39)31-34(38)33(2)43-37)29-27-25-23-21-19-17-15-13-11-9-7-5-3-4-6-8-10-12-14-16-18-20-22-24-26-28-30-36(40)41/h32-35,37-39H,3-31H2,1-2H3,(H,40,41)/t32-,33+,34-,35-,37-/m1/s1	WABPMKYACRPHHF-WAYCZOMSSA-N	C[C@H](CCCCCCCCCCCCCCCCCCCCCCCCCCCCC(O)=O)O[C@@H]1O[C@@H](C)[C@H](O)C[C@H]1O
				ascr#60		x	x		ascr#60			C38H74O6	InChI=1S/C38H74O6/c1-33(43-38-36(40)32-35(39)34(2)44-38)30-28-26-24-22-20-18-16-14-12-10-8-6-4-3-5-7-9-11-13-15-17-19-21-23-25-27-29-31-37(41)42/h33-36,38-40H,3-32H2,1-2H3,(H,41,42)/t33-,34+,35-,36-,38-/m1/s1	LOQPJTAZMYENAY-WJMPLENBSA-N	C[C@H](CCCCCCCCCCCCCCCCCCCCCCCCCCCCCC(O)=O)O[C@@H]1O[C@@H](C)[C@H](O)C[C@H]1O
				ascr#62		x	x		ascr#62			C39H76O6	InChI=1S/C39H76O6/c1-34(44-39-37(41)33-36(40)35(2)45-39)31-29-27-25-23-21-19-17-15-13-11-9-7-5-3-4-6-8-10-12-14-16-18-20-22-24-26-28-30-32-38(42)43/h34-37,39-41H,3-33H2,1-2H3,(H,42,43)/t34-,35+,36-,37-,39-/m1/s1	AHPMJGFBCKPVQB-FJTVKENNSA-N	C[C@H](CCCCCCCCCCCCCCCCCCCCCCCCCCCCCCC(O)=O)O[C@@H]1O[C@@H](C)[C@H](O)C[C@H]1O
				ascr#5		x	x		ascr#5	CHEBI:78829		C9H16O6	InChI=1S/C9H16O6/c1-5-6(10)4-7(11)9(15-5)14-3-2-8(12)13/h5-7,9-11H,2-4H2,1H3,(H,12,13)/t5-,6+,7+,9+/m0/s1	RYYMJVGKZLQYPG-YYWONIAYSA-N	C[C@@H]1O[C@@H](OCCC(O)=O)[C@H](O)C[C@H]1O
				oscr#11			x		oscr#11			C10H18O6	InChI=1S/C10H18O6/c1-6-7(11)5-8(12)10(16-6)15-4-2-3-9(13)14/h6-8,10-12H,2-5H2,1H3,(H,13,14)/t6-,7+,8+,10+/m0/s1	INLSZJZDDYHLEF-OKJYPTKPSA-N	C[C@@H]1O[C@@H](OCCCC(O)=O)[C@H](O)C[C@H]1O
				oscr#9		x	x		oscr#9	CHEBI:79133		C11H20O6	InChI=1S/C11H20O6/c1-7-8(12)6-9(13)11(17-7)16-5-3-2-4-10(14)15/h7-9,11-13H,2-6H2,1H3,(H,14,15)/t7-,8+,9+,11+/m0/s1	RGLRYSHQCRBEIV-YSSBGUOXSA-N	C[C@@H]1O[C@@H](OCCCCC(O)=O)[C@H](O)C[C@H]1O
				oscr#12		x	x		oscr#12	CHEBI:79135		C12H22O6	InChI=1S/C12H22O6/c1-8-9(13)7-10(14)12(18-8)17-6-4-2-3-5-11(15)16/h8-10,12-14H,2-7H2,1H3,(H,15,16)/t8-,9+,10+,12+/m0/s1	OEQPWGGFCAQFGJ-BTQIBKBOSA-N	C[C@@H]1O[C@@H](OCCCCCC(O)=O)[C@H](O)C[C@H]1O
				oscr#1		x	x		oscr#1	CHEBI:79130		C13H24O6	InChI=1S/C13H24O6/c1-9-10(14)8-11(15)13(19-9)18-7-5-3-2-4-6-12(16)17/h9-11,13-15H,2-8H2,1H3,(H,16,17)/t9-,10+,11+,13+/m0/s1	XHPJAFLLEKUEFS-SBFPOUOMSA-N	C[C@@H]1O[C@@H](OCCCCCCC(O)=O)[C@H](O)C[C@H]1O
				oscr#14		x	x		oscr#14	CHEBI:79136		C14H26O6	InChI=1S/C14H26O6/c1-10-11(15)9-12(16)14(20-10)19-8-6-4-2-3-5-7-13(17)18/h10-12,14-16H,2-9H2,1H3,(H,17,18)/t10-,11+,12+,14+/m0/s1	DJYKCDSAKUJQRP-FMCLSXCISA-N	C[C@@H]1O[C@@H](OCCCCCCCC(O)=O)[C@H](O)C[C@H]1O
				oscr#10			x		oscr#10	CHEBI:79134		C15H28O6	InChI=1S/C15H28O6/c1-11-12(16)10-13(17)15(21-11)20-9-7-5-3-2-4-6-8-14(18)19/h11-13,15-17H,2-10H2,1H3,(H,18,19)/t11-,12+,13+,15+/m0/s1	WGGIJTBDSYSSPD-KYEXWDHISA-N	C[C@@H]1O[C@@H](OCCCCCCCCC(O)=O)[C@H](O)C[C@H]1O
				oscr#16		x	x		oscr#16	CHEBI:79138		C16H30O6	InChI=1S/C16H30O6/c1-12-13(17)11-14(18)16(22-12)21-10-8-6-4-2-3-5-7-9-15(19)20/h12-14,16-18H,2-11H2,1H3,(H,19,20)/t12-,13+,14+,16+/m0/s1	KRXDKQWKJIZPMU-DSJMHWKBSA-N	C[C@@H]1O[C@@H](OCCCCCCCCCC(O)=O)[C@H](O)C[C@H]1O
				oscr#18		x	x		oscr#18	CHEBI:79140		C17H32O6	InChI=1S/C17H32O6/c1-13-14(18)12-15(19)17(23-13)22-11-9-7-5-3-2-4-6-8-10-16(20)21/h13-15,17-19H,2-12H2,1H3,(H,20,21)/t13-,14+,15+,17+/m0/s1	GEMAYWCAMMUVTD-KLZNWCGWSA-N	C[C@@H]1O[C@@H](OCCCCCCCCCCC(O)=O)[C@H](O)C[C@H]1O
				oscr#20		x	x		oscr#20	CHEBI:79142		C18H34O6	InChI=1S/C18H34O6/c1-14-15(19)13-16(20)18(24-14)23-12-10-8-6-4-2-3-5-7-9-11-17(21)22/h14-16,18-20H,2-13H2,1H3,(H,21,22)/t14-,15+,16+,18+/m0/s1	HTPFVTWQRWJPNG-BVIKNXMNSA-N	C[C@@H]1O[C@@H](OCCCCCCCCCCCC(O)=O)[C@H](O)C[C@H]1O
				oscr#22		x	x		oscr#22	CHEBI:79144		C19H36O6	InChI=1S/C19H36O6/c1-15-16(20)14-17(21)19(25-15)24-13-11-9-7-5-3-2-4-6-8-10-12-18(22)23/h15-17,19-21H,2-14H2,1H3,(H,22,23)/t15-,16+,17+,19+/m0/s1	BMAOWSPJJLOKGM-DODZYUBVSA-N	C[C@@H]1O[C@@H](OCCCCCCCCCCCCC(O)=O)[C@H](O)C[C@H]1O
				oscr#24		x	x		oscr#24	CHEBI:79146		C20H38O6	InChI=1S/C20H38O6/c1-16-17(21)15-18(22)20(26-16)25-14-12-10-8-6-4-2-3-5-7-9-11-13-19(23)24/h16-18,20-22H,2-15H2,1H3,(H,23,24)/t16-,17+,18+,20+/m0/s1	ODXIHYQVXXYLQK-JRBPQWBISA-N	C[C@@H]1O[C@@H](OCCCCCCCCCCCCCC(O)=O)[C@H](O)C[C@H]1O
				oscr#26		x	x		oscr#26	CHEBI:79148		C21H40O6	InChI=1S/C21H40O6/c1-17-18(22)16-19(23)21(27-17)26-15-13-11-9-7-5-3-2-4-6-8-10-12-14-20(24)25/h17-19,21-23H,2-16H2,1H3,(H,24,25)/t17-,18+,19+,21+/m0/s1	PWLVZSHZFIGCNL-QEUVDIPISA-N	C[C@@H]1O[C@@H](OCCCCCCCCCCCCCCC(O)=O)[C@H](O)C[C@H]1O
				oscr#28		x	x		oscr#28	CHEBI:79150		C22H42O6	InChI=1S/C22H42O6/c1-18-19(23)17-20(24)22(28-18)27-16-14-12-10-8-6-4-2-3-5-7-9-11-13-15-21(25)26/h18-20,22-24H,2-17H2,1H3,(H,25,26)/t18-,19+,20+,22+/m0/s1	RARJQAOGTFMPFZ-GPQLQYNLSA-N	C[C@@H]1O[C@@H](OCCCCCCCCCCCCCCCC(O)=O)[C@H](O)C[C@H]1O
				oscr#30		x	x		oscr#30	CHEBI:79152		C23H44O6	InChI=1S/C23H44O6/c1-19-20(24)18-21(25)23(29-19)28-17-15-13-11-9-7-5-3-2-4-6-8-10-12-14-16-22(26)27/h19-21,23-25H,2-18H2,1H3,(H,26,27)/t19-,20+,21+,23+/m0/s1	CESZWWHNRSDDNY-ZZLPTCMGSA-N	C[C@@H]1O[C@@H](OCCCCCCCCCCCCCCCCC(O)=O)[C@H](O)C[C@H]1O
				oscr#32		x	x		oscr#32	CHEBI:79154		C24H46O6	InChI=1S/C24H46O6/c1-20-21(25)19-22(26)24(30-20)29-18-16-14-12-10-8-6-4-2-3-5-7-9-11-13-15-17-23(27)28/h20-22,24-26H,2-19H2,1H3,(H,27,28)/t20-,21+,22+,24+/m0/s1	IBSHVVRARSKTDE-JVNMPXIPSA-N	C[C@@H]1O[C@@H](OCCCCCCCCCCCCCCCCCC(O)=O)[C@H](O)C[C@H]1O
				oscr#34		x	x		oscr#34	CHEBI:79156		C25H48O6	InChI=1S/C25H48O6/c1-21-22(26)20-23(27)25(31-21)30-19-17-15-13-11-9-7-5-3-2-4-6-8-10-12-14-16-18-24(28)29/h21-23,25-27H,2-20H2,1H3,(H,28,29)/t21-,22+,23+,25+/m0/s1	DUCJPMRHUUCBAA-XJTUCQONSA-N	C[C@@H]1O[C@@H](OCCCCCCCCCCCCCCCCCCC(O)=O)[C@H](O)C[C@H]1O
				oscr#36		x	x		oscr#36	CHEBI:79158		C26H50O6	InChI=1S/C26H50O6/c1-22-23(27)21-24(28)26(32-22)31-20-18-16-14-12-10-8-6-4-2-3-5-7-9-11-13-15-17-19-25(29)30/h22-24,26-28H,2-21H2,1H3,(H,29,30)/t22-,23+,24+,26+/m0/s1	NALXHMIWEUPQCH-POMLREGLSA-N	C[C@@H]1O[C@@H](OCCCCCCCCCCCCCCCCCCCC(O)=O)[C@H](O)C[C@H]1O
				oscr#38		x	x		oscr#38			C27H52O6	InChI=1S/C27H52O6/c1-23-24(28)22-25(29)27(33-23)32-21-19-17-15-13-11-9-7-5-3-2-4-6-8-10-12-14-16-18-20-26(30)31/h23-25,27-29H,2-22H2,1H3,(H,30,31)/t23-,24+,25+,27+/m0/s1	QTWKPFXARCNFRK-AMBDWCSGSA-N	C[C@@H]1O[C@@H](OCCCCCCCCCCCCCCCCCCCCC(O)=O)[C@H](O)C[C@H]1O
				oscr#40		x	x		oscr#40			C28H54O6	InChI=1S/C28H54O6/c1-24-25(29)23-26(30)28(34-24)33-22-20-18-16-14-12-10-8-6-4-2-3-5-7-9-11-13-15-17-19-21-27(31)32/h24-26,28-30H,2-23H2,1H3,(H,31,32)/t24-,25+,26+,28+/m0/s1	BNJSGYBXGOSMLJ-QALYSUAOSA-N	C[C@@H]1O[C@@H](OCCCCCCCCCCCCCCCCCCCCCC(O)=O)[C@H](O)C[C@H]1O
				oscr#42		x	x		oscr#42			C29H56O6	InChI=1S/C29H56O6/c1-25-26(30)24-27(31)29(35-25)34-23-21-19-17-15-13-11-9-7-5-3-2-4-6-8-10-12-14-16-18-20-22-28(32)33/h25-27,29-31H,2-24H2,1H3,(H,32,33)/t25-,26+,27+,29+/m0/s1	UQMVONKOWIDECJ-NFWVVERESA-N	C[C@@H]1O[C@@H](OCCCCCCCCCCCCCCCCCCCCCCC(O)=O)[C@H](O)C[C@H]1O
				iscr#44		x	x		iscr#44			C30H58O6	InChI=1S/C30H58O6/c1-24(29(33)34)21-19-17-15-13-11-9-7-5-4-6-8-10-12-14-16-18-20-22-25(2)35-30-28(32)23-27(31)26(3)36-30/h24-28,30-32H,4-23H2,1-3H3,(H,33,34)/t24?,25-,26+,27-,28-,30-/m1/s1	XLQQTUVLQCCPLM-UIZOXSJXSA-N	C[C@H](CCCCCCCCCCCCCCCCCCCC(C)C(O)=O)O[C@@H]1O[C@@H](C)[C@H](O)C[C@H]1O
				iscr#48		x	x		iscr#48			C32H62O6	InChI=1S/C32H62O6/c1-26(31(35)36)23-21-19-17-15-13-11-9-7-5-4-6-8-10-12-14-16-18-20-22-24-27(2)37-32-30(34)25-29(33)28(3)38-32/h26-30,32-34H,4-25H2,1-3H3,(H,35,36)/t26?,27-,28+,29-,30-,32-/m1/s1	NHZOXAWESIICEW-VOQZVSCUSA-N	C[C@H](CCCCCCCCCCCCCCCCCCCCCC(C)C(O)=O)O[C@@H]1O[C@@H](C)[C@H](O)C[C@H]1O
				ascr#7		x	x		ascr#7	CHEBI:78830		C13H22O6	InChI=1S/C13H22O6/c1-8(5-3-4-6-12(16)17)18-13-11(15)7-10(14)9(2)19-13/h4,6,8-11,13-15H,3,5,7H2,1-2H3,(H,16,17)/b6-4+/t8-,9+,10-,11-,13-/m1/s1	GGHOMCWJOMBZEK-LHYQPRBASA-N	C[C@H](CC\C=C\C(O)=O)O[C@@H]1O[C@@H](C)[C@H](O)C[C@H]1O
				ascr#13		x	x		ascr#13			C15H26O5	InChI=1S/C15H26O5/c1-10(16)7-5-4-6-8-11(2)19-15-14(18)9-13(17)12(3)20-15/h5,7,11-18H,1,4,6,8-9H2,2-3H3/b7-5+/t11-,12+,13-,14-,15-/m1/s1	DOZCIIOSTGZKTM-RWDYCGMUSA-N	C[C@H](CCC\C=C\C(O)=C)O[C@@H]1O[C@@H](C)[C@H](O)C[C@H]1O
				ascr#3		x	x		ascr#3	CHEBI:78821		C15H26O6	InChI=1S/C15H26O6/c1-10(7-5-3-4-6-8-14(18)19)20-15-13(17)9-12(16)11(2)21-15/h6,8,10-13,15-17H,3-5,7,9H2,1-2H3,(H,18,19)/b8-6+/t10-,11+,12-,13-,15-/m1/s1	MWGRRKDIJLJLMO-OSYKULTDSA-N	C[C@H](CCCC\C=C\C(O)=O)O[C@@H]1O[C@@H](C)[C@H](O)C[C@H]1O
				ascr#15		x	x		ascr#15	CHEBI:78852		C16H28O6	InChI=1S/C16H28O6/c1-11(8-6-4-3-5-7-9-15(19)20)21-16-14(18)10-13(17)12(2)22-16/h7,9,11-14,16-18H,3-6,8,10H2,1-2H3,(H,19,20)/b9-7+/t11-,12+,13-,14-,16-/m1/s1	MZJGOAYSXTVLMG-NSKGPKHTSA-N	C[C@H](CCCCC\C=C\C(O)=O)O[C@@H]1O[C@@H](C)[C@H](O)C[C@H]1O
				ascr#17		x	x		ascr#17	CHEBI:78952		C17H30O6	InChI=1S/C17H30O6/c1-12(9-7-5-3-4-6-8-10-16(20)21)22-17-15(19)11-14(18)13(2)23-17/h8,10,12-15,17-19H,3-7,9,11H2,1-2H3,(H,20,21)/b10-8+	NEVPBIQTDNVVMK-CSKARUKUSA-N	CC(CCCCCC\C=C\C(O)=O)OC1OC(C)C(O)CC1O
				ascr#19		x	x		ascr#19	CHEBI:78957		C18H32O6	InChI=1S/C18H32O6/c1-13(23-18-16(20)12-15(19)14(2)24-18)10-8-6-4-3-5-7-9-11-17(21)22/h9,11,13-16,18-20H,3-8,10,12H2,1-2H3,(H,21,22)/b11-9+/t13-,14+,15-,16-,18-/m1/s1	KSEGTUNZXFPMMN-RSADRIIDSA-N	C[C@H](CCCCCCC\C=C\C(O)=O)O[C@@H]1O[C@@H](C)[C@H](O)C[C@H]1O
				ascr#21		x	x		ascr#21	CHEBI:78959		C19H34O6	InChI=1S/C19H34O6/c1-14(24-19-17(21)13-16(20)15(2)25-19)11-9-7-5-3-4-6-8-10-12-18(22)23/h10,12,14-17,19-21H,3-9,11,13H2,1-2H3,(H,22,23)/b12-10+/t14-,15+,16-,17-,19-/m1/s1	XUGAOOQYBZSMCP-ZXSNAGKJSA-N	C[C@H](CCCCCCCC\C=C\C(O)=O)O[C@@H]1O[C@@H](C)[C@H](O)C[C@H]1O
				ascr#23		x	x		ascr#23	CHEBI:78961		C20H36O6	InChI=1S/C20H36O6/c1-15(25-20-18(22)14-17(21)16(2)26-20)12-10-8-6-4-3-5-7-9-11-13-19(23)24/h11,13,15-18,20-22H,3-10,12,14H2,1-2H3,(H,23,24)/b13-11+/t15-,16+,17-,18-,20-/m1/s1	VZEGHYGOTDETNP-VKEQHCKMSA-N	C[C@H](CCCCCCCCC\C=C\C(O)=O)O[C@@H]1O[C@@H](C)[C@H](O)C[C@H]1O
				ascr#25		x	x		ascr#25	CHEBI:78963		C21H38O6	InChI=1S/C21H38O6/c1-16(26-21-19(23)15-18(22)17(2)27-21)13-11-9-7-5-3-4-6-8-10-12-14-20(24)25/h12,14,16-19,21-23H,3-11,13,15H2,1-2H3,(H,24,25)/b14-12+/t16-,17+,18-,19-,21-/m1/s1	MTVUVHUAEUQKIN-YWWXTUTHSA-N	C[C@H](CCCCCCCCCC\C=C\C(O)=O)O[C@@H]1O[C@@H](C)[C@H](O)C[C@H]1O
				ascr#27		x	x		ascr#27	CHEBI:78965		C22H40O6	InChI=1S/C22H40O6/c1-17(27-22-20(24)16-19(23)18(2)28-22)14-12-10-8-6-4-3-5-7-9-11-13-15-21(25)26/h13,15,17-20,22-24H,3-12,14,16H2,1-2H3,(H,25,26)/b15-13+/t17-,18+,19-,20-,22-/m1/s1	PHSQDXKUQRUWOG-PXMSNCRXSA-N	C[C@H](CCCCCCCCCCC\C=C\C(O)=O)O[C@@H]1O[C@@H](C)[C@H](O)C[C@H]1O
				ascr#29		x	x		ascr#29	CHEBI:78967		C23H42O6	InChI=1S/C23H42O6/c1-18(28-23-21(25)17-20(24)19(2)29-23)15-13-11-9-7-5-3-4-6-8-10-12-14-16-22(26)27/h14,16,18-21,23-25H,3-13,15,17H2,1-2H3,(H,26,27)/b16-14+/t18-,19+,20-,21-,23-/m1/s1	XUIDIXMFLJXJDI-XUAZKPKSSA-N	C[C@H](CCCCCCCCCCCC\C=C\C(O)=O)O[C@@H]1O[C@@H](C)[C@H](O)C[C@H]1O
				ascr#31		x	x		ascr#31	CHEBI:78969		C24H44O6	InChI=1S/C24H44O6/c1-19(29-24-22(26)18-21(25)20(2)30-24)16-14-12-10-8-6-4-3-5-7-9-11-13-15-17-23(27)28/h15,17,19-22,24-26H,3-14,16,18H2,1-2H3,(H,27,28)/b17-15+/t19-,20+,21-,22-,24-/m1/s1	AUKDJCIZWSIDEC-QGKNABGUSA-N	C[C@H](CCCCCCCCCCCCC\C=C\C(O)=O)O[C@@H]1O[C@@H](C)[C@H](O)C[C@H]1O
				ascr#33		x	x		ascr#33	CHEBI:78971		C25H46O6	InChI=1S/C25H46O6/c1-20(30-25-23(27)19-22(26)21(2)31-25)17-15-13-11-9-7-5-3-4-6-8-10-12-14-16-18-24(28)29/h16,18,20-23,25-27H,3-15,17,19H2,1-2H3,(H,28,29)/b18-16+/t20-,21+,22-,23-,25-/m1/s1	JQBYGLLYFPDQJA-NVJHKYEUSA-N	C[C@H](CCCCCCCCCCCCCC\C=C\C(O)=O)O[C@@H]1O[C@@H](C)[C@H](O)C[C@H]1O
				ascr#35		x	x		ascr#35	CHEBI:78973		C26H48O6	InChI=1S/C26H48O6/c1-21(31-26-24(28)20-23(27)22(2)32-26)18-16-14-12-10-8-6-4-3-5-7-9-11-13-15-17-19-25(29)30/h17,19,21-24,26-28H,3-16,18,20H2,1-2H3,(H,29,30)/b19-17+/t21-,22+,23-,24-,26-/m1/s1	GIUKRFWFBBFDTQ-LAOJQUNESA-N	C[C@H](CCCCCCCCCCCCCCC\C=C\C(O)=O)O[C@@H]1O[C@@H](C)[C@H](O)C[C@H]1O
				ascr#37		x	x		ascr#37	CHEBI:78975		C27H50O6	InChI=1S/C27H50O6/c1-22(32-27-25(29)21-24(28)23(2)33-27)19-17-15-13-11-9-7-5-3-4-6-8-10-12-14-16-18-20-26(30)31/h18,20,22-25,27-29H,3-17,19,21H2,1-2H3,(H,30,31)/b20-18+/t22-,23+,24-,25-,27-/m1/s1	IRXQRQDBIJEMEI-OQERHXAMSA-N	C[C@H](CCCCCCCCCCCCCCCC\C=C\C(O)=O)O[C@@H]1O[C@@H](C)[C@H](O)C[C@H]1O
				ascr#39		x	x		ascr#39			C28H52O6	InChI=1S/C28H52O6/c1-23(33-28-26(30)22-25(29)24(2)34-28)20-18-16-14-12-10-8-6-4-3-5-7-9-11-13-15-17-19-21-27(31)32/h19,21,23-26,28-30H,3-18,20,22H2,1-2H3,(H,31,32)/b21-19+/t23-,24+,25-,26-,28-/m1/s1	WMSXCTROVYQCAC-PHXAUVCKSA-N	C[C@H](CCCCCCCCCCCCCCCCC\C=C\C(O)=O)O[C@@H]1O[C@@H](C)[C@H](O)C[C@H]1O
				ascr#41		x	x		ascr#41			C29H54O6	InChI=1S/C29H54O6/c1-24(34-29-27(31)23-26(30)25(2)35-29)21-19-17-15-13-11-9-7-5-3-4-6-8-10-12-14-16-18-20-22-28(32)33/h20,22,24-27,29-31H,3-19,21,23H2,1-2H3,(H,32,33)/b22-20+/t24-,25+,26-,27-,29-/m1/s1	RTDJDTXOBOYYLK-JLZKOEGSSA-N	C[C@H](CCCCCCCCCCCCCCCCCC\C=C\C(O)=O)O[C@@H]1O[C@@H](C)[C@H](O)C[C@H]1O
				ascr#43		x	x		ascr#43			C30H56O6	InChI=1S/C30H56O6/c1-25(35-30-28(32)24-27(31)26(2)36-30)22-20-18-16-14-12-10-8-6-4-3-5-7-9-11-13-15-17-19-21-23-29(33)34/h21,23,25-28,30-32H,3-20,22,24H2,1-2H3,(H,33,34)/b23-21+/t25-,26+,27-,28-,30-/m1/s1	NJFSPKBAKSWUAZ-JMEOBEKWSA-N	C[C@H](CCCCCCCCCCCCCCCCCCC\C=C\C(O)=O)O[C@@H]1O[C@@H](C)[C@H](O)C[C@H]1O
				ascr#45		x	x		ascr#45			C31H58O6	InChI=1S/C31H58O6/c1-26(36-31-29(33)25-28(32)27(2)37-31)23-21-19-17-15-13-11-9-7-5-3-4-6-8-10-12-14-16-18-20-22-24-30(34)35/h22,24,26-29,31-33H,3-21,23,25H2,1-2H3,(H,34,35)/b24-22+/t26-,27+,28-,29-,31-/m1/s1	WDIVLMDNOMRVLU-BLSCGNRQSA-N	C[C@H](CCCCCCCCCCCCCCCCCCCC\C=C\C(O)=O)O[C@@H]1O[C@@H](C)[C@H](O)C[C@H]1O
				oscr#7		x	x		oscr#7	CHEBI:79132		C13H22O6	InChI=1S/C13H22O6/c1-9-10(14)8-11(15)13(19-9)18-7-5-3-2-4-6-12(16)17/h4,6,9-11,13-15H,2-3,5,7-8H2,1H3,(H,16,17)/b6-4+/t9-,10+,11+,13+/m0/s1	PECXANWMSPKDGB-XROMHLQASA-N	C[C@@H]1O[C@@H](OCCCC\C=C\C(O)=O)[C@H](O)C[C@H]1O
				oscr#13			x		oscr#13			C15H26O5	InChI=1S/C15H26O5/c1-11(16)8-6-4-3-5-7-9-19-15-14(18)10-13(17)12(2)20-15/h6,8,12-18H,1,3-5,7,9-10H2,2H3/b8-6+/t12-,13+,14+,15+/m0/s1	InChIKey=AWBSZOZSAOMIAU-LXMINREWSA-N	C[C@@H]1O[C@@H](OCCCCC\C=C\C(O)=C)[C@H](O)C[C@H]1O
				oscr#3		x	x		oscr#3	CHEBI:79131		C15H26O6	InChI=1S/C15H26O6/c1-11-12(16)10-13(17)15(21-11)20-9-7-5-3-2-4-6-8-14(18)19/h6,8,11-13,15-17H,2-5,7,9-10H2,1H3,(H,18,19)/b8-6+/t11-,12+,13+,15+/m0/s1	CYRZSEWKKCHVSI-XHDDSBKUSA-N	C[C@@H]1O[C@@H](OCCCCCC\C=C\C(O)=O)[C@H](O)C[C@H]1O
				oscr#15		x	x		oscr#15	CHEBI:79137		C16H28O6	InChI=1S/C16H28O6/c1-12-13(17)11-14(18)16(22-12)21-10-8-6-4-2-3-5-7-9-15(19)20/h7,9,12-14,16-18H,2-6,8,10-11H2,1H3,(H,19,20)/b9-7+/t12-,13+,14+,16+/m0/s1	LNUSDHULQVPZFO-RYJVCDSQSA-N	C[C@@H]1O[C@@H](OCCCCCCC\C=C\C(O)=O)[C@H](O)C[C@H]1O
				oscr#17		x	x		oscr#17	CHEBI:79139		C17H30O6	InChI=1S/C17H30O6/c1-13-14(18)12-15(19)17(23-13)22-11-9-7-5-3-2-4-6-8-10-16(20)21/h8,10,13-15,17-19H,2-7,9,11-12H2,1H3,(H,20,21)/b10-8+/t13-,14+,15+,17+/m0/s1	FDWVWTCEWSMDGI-DSKDDBFVSA-N	C[C@@H]1O[C@@H](OCCCCCCCC\C=C\C(O)=O)[C@H](O)C[C@H]1O
				oscr#19		x	x		oscr#19	CHEBI:79141		C18H32O6	InChI=1S/C18H32O6/c1-14-15(19)13-16(20)18(24-14)23-12-10-8-6-4-2-3-5-7-9-11-17(21)22/h9,11,14-16,18-20H,2-8,10,12-13H2,1H3,(H,21,22)/b11-9+/t14-,15+,16+,18+/m0/s1	CBFGNQUTSUMTTO-XIWSQWRSSA-N	C[C@@H]1O[C@@H](OCCCCCCCCC\C=C\C(O)=O)[C@H](O)C[C@H]1O
				oscr#21		x	x		oscr#21	CHEBI:79143		C19H34O6	InChI=1S/C19H34O6/c1-15-16(20)14-17(21)19(25-15)24-13-11-9-7-5-3-2-4-6-8-10-12-18(22)23/h10,12,15-17,19-21H,2-9,11,13-14H2,1H3,(H,22,23)/b12-10+/t15-,16+,17+,19+/m0/s1	DEQPIGLSNWHDFR-VATKAKJBSA-N	C[C@@H]1O[C@@H](OCCCCCCCCCC\C=C\C(O)=O)[C@H](O)C[C@H]1O
				oscr#23		x	x		oscr#23	CHEBI:79145		C20H36O6	InChI=1S/C20H36O6/c1-16-17(21)15-18(22)20(26-16)25-14-12-10-8-6-4-2-3-5-7-9-11-13-19(23)24/h11,13,16-18,20-22H,2-10,12,14-15H2,1H3,(H,23,24)/b13-11+/t16-,17+,18+,20+/m0/s1	DIYWZICECWKTIT-XKCSVMQCSA-N	C[C@@H]1O[C@@H](OCCCCCCCCCCC\C=C\C(O)=O)[C@H](O)C[C@H]1O
				oscr#25		x	x		oscr#25	CHEBI:79147		C21H38O6	InChI=1S/C21H38O6/c1-17-18(22)16-19(23)21(27-17)26-15-13-11-9-7-5-3-2-4-6-8-10-12-14-20(24)25/h12,14,17-19,21-23H,2-11,13,15-16H2,1H3,(H,24,25)/b14-12+/t17-,18+,19+,21+/m0/s1	FOEYOFVRRORADU-KMIVUYPQSA-N	C[C@@H]1O[C@@H](OCCCCCCCCCCCC\C=C\C(O)=O)[C@H](O)C[C@H]1O
				oscr#27		x	x		oscr#27	CHEBI:79149		C22H40O6	InChI=1S/C22H40O6/c1-18-19(23)17-20(24)22(28-18)27-16-14-12-10-8-6-4-2-3-5-7-9-11-13-15-21(25)26/h13,15,18-20,22-24H,2-12,14,16-17H2,1H3,(H,25,26)/b15-13+/t18-,19+,20+,22+/m0/s1	BEKLYIAFACFFDO-UPBMBJRSSA-N	C[C@@H]1O[C@@H](OCCCCCCCCCCCCC\C=C\C(O)=O)[C@H](O)C[C@H]1O
				oscr#29		x	x		oscr#29	CHEBI:79151		C23H42O6	InChI=1S/C23H42O6/c1-19-20(24)18-21(25)23(29-19)28-17-15-13-11-9-7-5-3-2-4-6-8-10-12-14-16-22(26)27/h14,16,19-21,23-25H,2-13,15,17-18H2,1H3,(H,26,27)/b16-14+/t19-,20+,21+,23+/m0/s1	HJPCXYKWUOGDSW-KRSIWRBNSA-N	C[C@@H]1O[C@@H](OCCCCCCCCCCCCCC\C=C\C(O)=O)[C@H](O)C[C@H]1O
				oscr#31		x	x		oscr#31	CHEBI:79153		C24H44O6	InChI=1S/C24H44O6/c1-20-21(25)19-22(26)24(30-20)29-18-16-14-12-10-8-6-4-2-3-5-7-9-11-13-15-17-23(27)28/h15,17,20-22,24-26H,2-14,16,18-19H2,1H3,(H,27,28)/b17-15+/t20-,21+,22+,24+/m0/s1	VXOVWFJOWNESCS-PGYXGQNHSA-N	C[C@@H]1O[C@@H](OCCCCCCCCCCCCCCC\C=C\C(O)=O)[C@H](O)C[C@H]1O
				oscr#33		x	x		oscr#33	CHEBI:79155		C25H46O6	InChI=1S/C25H46O6/c1-21-22(26)20-23(27)25(31-21)30-19-17-15-13-11-9-7-5-3-2-4-6-8-10-12-14-16-18-24(28)29/h16,18,21-23,25-27H,2-15,17,19-20H2,1H3,(H,28,29)/b18-16+/t21-,22+,23+,25+/m0/s1	JXUDLBNWOUZIRD-KBTOCMJJSA-N	C[C@@H]1O[C@@H](OCCCCCCCCCCCCCCCC\C=C\C(O)=O)[C@H](O)C[C@H]1O
				oscr#35		x	x		oscr#35	CHEBI:79157		C26H48O6	InChI=1S/C26H48O6/c1-22-23(27)21-24(28)26(32-22)31-20-18-16-14-12-10-8-6-4-2-3-5-7-9-11-13-15-17-19-25(29)30/h17,19,22-24,26-28H,2-16,18,20-21H2,1H3,(H,29,30)/b19-17+/t22-,23+,24+,26+/m0/s1	AIUNLQUMHTUTNR-YHGVQZPQSA-N	C[C@@H]1O[C@@H](OCCCCCCCCCCCCCCCCC\C=C\C(O)=O)[C@H](O)C[C@H]1O
				oscr#37		x	x		oscr#37	CHEBI:79159		C27H50O6	InChI=1S/C27H50O6/c1-23-24(28)22-25(29)27(33-23)32-21-19-17-15-13-11-9-7-5-3-2-4-6-8-10-12-14-16-18-20-26(30)31/h18,20,23-25,27-29H,2-17,19,21-22H2,1H3,(H,30,31)/b20-18+/t23-,24+,25+,27+/m0/s1	YMUPCHCSOKFFDA-SFLGVXOSSA-N	C[C@@H]1O[C@@H](OCCCCCCCCCCCCCCCCCC\C=C\C(O)=O)[C@H](O)C[C@H]1O
				oscr#39		x	x		oscr#39			C28H52O6	InChI=1S/C28H52O6/c1-24-25(29)23-26(30)28(34-24)33-22-20-18-16-14-12-10-8-6-4-2-3-5-7-9-11-13-15-17-19-21-27(31)32/h19,21,24-26,28-30H,2-18,20,22-23H2,1H3,(H,31,32)/b21-19+/t24-,25+,26+,28+/m0/s1	XXHJRGVZURIYSI-GSFACVCYSA-N	C[C@@H]1O[C@@H](OCCCCCCCCCCCCCCCCCCC\C=C\C(O)=O)[C@H](O)C[C@H]1O
				oscr#41		x	x		oscr#41			C29H54O6	InChI=1S/C29H54O6/c1-25-26(30)24-27(31)29(35-25)34-23-21-19-17-15-13-11-9-7-5-3-2-4-6-8-10-12-14-16-18-20-22-28(32)33/h20,22,25-27,29-31H,2-19,21,23-24H2,1H3,(H,32,33)/b22-20+/t25-,26+,27+,29+/m0/s1	RKSLNZCLUCOUMS-VOVPRHRKSA-N	C[C@@H]1O[C@@H](OCCCCCCCCCCCCCCCCCCCC\C=C\C(O)=O)[C@H](O)C[C@H]1O
				iscr#43		x	x		iscr#43			C31H58O5	InChI=1S/C31H58O5/c1-25(27(3)32)22-20-18-16-14-12-10-8-6-5-7-9-11-13-15-17-19-21-23-26(2)35-31-30(34)24-29(33)28(4)36-31/h22,26,28-31,33-34H,5-21,23-24H2,1-4H3/b25-22+/t26-,28+,29-,30-,31-/m1/s1	LXUXUQUUFHIJHM-LMWQNGKUSA-N	C[C@H](CCCCCCCCCCCCCCCCCC\C=C(/C)C(C)=O)O[C@@H]1O[C@@H](C)[C@H](O)C[C@H]1O
				iscr#47		x	x		iscr#47			C32H60O6	InChI=1S/C32H60O6/c1-26(31(35)36)23-21-19-17-15-13-11-9-7-5-4-6-8-10-12-14-16-18-20-22-24-27(2)37-32-30(34)25-29(33)28(3)38-32/h23,27-30,32-34H,4-22,24-25H2,1-3H3,(H,35,36)/b26-23+/t27-,28+,29-,30-,32-/m1/s1	JZKOIAZAXRNJDG-DDVOXAPDSA-N	C[C@H](CCCCCCCCCCCCCCCCCCCC\C=C(/C)C(O)=O)O[C@@H]1O[C@@H](C)[C@H](O)C[C@H]1O
				bhas#12		x	x		bhas#12	CHEBI:139722		C12H22O7	InChI=1S/C12H22O7/c1-6(3-8(13)4-11(16)17)18-12-10(15)5-9(14)7(2)19-12/h6-10,12-15H,3-5H2,1-2H3,(H,16,17)/t6-,7+,8-,9-,10-,12-/m1/s1	ZWVCIFMJGVSXAP-BVTIPKRDSA-N	C[C@H](C[C@@H](O)CC(O)=O)O[C@@H]1O[C@@H](C)[C@H](O)C[C@H]1O
				bhas#1		x	x		bhas#1	CHEBI:139717		C13H24O7	InChI=1S/C13H24O7/c1-7(3-4-9(14)5-12(17)18)19-13-11(16)6-10(15)8(2)20-13/h7-11,13-16H,3-6H2,1-2H3,(H,17,18)/t7-,8+,9+,10-,11-,13-/m1/s1	LIEFCBSFNITGPQ-JNSYVGBKSA-N	C[C@H](CC[C@H](O)CC(O)=O)O[C@@H]1O[C@@H](C)[C@H](O)C[C@H]1O
				bhas#14			x		bhas#14	CHEBI:139726		C14H26O7	InChI=1S/C14H26O7/c1-8(4-3-5-10(15)6-13(18)19)20-14-12(17)7-11(16)9(2)21-14/h8-12,14-17H,3-7H2,1-2H3,(H,18,19)/t8-,9+,10-,11-,12-,14-/m1/s1	SRSINORKWDRXFU-SVALUAMDSA-N	C[C@H](CCC[C@@H](O)CC(O)=O)O[C@@H]1O[C@@H](C)[C@H](O)C[C@H]1O
				bhas#10		x	x		bhas#10	CHEBI:79223		C15H28O7	InChI=1S/C15H28O7/c1-9(5-3-4-6-11(16)7-14(19)20)21-15-13(18)8-12(17)10(2)22-15/h9-13,15-18H,3-8H2,1-2H3,(H,19,20)/t9-,10+,11-,12-,13-,15-/m1/s1	WNUSOZJRAZSLBP-AOWZIMASSA-N	C[C@H](CCCC[C@@H](O)CC(O)=O)O[C@@H]1O[C@@H](C)[C@H](O)C[C@H]1O
				bhas#16		x	x		bhas#16	CHEBI:79227		C16H30O7	InChI=1S/C16H30O7/c1-10(6-4-3-5-7-12(17)8-15(20)21)22-16-14(19)9-13(18)11(2)23-16/h10-14,16-19H,3-9H2,1-2H3,(H,20,21)/t10-,11+,12-,13-,14-,16-/m1/s1	XLKCBPRCWUMKHY-NVWMEEMDSA-N	C[C@H](CCCCC[C@@H](O)CC(O)=O)O[C@@H]1O[C@@H](C)[C@H](O)C[C@H]1O
				bhas#18		x	x		bhas#18	CHEBI:79229		C17H32O7	InChI=1S/C17H32O7/c1-11(23-17-15(20)10-14(19)12(2)24-17)7-5-3-4-6-8-13(18)9-16(21)22/h11-15,17-20H,3-10H2,1-2H3,(H,21,22)/t11-,12+,13-,14-,15-,17-/m1/s1	NJSZAOQCCDFSCR-DZGCXMPZSA-N	C[C@H](CCCCCC[C@@H](O)CC(O)=O)O[C@@H]1O[C@@H](C)[C@H](O)C[C@H]1O
				bhas#20		x	x		bhas#20	CHEBI:79230		C18H34O7	InChI=1S/C18H34O7/c1-12(24-18-16(21)11-15(20)13(2)25-18)8-6-4-3-5-7-9-14(19)10-17(22)23/h12-16,18-21H,3-11H2,1-2H3,(H,22,23)/t12-,13+,14-,15-,16-,18-/m1/s1	LOQQYUUEPVHUQQ-RDEONCLASA-N	C[C@H](CCCCCCC[C@@H](O)CC(O)=O)O[C@@H]1O[C@@H](C)[C@H](O)C[C@H]1O
				bhas#22		x	x		bhas#22	CHEBI:79231		C19H36O7	InChI=1S/C19H36O7/c1-13(25-19-17(22)12-16(21)14(2)26-19)9-7-5-3-4-6-8-10-15(20)11-18(23)24/h13-17,19-22H,3-12H2,1-2H3,(H,23,24)/t13-,14+,15-,16-,17-,19-/m1/s1	ARJGFPSUJRWUSF-CQQDWVGSSA-N	C[C@H](CCCCCCCC[C@@H](O)CC(O)=O)O[C@@H]1O[C@@H](C)[C@H](O)C[C@H]1O
				bhas#24		x	x		bhas#24	CHEBI:79232		C20H38O7	InChI=1S/C20H38O7/c1-14(26-20-18(23)13-17(22)15(2)27-20)10-8-6-4-3-5-7-9-11-16(21)12-19(24)25/h14-18,20-23H,3-13H2,1-2H3,(H,24,25)/t14-,15+,16-,17-,18-,20-/m1/s1	UXIWWNCPRZIUAB-XGZVRMHOSA-N	C[C@H](CCCCCCCCC[C@@H](O)CC(O)=O)O[C@@H]1O[C@@H](C)[C@H](O)C[C@H]1O
				bhas#26		x	x		bhas#26	CHEBI:79233		C21H40O7	InChI=1S/C21H40O7/c1-15(27-21-19(24)14-18(23)16(2)28-21)11-9-7-5-3-4-6-8-10-12-17(22)13-20(25)26/h15-19,21-24H,3-14H2,1-2H3,(H,25,26)/t15-,16+,17-,18-,19-,21-/m1/s1	WDFCEBWMCPQIFZ-XBIRKDKFSA-N	C[C@H](CCCCCCCCCC[C@@H](O)CC(O)=O)O[C@@H]1O[C@@H](C)[C@H](O)C[C@H]1O
				bhas#28		x	x		bhas#28	CHEBI:79234		C22H42O7	InChI=1S/C22H42O7/c1-16(28-22-20(25)15-19(24)17(2)29-22)12-10-8-6-4-3-5-7-9-11-13-18(23)14-21(26)27/h16-20,22-25H,3-15H2,1-2H3,(H,26,27)/t16-,17+,18-,19-,20-,22-/m1/s1	QQIOQZRDFXAPQI-IGKFWFGWSA-N	C[C@H](CCCCCCCCCCC[C@@H](O)CC(O)=O)O[C@@H]1O[C@@H](C)[C@H](O)C[C@H]1O
				bhas#30		x	x		bhas#30	CHEBI:79235		C23H44O7	InChI=1S/C23H44O7/c1-17(29-23-21(26)16-20(25)18(2)30-23)13-11-9-7-5-3-4-6-8-10-12-14-19(24)15-22(27)28/h17-21,23-26H,3-16H2,1-2H3,(H,27,28)/t17-,18+,19-,20-,21-,23-/m1/s1	MUVQYJIVDRBMJO-XBTHPWMNSA-N	C[C@H](CCCCCCCCCCCC[C@@H](O)CC(O)=O)O[C@@H]1O[C@@H](C)[C@H](O)C[C@H]1O
				bhas#32		x	x		bhas#32	CHEBI:79236		C24H46O7	InChI=1S/C24H46O7/c1-18(30-24-22(27)17-21(26)19(2)31-24)14-12-10-8-6-4-3-5-7-9-11-13-15-20(25)16-23(28)29/h18-22,24-27H,3-17H2,1-2H3,(H,28,29)/t18-,19+,20-,21-,22-,24-/m1/s1	FHMZFRKIYGFIOX-RQOGSKLQSA-N	C[C@H](CCCCCCCCCCCCC[C@@H](O)CC(O)=O)O[C@@H]1O[C@@H](C)[C@H](O)C[C@H]1O
				bhas#34		x	x		bhas#34	CHEBI:79237		C25H48O7	InChI=1S/C25H48O7/c1-19(31-25-23(28)18-22(27)20(2)32-25)15-13-11-9-7-5-3-4-6-8-10-12-14-16-21(26)17-24(29)30/h19-23,25-28H,3-18H2,1-2H3,(H,29,30)/t19-,20+,21-,22-,23-,25-/m1/s1	PRXKHETUIWVNNB-MYSWHGEBSA-N	C[C@H](CCCCCCCCCCCCCC[C@@H](O)CC(O)=O)O[C@@H]1O[C@@H](C)[C@H](O)C[C@H]1O
				bhas#36		x	x		bhas#36	CHEBI:79238		C26H50O7	InChI=1S/C26H50O7/c1-20(32-26-24(29)19-23(28)21(2)33-26)16-14-12-10-8-6-4-3-5-7-9-11-13-15-17-22(27)18-25(30)31/h20-24,26-29H,3-19H2,1-2H3,(H,30,31)/t20-,21+,22-,23-,24-,26-/m1/s1	SJIIOKVLMUJXBB-VFRMFGFGSA-N	C[C@H](CCCCCCCCCCCCCCC[C@@H](O)CC(O)=O)O[C@@H]1O[C@@H](C)[C@H](O)C[C@H]1O
				bhas#38		x	x		bhas#38	CHEBI:79239		C27H52O7	InChI=1S/C27H52O7/c1-21(33-27-25(30)20-24(29)22(2)34-27)17-15-13-11-9-7-5-3-4-6-8-10-12-14-16-18-23(28)19-26(31)32/h21-25,27-30H,3-20H2,1-2H3,(H,31,32)/t21-,22+,23-,24-,25-,27-/m1/s1	LONSJLDZLUHCRR-LJNMJUOLSA-N	C[C@H](CCCCCCCCCCCCCCCC[C@@H](O)CC(O)=O)O[C@@H]1O[C@@H](C)[C@H](O)C[C@H]1O
				bhas#40		x	x		bhas#40	CHEBI:79240		C28H54O7	InChI=1S/C28H54O7/c1-22(34-28-26(31)21-25(30)23(2)35-28)18-16-14-12-10-8-6-4-3-5-7-9-11-13-15-17-19-24(29)20-27(32)33/h22-26,28-31H,3-21H2,1-2H3,(H,32,33)/t22-,23+,24-,25-,26-,28-/m1/s1	KNOOLMWLZZIQFQ-CWEZWLNASA-N	C[C@H](CCCCCCCCCCCCCCCCC[C@@H](O)CC(O)=O)O[C@@H]1O[C@@H](C)[C@H](O)C[C@H]1O
				bhas#42		x	x		bhas#42	CHEBI:79241		C29H56O7	InChI=1S/C29H56O7/c1-23(35-29-27(32)22-26(31)24(2)36-29)19-17-15-13-11-9-7-5-3-4-6-8-10-12-14-16-18-20-25(30)21-28(33)34/h23-27,29-32H,3-22H2,1-2H3,(H,33,34)/t23-,24+,25-,26-,27-,29-/m1/s1	WJTVYQIDWKKLFI-HDVHYMLASA-N	C[C@H](CCCCCCCCCCCCCCCCCC[C@H](O)CC(O)=O)O[C@@H]1O[C@@H](C)[C@H](O)C[C@H]1O
				bhas#44		x	x		bhas#44			C30H58O7	InChI=1S/C30H58O7/c1-24(36-30-28(33)23-27(32)25(2)37-30)20-18-16-14-12-10-8-6-4-3-5-7-9-11-13-15-17-19-21-26(31)22-29(34)35/h24-28,30-33H,3-23H2,1-2H3,(H,34,35)/t24-,25+,26-,27-,28-,30-/m1/s1	KEBDADLUUJWKGK-XHKXPCOOSA-N	C[C@H](CCCCCCCCCCCCCCCCCCC[C@@H](O)CC(O)=O)O[C@@H]1O[C@@H](C)[C@H](O)C[C@H]1O
				bhas#46		x	x		bhas#46			C31H60O7	InChI=1S/C31H60O7/c1-25(37-31-29(34)24-28(33)26(2)38-31)21-19-17-15-13-11-9-7-5-3-4-6-8-10-12-14-16-18-20-22-27(32)23-30(35)36/h25-29,31-34H,3-24H2,1-2H3,(H,35,36)/t25-,26+,27+,28-,29-,31-/m1/s1	MPGFEWDOUSEQQF-BZJKQDBHSA-N	C[C@H](CCCCCCCCCCCCCCCCCCCC[C@H](O)CC(O)=O)O[C@@H]1O[C@@H](C)[C@H](O)C[C@H]1O
				bhas#48		x	x		bhas#48			C32H62O7	InChI=1S/C32H62O7/c1-26(38-32-30(35)25-29(34)27(2)39-32)22-20-18-16-14-12-10-8-6-4-3-5-7-9-11-13-15-17-19-21-23-28(33)24-31(36)37/h26-30,32-35H,3-25H2,1-2H3,(H,36,37)/t26-,27+,28-,29-,30-,32-/m1/s1	HNXPRWDFWXYJSQ-JUENKCPVSA-N	C[C@H](CCCCCCCCCCCCCCCCCCCCC[C@@H](O)CC(O)=O)O[C@@H]1O[C@@H](C)[C@H](O)C[C@H]1O
				bhas#50		x	x		bhas#50			C33H64O7	InChI=1S/C33H64O7/c1-27(39-33-31(36)26-30(35)28(2)40-33)23-21-19-17-15-13-11-9-7-5-3-4-6-8-10-12-14-16-18-20-22-24-29(34)25-32(37)38/h27-31,33-36H,3-26H2,1-2H3,(H,37,38)/t27-,28+,29+,30-,31-,33-/m1/s1	YJLKBICAGVINHX-VUVOKIQNSA-N	C[C@H](CCCCCCCCCCCCCCCCCCCCCC[C@H](O)CC(O)=O)O[C@@H]1O[C@@H](C)[C@H](O)C[C@H]1O
				bhos#10			x		bhos#10	CHEBI:79256		C15H28O7	InChI=1S/C15H28O7/c1-10-12(17)9-13(18)15(22-10)21-7-5-3-2-4-6-11(16)8-14(19)20/h10-13,15-18H,2-9H2,1H3,(H,19,20)/t10-,11+,12+,13+,15+/m0/s1	DGLIIKDKPYKHDK-KMCWBVRRSA-N	C[C@@H]1O[C@@H](OCCCCCC[C@@H](O)CC(O)=O)[C@H](O)C[C@H]1O
				bhos#16			x		bhos#16	CHEBI:79258		C16H30O7	InChI=1S/C16H30O7/c1-11-13(18)10-14(19)16(23-11)22-8-6-4-2-3-5-7-12(17)9-15(20)21/h11-14,16-19H,2-10H2,1H3,(H,20,21)/t11-,12+,13+,14+,16+/m0/s1	ICHNWKCNPXYDRV-UTHRFFRBSA-N	C[C@@H]1O[C@@H](OCCCCCCC[C@@H](O)CC(O)=O)[C@H](O)C[C@H]1O
				bhos#18			x		bhos#18	CHEBI:79259		C17H32O7	InChI=1S/C17H32O7/c1-12-14(19)11-15(20)17(24-12)23-9-7-5-3-2-4-6-8-13(18)10-16(21)22/h12-15,17-20H,2-11H2,1H3,(H,21,22)/t12-,13+,14+,15+,17+/m0/s1	GGYMGUAMSXCZMJ-ZAPJKBGESA-N	C[C@@H]1O[C@@H](OCCCCCCCC[C@@H](O)CC(O)=O)[C@H](O)C[C@H]1O
				bhos#20			x		bhos#20	CHEBI:79260		C18H34O7	InChI=1S/C18H34O7/c1-13-15(20)12-16(21)18(25-13)24-10-8-6-4-2-3-5-7-9-14(19)11-17(22)23/h13-16,18-21H,2-12H2,1H3,(H,22,23)/t13-,14+,15+,16+,18+/m0/s1	SOTOQKINJMPSIE-CWIFOLKKSA-N	C[C@@H]1O[C@@H](OCCCCCCCCC[C@@H](O)CC(O)=O)[C@H](O)C[C@H]1O
				bhos#22		x	x		bhos#22	CHEBI:79261		C19H36O7	InChI=1S/C19H36O7/c1-14-16(21)13-17(22)19(26-14)25-11-9-7-5-3-2-4-6-8-10-15(20)12-18(23)24/h14-17,19-22H,2-13H2,1H3,(H,23,24)/t14-,15+,16+,17+,19+/m0/s1	XUIRIUDIZICRKQ-SEFVSHJNSA-N	C[C@@H]1O[C@@H](OCCCCCCCCCC[C@@H](O)CC(O)=O)[C@H](O)C[C@H]1O
				bhos#24		x	x		bhos#24	CHEBI:79262		C20H38O7	InChI=1S/C20H38O7/c1-15-17(22)14-18(23)20(27-15)26-12-10-8-6-4-2-3-5-7-9-11-16(21)13-19(24)25/h15-18,20-23H,2-14H2,1H3,(H,24,25)/t15-,16+,17+,18+,20+/m0/s1	OEUPNEHVNNGMKN-VAVNGKDRSA-N	C[C@@H]1O[C@@H](OCCCCCCCCCCC[C@@H](O)CC(O)=O)[C@H](O)C[C@H]1O
				bhos#26		x	x		bhos#26	CHEBI:79263		C21H40O7	InChI=1S/C21H40O7/c1-16-18(23)15-19(24)21(28-16)27-13-11-9-7-5-3-2-4-6-8-10-12-17(22)14-20(25)26/h16-19,21-24H,2-15H2,1H3,(H,25,26)/t16-,17+,18+,19+,21+/m0/s1	CQOIGQHIJMHXGX-HMPZBHLVSA-N	C[C@@H]1O[C@@H](OCCCCCCCCCCCC[C@@H](O)CC(O)=O)[C@H](O)C[C@H]1O
				bhos#28		x	x		bhos#28	CHEBI:79264			InChI=1S/C22H42O7/c1-17-19(24)16-20(25)22(29-17)28-14-12-10-8-6-4-2-3-5-7-9-11-13-18(23)15-21(26)27/h17-20,22-25H,2-16H2,1H3,(H,26,27)/t17-,18+,19+,20+,22+/m0/s1	SNINRZCQHRQHTE-SXEONFLVSA-N	C@@H]1O[C@@H](OCCCCCCCCCCCCC[C@@H](O)CC(O)=O)[C@H](O)C[C@H]1O
				bhos#30		x	x		bhos#30	CHEBI:79265		C23H44O7	InChI=1S/C23H44O7/c1-18-20(25)17-21(26)23(30-18)29-15-13-11-9-7-5-3-2-4-6-8-10-12-14-19(24)16-22(27)28/h18-21,23-26H,2-17H2,1H3,(H,27,28)/t18-,19+,20+,21+,23+/m0/s1	AVROBGCULUIOHS-QBRBXANFSA-N	C[C@@H]1O[C@@H](OCCCCCCCCCCCCCC[C@@H](O)CC(O)=O)[C@H](O)C[C@H]1O
				bhos#32		x	x		bhos#32	CHEBI:79266		C24H46O7	InChI=1S/C24H46O7/c1-19-21(26)18-22(27)24(31-19)30-16-14-12-10-8-6-4-2-3-5-7-9-11-13-15-20(25)17-23(28)29/h19-22,24-27H,2-18H2,1H3,(H,28,29)/t19-,20+,21+,22+,24+/m0/s1	PLOMOPYTWRTKLB-YWCCWUOUSA-N	C[C@@H]1O[C@@H](OCCCCCCCCCCCCCCC[C@@H](O)CC(O)=O)[C@H](O)C[C@H]1O
				bhos#34		x	x		bhos#34	CHEBI:79267		C25H48O7	InChI=1S/C25H48O7/c1-20-22(27)19-23(28)25(32-20)31-17-15-13-11-9-7-5-3-2-4-6-8-10-12-14-16-21(26)18-24(29)30/h20-23,25-28H,2-19H2,1H3,(H,29,30)/t20-,21+,22+,23+,25+/m0/s1	HRSIKXSIYLWWRZ-BKXWLNCVSA-N	C[C@@H]1O[C@@H](OCCCCCCCCCCCCCCCC[C@@H](O)CC(O)=O)[C@H](O)C[C@H]1O
				bhos#36		x	x		bhos#36	CHEBI:79268		C26H50O7	InChI=1S/C26H50O7/c1-21-23(28)20-24(29)26(33-21)32-18-16-14-12-10-8-6-4-2-3-5-7-9-11-13-15-17-22(27)19-25(30)31/h21-24,26-29H,2-20H2,1H3,(H,30,31)/t21-,22+,23+,24+,26+/m0/s1	GQQORDYSENBKGT-VIMOMQNVSA-N	C[C@@H]1O[C@@H](OCCCCCCCCCCCCCCCCC[C@@H](O)CC(O)=O)[C@H](O)C[C@H]1O
				bhos#38		x	x		bhos#38	CHEBI:79269		C27H52O7	InChI=1S/C27H52O7/c1-22-24(29)21-25(30)27(34-22)33-19-17-15-13-11-9-7-5-3-2-4-6-8-10-12-14-16-18-23(28)20-26(31)32/h22-25,27-30H,2-21H2,1H3,(H,31,32)/t22-,23+,24+,25+,27+/m0/s1	YWCSAWTVTUALQW-JTCWXIJDSA-N	C[C@@H]1O[C@@H](OCCCCCCCCCCCCCCCCCC[C@@H](O)CC(O)=O)[C@H](O)C[C@H]1O
				bhos#40		x	x		bhos#40	CHEBI:79270		C28H54O7	InChI=1S/C28H54O7/c1-23-25(30)22-26(31)28(35-23)34-20-18-16-14-12-10-8-6-4-2-3-5-7-9-11-13-15-17-19-24(29)21-27(32)33/h23-26,28-31H,2-22H2,1H3,(H,32,33)/t23-,24+,25+,26+,28+/m0/s1	JFATZVZKPLWHAI-HWRPZNHGSA-N	C[C@@H]1O[C@@H](OCCCCCCCCCCCCCCCCCCC[C@H](O)CC(O)=O)[C@H](O)C[C@H]1O
				bhos#42		x	x		bhos#42	CHEBI:79271		C29H56O7	InChI=1S/C29H56O7/c1-24-26(31)23-27(32)29(36-24)35-21-19-17-15-13-11-9-7-5-3-2-4-6-8-10-12-14-16-18-20-25(30)22-28(33)34/h24-27,29-32H,2-23H2,1H3,(H,33,34)/t24-,25+,26+,27+,29+/m0/s1	BTMBBRJRFNNJHP-YVESUCRWSA-N	C[C@@H]1O[C@@H](OCCCCCCCCCCCCCCCCCCCC[C@@H](O)CC(O)=O)[C@H](O)C[C@H]1O
				bhis#44		x	x		bhis#44			C30H58O7	InChI=1S/C30H58O7/c1-23(36-30-28(33)22-27(32)25(3)37-30)20-18-16-14-12-10-8-6-4-5-7-9-11-13-15-17-19-21-26(31)24(2)29(34)35/h23-28,30-33H,4-22H2,1-3H3,(H,34,35)/t23-,24?,25+,26+,27-,28-,30-/m1/s1	BYWYKQRREFYITJ-GZMLMBTKSA-N	C[C@H](CCCCCCCCCCCCCCCCCC[C@H](O)C(C)C(O)=O)O[C@@H]1O[C@@H](C)[C@H](O)C[C@H]1O
				bhis#48		x	x		bhis#48			C32H62O7	InChI=1S/C32H62O7/c1-25(38-32-30(35)24-29(34)27(3)39-32)22-20-18-16-14-12-10-8-6-4-5-7-9-11-13-15-17-19-21-23-28(33)26(2)31(36)37/h25-30,32-35H,4-24H2,1-3H3,(H,36,37)/t25-,26?,27+,28+,29-,30-,32-/m1/s1	IOAWJCMKQGVAGA-DAPXXGMCSA-N	C[C@H](CCCCCCCCCCCCCCCCCCCC[C@H](O)C(C)C(O)=O)O[C@@H]1O[C@@H](C)[C@H](O)C[C@H]1O
				ascr#6.1		x	x		ascr#6.1	CHEBI:78786		C13H24O6	InChI=1S/C13H24O6/c1-8(5-3-4-6-12(16)17)18-13-11(15)7-10(14)9(2)19-13/h8-11,13-15H,3-7H2,1-2H3,(H,16,17)/t8-,9+,10-,11-,13-/m1/s1	KBTQMAFDKPKMEJ-UYNYGYNWSA-N	C[C@H](CCCCC(O)=O)O[C@@H]1O[C@@H](C)[C@H](O)C[C@H]1O
				asc-C29OH		x	x		asc-C29OH			C35H70O5	InChI=1S/C35H70O5/c1-30(36)27-25-23-21-19-17-15-13-11-9-7-5-4-6-8-10-12-14-16-18-20-22-24-26-28-31(2)39-35-34(38)29-33(37)32(3)40-35/h30-38H,4-29H2,1-3H3/t30-,31+,32-,33+,34+,35+/m0/s1	AZXRXSHFWUBVTK-ZWDQFWLOSA-N	C[C@H](O)CCCCCCCCCCCCCCCCCCCCCCCCC[C@@H](C)O[C@@H]1O[C@@H](C)[C@H](O)C[C@H]1O
				asc-C31OH		x	x		asc-C31OH			C37H74O5	InChI=1S/C37H74O5/c1-32(38)29-27-25-23-21-19-17-15-13-11-9-7-5-4-6-8-10-12-14-16-18-20-22-24-26-28-30-33(2)41-37-36(40)31-35(39)34(3)42-37/h32-40H,4-31H2,1-3H3/t32-,33+,34-,35+,36+,37+/m0/s1	ISFUNFFDURKFKN-ZXIGSNBESA-N	C[C@H](O)CCCCCCCCCCCCCCCCCCCCCCCCCCC[C@@H](C)O[C@@H]1O[C@@H](C)[C@H](O)C[C@H]1O
				asc-C39OH		x	x		asc-C39OH			C39H78O5	InChI=1S/C39H78O5/c1-34(40)31-29-27-25-23-21-19-17-15-13-11-9-7-5-4-6-8-10-12-14-16-18-20-22-24-26-28-30-32-35(2)43-39-38(42)33-37(41)36(3)44-39/h34-42H,4-33H2,1-3H3/t34-,35+,36-,37+,38+,39+/m0/s1	SNTNQUYSMCRJRJ-XMBNWINWSA-N	C[C@H](O)CCCCCCCCCCCCCCCCCCCCCCCCCCCCC[C@@H](C)O[C@@H]1O[C@@H](C)[C@H](O)C[C@H]1O
				ascr#2		x	x		ascr#2	CHEBI:78812		C12H22O5	InChI=1S/C12H22O5/c1-7(13)4-5-8(2)16-12-11(15)6-10(14)9(3)17-12/h8-12,14-15H,4-6H2,1-3H3/t8-,9+,10-,11-,12-/m1/s1	KDIFLHQRDPSWHT-IYKVGLELSA-N	C[C@H](CCC(C)=O)O[C@@H]1O[C@@H](C)[C@H](O)C[C@H]1O
				mkas#14		x	x		mkas#14			C14H26O5	InChI=1S/C14H26O5/c1-9(15)6-4-5-7-10(2)18-14-13(17)8-12(16)11(3)19-14/h10-14,16-17H,4-8H2,1-3H3/t10-,11+,12-,13-,14-/m1/s1	VMUQMCYANUIXIR-XVIXHAIJSA-N	C[C@H](CCCCC(C)=O)O[C@@H]1O[C@@H](C)[C@H](O)C[C@H]1O
				mkas#26		x	x		mkas#26			C21H40O5	InChI=1S/C21H40O5/c1-16(22)13-11-9-7-5-4-6-8-10-12-14-17(2)25-21-20(24)15-19(23)18(3)26-21/h17-21,23-24H,4-15H2,1-3H3/t17-,18+,19-,20-,21-/m1/s1	LCUKQGJDMOONCW-FDKIHUSFSA-N	C[C@H](CCCCCCCCCCCC(C)=O)O[C@@H]1O[C@@H](C)[C@H](O)C[C@H]1O
				mkas#28		x	x		mkas#28			C22H42O5	InChI=1S/C22H42O5/c1-17(23)14-12-10-8-6-4-5-7-9-11-13-15-18(2)26-22-21(25)16-20(24)19(3)27-22/h18-22,24-25H,4-16H2,1-3H3/t18-,19+,20-,21-,22-/m1/s1	OUVOYSQUYUURER-PVIWCNJMSA-N	C[C@H](CCCCCCCCCCCCC(C)=O)O[C@@H]1O[C@@H](C)[C@H](O)C[C@H]1O
				mkas#30		x	x		mkas#30			C23H44O5	InChI=1S/C23H44O5/c1-18(24)15-13-11-9-7-5-4-6-8-10-12-14-16-19(2)27-23-22(26)17-21(25)20(3)28-23/h19-23,25-26H,4-17H2,1-3H3/t19-,20+,21-,22-,23-/m1/s1	BYMJSJBTBJASBP-PFDCGNQRSA-N	C[C@H](CCCCCCCCCCCCCC(C)=O)O[C@@H]1O[C@@H](C)[C@H](O)C[C@H]1O
				mkas#32		x	x		mkas#32			C24H46O5	InChI=1S/C24H46O5/c1-19(25)16-14-12-10-8-6-4-5-7-9-11-13-15-17-20(2)28-24-23(27)18-22(26)21(3)29-24/h20-24,26-27H,4-18H2,1-3H3/t20-,21+,22-,23-,24-/m1/s1	DESSNRGGYFZGNR-KEJFTWOCSA-N	C[C@H](CCCCCCCCCCCCCCC(C)=O)O[C@@H]1O[C@@H](C)[C@H](O)C[C@H]1O
				mkas#34		x	x		mkas#34			C25H48O5	InChI=1S/C25H48O5/c1-20(26)17-15-13-11-9-7-5-4-6-8-10-12-14-16-18-21(2)29-25-24(28)19-23(27)22(3)30-25/h21-25,27-28H,4-19H2,1-3H3/t21-,22+,23-,24-,25-/m1/s1	GNNXQOQQSILBQG-QERLCLQCSA-N	C[C@H](CCCCCCCCCCCCCCCC(C)=O)O[C@@H]1O[C@@H](C)[C@H](O)C[C@H]1O
				mkas#36		x	x		mkas#36			C26H50O5	InChI=1S/C26H50O5/c1-21(27)18-16-14-12-10-8-6-4-5-7-9-11-13-15-17-19-22(2)30-26-25(29)20-24(28)23(3)31-26/h22-26,28-29H,4-20H2,1-3H3/t22-,23+,24-,25-,26-/m1/s1	MEMXRFHBLDPAEN-JQSCXEDISA-N	C[C@H](CCCCCCCCCCCCCCCCC(C)=O)O[C@@H]1O[C@@H](C)[C@H](O)C[C@H]1O
				mkas#38		x	x		mkas#38			C27H52O5	InChI=1S/C27H52O5/c1-22(28)19-17-15-13-11-9-7-5-4-6-8-10-12-14-16-18-20-23(2)31-27-26(30)21-25(29)24(3)32-27/h23-27,29-30H,4-21H2,1-3H3/t23-,24+,25-,26-,27-/m1/s1	BBUBTMQFVSTMTO-UDLFFNGBSA-N	C[C@H](CCCCCCCCCCCCCCCCCC(C)=O)O[C@@H]1O[C@@H](C)[C@H](O)C[C@H]1O
				mkas#40		x	x		mkas#40			C28H54O5	InChI=1S/C28H54O5/c1-23(29)20-18-16-14-12-10-8-6-4-5-7-9-11-13-15-17-19-21-24(2)32-28-27(31)22-26(30)25(3)33-28/h24-28,30-31H,4-22H2,1-3H3/t24-,25+,26-,27-,28-/m1/s1	SIWGXHCPVDLNFF-CRWBFSFISA-N	C[C@H](CCCCCCCCCCCCCCCCCCC(C)=O)O[C@@H]1O[C@@H](C)[C@H](O)C[C@H]1O
				mkas#42		x	x		mkas#42			C29H56O5	InChI=1S/C29H56O5/c1-24(30)21-19-17-15-13-11-9-7-5-4-6-8-10-12-14-16-18-20-22-25(2)33-29-28(32)23-27(31)26(3)34-29/h25-29,31-32H,4-23H2,1-3H3/t25-,26+,27-,28-,29-/m1/s1	VRKOTEUMZBZCOM-FUIJPYTFSA-N	C[C@H](CCCCCCCCCCCCCCCCCCCC(C)=O)O[C@@H]1O[C@@H](C)[C@H](O)C[C@H]1O
				mkas#44		x	x		mkas#44			C30H58O5	InChI=1S/C30H58O5/c1-25(31)22-20-18-16-14-12-10-8-6-4-5-7-9-11-13-15-17-19-21-23-26(2)34-30-29(33)24-28(32)27(3)35-30/h26-30,32-33H,4-24H2,1-3H3/t26-,27+,28-,29-,30-/m1/s1	HLVUFIHMCJNYEA-ONBQWJCTSA-N	C[C@H](CCCCCCCCCCCCCCCCCCCCC(C)=O)O[C@@H]1O[C@@H](C)[C@H](O)C[C@H]1O
				mkas#46		x	x		mkas#46			C31H60O5	InChI=1S/C31H60O5/c1-26(32)23-21-19-17-15-13-11-9-7-5-4-6-8-10-12-14-16-18-20-22-24-27(2)35-31-30(34)25-29(33)28(3)36-31/h27-31,33-34H,4-25H2,1-3H3/t27-,28+,29-,30-,31-/m1/s1	RMVMSYGCFQPOIX-OIERXHDDSA-N	C[C@H](CCCCCCCCCCCCCCCCCCCCCC(C)=O)O[C@@H]1O[C@@H](C)[C@H](O)C[C@H]1O
				mkas#48		x	x		mkas#48			C32H62O5	InChI=1S/C32H62O5/c1-27(33)24-22-20-18-16-14-12-10-8-6-4-5-7-9-11-13-15-17-19-21-23-25-28(2)36-32-31(35)26-30(34)29(3)37-32/h28-32,34-35H,4-26H2,1-3H3/t28-,29+,30-,31-,32-/m1/s1	SWKMNNPYTAWYBL-MTJHJEBASA-N	C[C@H](CCCCCCCCCCCCCCCCCCCCCCC(C)=O)O[C@@H]1O[C@@H](C)[C@H](O)C[C@H]1O
				mkas#50		x	x		mkas#50			C33H64O5	InChI=1S/C33H64O5/c1-28(34)25-23-21-19-17-15-13-11-9-7-5-4-6-8-10-12-14-16-18-20-22-24-26-29(2)37-33-32(36)27-31(35)30(3)38-33/h29-33,35-36H,4-27H2,1-3H3/t29-,30+,31-,32-,33-/m1/s1	SXTRWDNXGPQOKH-CVCQUZQZSA-N	C[C@H](CCCCCCCCCCCCCCCCCCCCCCCC(C)=O)O[C@@H]1O[C@@H](C)[C@H](O)C[C@H]1O
				mkas#52		x	x		mkas#52			C34H66O5	InChI=1S/C34H66O5/c1-29(35)26-24-22-20-18-16-14-12-10-8-6-4-5-7-9-11-13-15-17-19-21-23-25-27-30(2)38-34-33(37)28-32(36)31(3)39-34/h30-34,36-37H,4-28H2,1-3H3/t30-,31+,32-,33-,34-/m1/s1	AUGOBAHKUYXPJM-KKYNAJBLSA-N	C[C@H](CCCCCCCCCCCCCCCCCCCCCCCCC(C)=O)O[C@@H]1O[C@@H](C)[C@H](O)C[C@H]1O
				mkos#26		x			mkos#26			C21H40O5	InChI=1S/C21H40O5/c1-17(22)14-12-10-8-6-4-3-5-7-9-11-13-15-25-21-20(24)16-19(23)18(2)26-21/h18-21,23-24H,3-16H2,1-2H3/t18-,19+,20+,21+/m0/s1	HTQYUJZVIVVODX-DOIPELPJSA-N	C[C@@H]1O[C@@H](OCCCCCCCCCCCCCC(C)=O)[C@H](O)C[C@H]1O
				mkos#28		x			mkos#28			C22H42O5	InChI=1S/C22H42O5/c1-18(23)15-13-11-9-7-5-3-4-6-8-10-12-14-16-26-22-21(25)17-20(24)19(2)27-22/h19-22,24-25H,3-17H2,1-2H3/t19-,20+,21+,22+/m0/s1	OSQZBKLIWGMQIB-DXBBTUNJSA-N	C[C@@H]1O[C@@H](OCCCCCCCCCCCCCCC(C)=O)[C@H](O)C[C@H]1O
				mkos#30		x	x		mkos#30			C23H44O5	InChI=1S/C23H44O5/c1-19(24)16-14-12-10-8-6-4-3-5-7-9-11-13-15-17-27-23-22(26)18-21(25)20(2)28-23/h20-23,25-26H,3-18H2,1-2H3/t20-,21+,22+,23+/m0/s1	IQLYGDBLTJCRPQ-WBADGQHESA-N	C[C@@H]1O[C@@H](OCCCCCCCCCCCCCCCC(C)=O)[C@H](O)C[C@H]1O
				mkos#32		x	x		mkos#32			C24H46O5	InChI=1S/C24H46O5/c1-20(25)17-15-13-11-9-7-5-3-4-6-8-10-12-14-16-18-28-24-23(27)19-22(26)21(2)29-24/h21-24,26-27H,3-19H2,1-2H3/t21-,22+,23+,24+/m0/s1	PEEQEBWUNFZTNE-OLKYXYMISA-N	C[C@@H]1O[C@@H](OCCCCCCCCCCCCCCCCC(C)=O)[C@H](O)C[C@H]1O
				mkos#34		x	x		mkos#34			C25H48O5	InChI=1S/C25H48O5/c1-21(26)18-16-14-12-10-8-6-4-3-5-7-9-11-13-15-17-19-29-25-24(28)20-23(27)22(2)30-25/h22-25,27-28H,3-20H2,1-2H3/t22-,23+,24+,25+/m0/s1	WEKPNTXMZNXAQM-ZYQDXHPFSA-N	C[C@@H]1O[C@@H](OCCCCCCCCCCCCCCCCCC(C)=O)[C@H](O)C[C@H]1O
				mkos#36		x	x		mkos#36			C26H50O5	InChI=1S/C26H50O5/c1-22(27)19-17-15-13-11-9-7-5-3-4-6-8-10-12-14-16-18-20-30-26-25(29)21-24(28)23(2)31-26/h23-26,28-29H,3-21H2,1-2H3/t23-,24+,25+,26+/m0/s1	ASRFGMRXAQYYJC-BKKFENPESA-N	C[C@@H]1O[C@@H](OCCCCCCCCCCCCCCCCCCC(C)=O)[C@H](O)C[C@H]1O
				mkos#38		x	x		mkos#38			C27H52O5	InChI=1S/C27H52O5/c1-23(28)20-18-16-14-12-10-8-6-4-3-5-7-9-11-13-15-17-19-21-31-27-26(30)22-25(29)24(2)32-27/h24-27,29-30H,3-22H2,1-2H3/t24-,25+,26+,27+/m0/s1	IUQHRGLZCLONCU-FICKONGGSA-N	C[C@@H]1O[C@@H](OCCCCCCCCCCCCCCCCCCCC(C)=O)[C@H](O)C[C@H]1O
				mkos#40		x	x		mkos#40			C28H54O5	InChI=1S/C28H54O5/c1-24(29)21-19-17-15-13-11-9-7-5-3-4-6-8-10-12-14-16-18-20-22-32-28-27(31)23-26(30)25(2)33-28/h25-28,30-31H,3-23H2,1-2H3/t25-,26+,27+,28+/m0/s1	HOKMDZWIUCOMPG-KUXCXQDQSA-N	C[C@@H]1O[C@@H](OCCCCCCCCCCCCCCCCCCCCC(C)=O)[C@H](O)C[C@H]1O
				mkos#42		x	x		mkos#42			C29H56O5	InChI=1S/C29H56O5/c1-25(30)22-20-18-16-14-12-10-8-6-4-3-5-7-9-11-13-15-17-19-21-23-33-29-28(32)24-27(31)26(2)34-29/h26-29,31-32H,3-24H2,1-2H3/t26-,27+,28+,29+/m0/s1	SUTBYLTYIIKKGI-AMSOURPBSA-N	C[C@@H]1O[C@@H](OCCCCCCCCCCCCCCCCCCCCCC(C)=O)[C@H](O)C[C@H]1O
				easc#9		x	x		easc#9			C13H25NO6	InChI=1S/C13H25NO6/c1-8(3-4-12(18)14-5-6-15)19-13-11(17)7-10(16)9(2)20-13/h8-11,13,15-17H,3-7H2,1-2H3,(H,14,18)/t8-,9+,10-,11-,13-/m1/s1	GDNCHDRRICTHDS-UYNYGYNWSA-N	C[C@H](CCC(=O)NCCO)O[C@@H]1O[C@@H](C)[C@H](O)C[C@H]1O
				easc#18		x	x		easc#18			C19H37NO6	InChI=1S/C19H37NO6/c1-14(25-19-17(23)13-16(22)15(2)26-19)9-7-5-3-4-6-8-10-18(24)20-11-12-21/h14-17,19,21-23H,3-13H2,1-2H3,(H,20,24)/t14-,15+,16-,17-,19-/m1/s1	SNCDLKZVCNWFSP-FSNPWBFUSA-N	C[C@H](CCCCCCCCC(=O)NCCO)O[C@@H]1O[C@@H](C)[C@H](O)C[C@H]1O
				easc#20		x	x		easc#20			C20H39NO6	InChI=1S/C20H39NO6/c1-15(26-20-18(24)14-17(23)16(2)27-20)10-8-6-4-3-5-7-9-11-19(25)21-12-13-22/h15-18,20,22-24H,3-14H2,1-2H3,(H,21,25)/t15-,16+,17-,18-,20-/m1/s1	ASGDPYVEJCQLFP-KWXDATOUSA-N	C[C@H](CCCCCCCCCC(=O)NCCO)O[C@@H]1O[C@@H](C)[C@H](O)C[C@H]1O
				easc#22		x	x		easc#22			C21H41NO6	InChI=1S/C21H41NO6/c1-16(27-21-19(25)15-18(24)17(2)28-21)11-9-7-5-3-4-6-8-10-12-20(26)22-13-14-23/h16-19,21,23-25H,3-15H2,1-2H3,(H,22,26)/t16-,17+,18-,19-,21-/m1/s1	CWVQOBWOABCZKN-TWHPPBISSA-N	C[C@H](CCCCCCCCCCC(=O)NCCO)O[C@@H]1O[C@@H](C)[C@H](O)C[C@H]1O
				easc#24		x	x		easc#24			C22H43NO6	InChI=1S/C22H43NO6/c1-17(28-22-20(26)16-19(25)18(2)29-22)12-10-8-6-4-3-5-7-9-11-13-21(27)23-14-15-24/h17-20,22,24-26H,3-16H2,1-2H3,(H,23,27)/t17-,18+,19-,20-,22-/m1/s1	LDKHSPIVULBHHV-AIYVTKCESA-N	C[C@H](CCCCCCCCCCCC(=O)NCCO)O[C@@H]1O[C@@H](C)[C@H](O)C[C@H]1O
				easc#45		x	x		easc#45			C33H63NO6	InChI=1S/C33H63NO6/c1-28(39-33-31(37)27-30(36)29(2)40-33)23-21-19-17-15-13-11-9-7-5-3-4-6-8-10-12-14-16-18-20-22-24-32(38)34-25-26-35/h22,24,28-31,33,35-37H,3-21,23,25-27H2,1-2H3,(H,34,38)/b24-22+/t28-,29+,30-,31-,33-/m1/s1	KNVVCGBEVQWINH-UBHUIPKBSA-N	C[C@H](CCCCCCCCCCCCCCCCCCCC\C=C\C(=O)NCCO)O[C@@H]1O[C@@H](C)[C@H](O)C[C@H]1O
				easc#47		x	x		easc#47			C34H65NO6	InChI=1S/C34H65NO6/c1-29(40-34-32(38)28-31(37)30(2)41-34)24-22-20-18-16-14-12-10-8-6-4-3-5-7-9-11-13-15-17-19-21-23-25-33(39)35-26-27-36/h23,25,29-32,34,36-38H,3-22,24,26-28H2,1-2H3,(H,35,39)/b25-23+/t29-,30+,31-,32-,34-/m1/s1	KIOULTVOOBLONO-HIRQBDGZSA-N	C[C@H](CCCCCCCCCCCCCCCCCCCCC\C=C\C(=O)NCCO)O[C@@H]1O[C@@H](C)[C@H](O)C[C@H]1O
				easc#49		x	x		easc#49			C35H67NO6	InChI=1S/C35H67NO6/c1-30(41-35-33(39)29-32(38)31(2)42-35)25-23-21-19-17-15-13-11-9-7-5-3-4-6-8-10-12-14-16-18-20-22-24-26-34(40)36-27-28-37/h24,26,30-33,35,37-39H,3-23,25,27-29H2,1-2H3,(H,36,40)/b26-24+/t30-,31+,32-,33-,35-/m1/s1	RGJYTPXSCNOLEZ-HBVVISDKSA-N	C[C@H](CCCCCCCCCCCCCCCCCCCCCC\C=C\C(=O)NCCO)O[C@@H]1O[C@@H](C)[C@H](O)C[C@H]1O
				easc#51		x	x		easc#51			C36H69NO6	InChI=1S/C36H69NO6/c1-31(42-36-34(40)30-33(39)32(2)43-36)26-24-22-20-18-16-14-12-10-8-6-4-3-5-7-9-11-13-15-17-19-21-23-25-27-35(41)37-28-29-38/h25,27,31-34,36,38-40H,3-24,26,28-30H2,1-2H3,(H,37,41)/b27-25+/t31-,32+,33-,34-,36-/m1/s1	WCWDQUSHKJRWMG-BGPNNTNJSA-N	C[C@H](CCCCCCCCCCCCCCCCCCCCCCC\C=C\C(=O)NCCO)O[C@@H]1O[C@@H](C)[C@H](O)C[C@H]1O
				easc#53		x	x		easc#53			C37H71NO6	InChI=1S/C37H71NO6/c1-32(43-37-35(41)31-34(40)33(2)44-37)27-25-23-21-19-17-15-13-11-9-7-5-3-4-6-8-10-12-14-16-18-20-22-24-26-28-36(42)38-29-30-39/h26,28,32-35,37,39-41H,3-25,27,29-31H2,1-2H3,(H,38,42)/b28-26+/t32-,33+,34-,35-,37-/m1/s1	ZQDGVBDXKVBUAL-ZNCWQQRISA-N	C[C@H](CCCCCCCCCCCCCCCCCCCCCCCC\C=C\C(=O)NCCO)O[C@@H]1O[C@@H](C)[C@H](O)C[C@H]1O
				eisc#47		x	x		eisc#47			C34H65NO6	InChI=1S/C34H65NO6/c1-28(33(39)35-25-26-36)23-21-19-17-15-13-11-9-7-5-4-6-8-10-12-14-16-18-20-22-24-29(2)40-34-32(38)27-31(37)30(3)41-34/h23,29-32,34,36-38H,4-22,24-27H2,1-3H3,(H,35,39)/b28-23+/t29-,30+,31-,32-,34-/m1/s1	XONAGBHTCVDMMT-HGZOCMNVSA-N	C[C@H](CCCCCCCCCCCCCCCCCCCC\C=C(/C)C(=O)NCCO)O[C@@H]1O[C@@H](C)[C@H](O)C[C@H]1O
				ebha#30		x	x		ebha#30			C25H49NO7	InChI=1S/C25H49NO7/c1-19(32-25-23(30)18-22(29)20(2)33-25)13-11-9-7-5-3-4-6-8-10-12-14-21(28)17-24(31)26-15-16-27/h19-23,25,27-30H,3-18H2,1-2H3,(H,26,31)/t19-,20+,21+,22-,23-,25-/m1/s1	FTXFEUKXYVWPKQ-QKFZZVSKSA-N	C[C@H](CCCCCCCCCCCC[C@H](O)CC(=O)NCCO)O[C@@H]1O[C@@H](C)[C@H](O)C[C@H]1O
				ebha#32		x	x		ebha#32			C26H51NO7	InChI=1S/C26H51NO7/c1-20(33-26-24(31)19-23(30)21(2)34-26)14-12-10-8-6-4-3-5-7-9-11-13-15-22(29)18-25(32)27-16-17-28/h20-24,26,28-31H,3-19H2,1-2H3,(H,27,32)/t20-,21+,22-,23-,24-,26-/m1/s1	BIWPGGVTZVKTJR-VFRMFGFGSA-N	C[C@H](CCCCCCCCCCCCC[C@@H](O)CC(=O)NCCO)O[C@@H]1O[C@@H](C)[C@H](O)C[C@H]1O
				ebha#34		x	x		ebha#34			C27H53NO7	InChI=1S/C27H53NO7/c1-21(34-27-25(32)20-24(31)22(2)35-27)15-13-11-9-7-5-3-4-6-8-10-12-14-16-23(30)19-26(33)28-17-18-29/h21-25,27,29-32H,3-20H2,1-2H3,(H,28,33)/t21-,22+,23+,24-,25-,27-/m1/s1	CFHPZCLQHLLKID-VBIGLTOZSA-N	C[C@H](CCCCCCCCCCCCCC[C@H](O)CC(=O)NCCO)O[C@@H]1O[C@@H](C)[C@H](O)C[C@H]1O
				ebha#36		x	x		ebha#36			C28H55NO7	InChI=1S/C28H55NO7/c1-22(35-28-26(33)21-25(32)23(2)36-28)16-14-12-10-8-6-4-3-5-7-9-11-13-15-17-24(31)20-27(34)29-18-19-30/h22-26,28,30-33H,3-21H2,1-2H3,(H,29,34)/t22-,23+,24-,25-,26-,28-/m1/s1	BXFQCOPDXPMZAX-CWEZWLNASA-N	C[C@H](CCCCCCCCCCCCCCC[C@@H](O)CC(=O)NCCO)O[C@@H]1O[C@@H](C)[C@H](O)C[C@H]1O
				ebha#38		x	x		ebha#38			C29H57NO7	InChI=1S/C29H57NO7/c1-23(36-29-27(34)22-26(33)24(2)37-29)17-15-13-11-9-7-5-3-4-6-8-10-12-14-16-18-25(32)21-28(35)30-19-20-31/h23-27,29,31-34H,3-22H2,1-2H3,(H,30,35)/t23-,24+,25+,26-,27-,29-/m1/s1	VOCFQTBAHWBXQN-CRBUOTLPSA-N	C[C@H](CCCCCCCCCCCCCCCC[C@H](O)CC(=O)NCCO)O[C@@H]1O[C@@H](C)[C@H](O)C[C@H]1O
				ebha#40		x	x		ebha#40			C29H57NO7	InChI=1S/C29H57NO7/c1-23(36-29-27(34)22-26(33)24(2)37-29)17-15-13-11-9-7-5-3-4-6-8-10-12-14-16-18-25(32)21-28(35)30-19-20-31/h23-27,29,31-34H,3-22H2,1-2H3,(H,30,35)/t23-,24+,25+,26-,27-,29-/m1/s1	VOCFQTBAHWBXQN-CRBUOTLPSA-N	C[C@H](CCCCCCCCCCCCCCCC[C@H](O)CC(=O)NCCO)O[C@@H]1O[C@@H](C)[C@H](O)C[C@H]1O
				ebha#42		x	x		ebha#42			C31H61NO7	InChI=1S/C31H61NO7/c1-25(38-31-29(36)24-28(35)26(2)39-31)19-17-15-13-11-9-7-5-3-4-6-8-10-12-14-16-18-20-27(34)23-30(37)32-21-22-33/h25-29,31,33-36H,3-24H2,1-2H3,(H,32,37)/t25-,26+,27+,28-,29-,31-/m1/s1	KYMOTVJKWMTJFJ-BZJKQDBHSA-N	C[C@H](CCCCCCCCCCCCCCCCCC[C@H](O)CC(=O)NCCO)O[C@@H]1O[C@@H](C)[C@H](O)C[C@H]1O
				ebha#44		x	x		ebha#44			C32H63NO7	InChI=1S/C32H63NO7/c1-26(39-32-30(37)25-29(36)27(2)40-32)20-18-16-14-12-10-8-6-4-3-5-7-9-11-13-15-17-19-21-28(35)24-31(38)33-22-23-34/h26-30,32,34-37H,3-25H2,1-2H3,(H,33,38)/t26-,27+,28-,29-,30-,32-/m1/s1	UZUSTZXPZFHPIY-JUENKCPVSA-N	C[C@H](CCCCCCCCCCCCCCCCCCC[C@@H](O)CC(=O)NCCO)O[C@@H]1O[C@@H](C)[C@H](O)C[C@H]1O
				ebha#46		x	x		ebha#46			C33H65NO7	InChI=1S/C33H65NO7/c1-27(40-33-31(38)26-30(37)28(2)41-33)21-19-17-15-13-11-9-7-5-3-4-6-8-10-12-14-16-18-20-22-29(36)25-32(39)34-23-24-35/h27-31,33,35-38H,3-26H2,1-2H3,(H,34,39)/t27-,28+,29+,30-,31-,33-/m1/s1	QZHJMPOYGDECQZ-VUVOKIQNSA-N	C[C@H](CCCCCCCCCCCCCCCCCCCC[C@H](O)CC(=O)NCCO)O[C@@H]1O[C@@H](C)[C@H](O)C[C@H]1O
				ebha#48		x	x		ebha#48			C34H67NO7	InChI=1S/C34H67NO7/c1-28(41-34-32(39)27-31(38)29(2)42-34)22-20-18-16-14-12-10-8-6-4-3-5-7-9-11-13-15-17-19-21-23-30(37)26-33(40)35-24-25-36/h28-32,34,36-39H,3-27H2,1-2H3,(H,35,40)/t28-,29+,30-,31-,32-,34-/m1/s1	VJZQNWBUNFHJLL-KTQFEQOVSA-N	C[C@H](CCCCCCCCCCCCCCCCCCCCC[C@@H](O)CC(=O)NCCO)O[C@@H]1O[C@@H](C)[C@H](O)C[C@H]1O
				ebha#50		x	x		ebha#50			C35H69NO7	InChI=1S/C35H69NO7/c1-29(42-35-33(40)28-32(39)30(2)43-35)23-21-19-17-15-13-11-9-7-5-3-4-6-8-10-12-14-16-18-20-22-24-31(38)27-34(41)36-25-26-37/h29-33,35,37-40H,3-28H2,1-2H3,(H,36,41)/t29-,30+,31+,32-,33-,35-/m1/s1	GHUANIYYHFPJGA-AFWFJUHXSA-N	C[C@H](CCCCCCCCCCCCCCCCCCCCCC[C@H](O)CC(=O)NCCO)O[C@@H]1O[C@@H](C)[C@H](O)C[C@H]1O
				ebho#24		x	x		ebho#24			C22H43NO7	InChI=1S/C22H43NO7/c1-17-19(26)16-20(27)22(30-17)29-14-10-8-6-4-2-3-5-7-9-11-18(25)15-21(28)23-12-13-24/h17-20,22,24-27H,2-16H2,1H3,(H,23,28)/t17-,18-,19+,20+,22+/m0/s1	QWBMGIJVYLFZCR-UDGWLPKNSA-N	C[C@@H]1O[C@@H](OCCCCCCCCCCC[C@H](O)CC(=O)NCCO)[C@H](O)C[C@H]1O
				ebho#26		x	x		ebho#26			C23H45NO7	InChI=1S/C23H45NO7/c1-18-20(27)17-21(28)23(31-18)30-15-11-9-7-5-3-2-4-6-8-10-12-19(26)16-22(29)24-13-14-25/h18-21,23,25-28H,2-17H2,1H3,(H,24,29)/t18-,19+,20+,21+,23+/m0/s1	OWYKIHONRAEYMM-QBRBXANFSA-N	C[C@@H]1O[C@@H](OCCCCCCCCCCCC[C@@H](O)CC(=O)NCCO)[C@H](O)C[C@H]1O
				ebho#28		x	x		ebho#28			C24H47NO7	InChI=1S/C24H47NO7/c1-19-21(28)18-22(29)24(32-19)31-16-12-10-8-6-4-2-3-5-7-9-11-13-20(27)17-23(30)25-14-15-26/h19-22,24,26-29H,2-18H2,1H3,(H,25,30)/t19-,20-,21+,22+,24+/m0/s1	MNDXFEQECDVRRZ-XIFQGDJWSA-N	C[C@@H]1O[C@@H](OCCCCCCCCCCCCC[C@H](O)CC(=O)NCCO)[C@H](O)C[C@H]1O
				ebho#30		x	x		ebho#30			C25H49NO7	InChI=1S/C25H49NO7/c1-20-22(29)19-23(30)25(33-20)32-17-13-11-9-7-5-3-2-4-6-8-10-12-14-21(28)18-24(31)26-15-16-27/h20-23,25,27-30H,2-19H2,1H3,(H,26,31)/t20-,21+,22+,23+,25+/m0/s1	FLLLYQRJIVVURB-BKXWLNCVSA-N	C[C@@H]1O[C@@H](OCCCCCCCCCCCCCC[C@@H](O)CC(=O)NCCO)[C@H](O)C[C@H]1O
				ebho#32		x	x		ebho#32			C26H51NO7	InChI=1S/C26H51NO7/c1-21-23(30)20-24(31)26(34-21)33-18-14-12-10-8-6-4-2-3-5-7-9-11-13-15-22(29)19-25(32)27-16-17-28/h21-24,26,28-31H,2-20H2,1H3,(H,27,32)/t21-,22-,23+,24+,26+/m0/s1	NAWMCCKKCKJREV-PVYVPZCISA-N	C[C@@H]1O[C@@H](OCCCCCCCCCCCCCCC[C@H](O)CC(=O)NCCO)[C@H](O)C[C@H]1O
				ebho#34		x	x		ebho#34			C27H53NO7	InChI=1S/C27H53NO7/c1-22-24(31)21-25(32)27(35-22)34-19-15-13-11-9-7-5-3-2-4-6-8-10-12-14-16-23(30)20-26(33)28-17-18-29/h22-25,27,29-32H,2-21H2,1H3,(H,28,33)/t22-,23+,24+,25+,27+/m0/s1	MLVNQESIFQEHRS-JTCWXIJDSA-N	C[C@@H]1O[C@@H](OCCCCCCCCCCCCCCCC[C@@H](O)CC(=O)NCCO)[C@H](O)C[C@H]1O
				ebho#36		x	x		ebho#36			C28H55NO7	InChI=1S/C28H55NO7/c1-23-25(32)22-26(33)28(36-23)35-20-16-14-12-10-8-6-4-2-3-5-7-9-11-13-15-17-24(31)21-27(34)29-18-19-30/h23-26,28,30-33H,2-22H2,1H3,(H,29,34)/t23-,24-,25+,26+,28+/m0/s1	HVOMUCHYZIDJEE-YAMPZCFJSA-N	C[C@@H]1O[C@@H](OCCCCCCCCCCCCCCCCC[C@H](O)CC(=O)NCCO)[C@H](O)C[C@H]1O
				ebho#38		x	x		ebho#38			C29H57NO7	InChI=1S/C29H57NO7/c1-24-26(33)23-27(34)29(37-24)36-21-17-15-13-11-9-7-5-3-2-4-6-8-10-12-14-16-18-25(32)22-28(35)30-19-20-31/h24-27,29,31-34H,2-23H2,1H3,(H,30,35)/t24-,25+,26+,27+,29+/m0/s1	ZMJPZFDAWHUWEZ-YVESUCRWSA-N	C[C@@H]1O[C@@H](OCCCCCCCCCCCCCCCCCC[C@@H](O)CC(=O)NCCO)[C@H](O)C[C@H]1O
				ebho#40		x	x		ebho#40			C30H59NO7	InChI=1S/C30H59NO7/c1-25-27(34)24-28(35)30(38-25)37-22-18-16-14-12-10-8-6-4-2-3-5-7-9-11-13-15-17-19-26(33)23-29(36)31-20-21-32/h25-28,30,32-35H,2-24H2,1H3,(H,31,36)/t25-,26-,27+,28+,30+/m0/s1	NLDOTNZTZKNRJA-BKGJNCDGSA-N	C[C@@H]1O[C@@H](OCCCCCCCCCCCCCCCCCCC[C@H](O)CC(=O)NCCO)[C@H](O)C[C@H]1O
				ebho#42		x	x		ebho#42			C31H61NO7	InChI=1S/C31H61NO7/c1-26-28(35)25-29(36)31(39-26)38-23-19-17-15-13-11-9-7-5-3-2-4-6-8-10-12-14-16-18-20-27(34)24-30(37)32-21-22-33/h26-29,31,33-36H,2-25H2,1H3,(H,32,37)/t26-,27+,28+,29+,31+/m0/s1	ZKOYTTSTZCSPFD-MYFOLEFESA-N	C[C@@H]1O[C@@H](OCCCCCCCCCCCCCCCCCCCC[C@@H](O)CC(=O)NCCO)[C@H](O)C[C@H]1O
				ebhi#44		x	x		ebhi#44			C32H63NO7	InChI=1S/C32H63NO7/c1-25(39-32-30(37)24-29(36)27(3)40-32)20-18-16-14-12-10-8-6-4-5-7-9-11-13-15-17-19-21-28(35)26(2)31(38)33-22-23-34/h25-30,32,34-37H,4-24H2,1-3H3,(H,33,38)/t25-,26?,27+,28+,29-,30-,32-/m1/s1	RAEJJQWOIDHUQW-DAPXXGMCSA-N	C[C@H](CCCCCCCCCCCCCCCCCC[C@H](O)C(C)C(=O)NCCO)O[C@@H]1O[C@@H](C)[C@H](O)C[C@H]1O
				ebhi#48		x	x		ebhi#48			C34H67NO7	InChI=1S/C34H67NO7/c1-27(41-34-32(39)26-31(38)29(3)42-34)22-20-18-16-14-12-10-8-6-4-5-7-9-11-13-15-17-19-21-23-30(37)28(2)33(40)35-24-25-36/h27-32,34,36-39H,4-26H2,1-3H3,(H,35,40)/t27-,28?,29+,30+,31-,32-,34-/m1/s1	ZXPXBYUQGJOEBE-WHYJCBQOSA-N	C[C@H](CCCCCCCCCCCCCCCCCCCC[C@H](O)C(C)C(=O)NCCO)O[C@@H]1O[C@@H](C)[C@H](O)C[C@H]1O
				asom#9			x		asom#9			C12H22O6	InChI=1S/C12H22O6/c1-7(4-5-11(15)16-3)17-12-10(14)6-9(13)8(2)18-12/h7-10,12-14H,4-6H2,1-3H3/t7-,8+,9-,10-,12-/m1/s1	GJKJWODJUXKFAD-VEOFNUSFSA-N	COC(=O)CC[C@@H](C)O[C@@H]1O[C@@H](C)[C@H](O)C[C@H]1O
				asom#12			x		asom#12			C13H24O6	InChI=1S/C13H24O6/c1-8(5-4-6-12(16)17-3)18-13-11(15)7-10(14)9(2)19-13/h8-11,13-15H,4-7H2,1-3H3/t8-,9+,10-,11-,13-/m1/s1	UPHBVJFQTNEVFY-UYNYGYNWSA-N	COC(=O)CCC[C@@H](C)O[C@@H]1O[C@@H](C)[C@H](O)C[C@H]1O
				asom#1			x		asom#1			C14H26O6	InChI=1S/C14H26O6/c1-9(6-4-5-7-13(17)18-3)19-14-12(16)8-11(15)10(2)20-14/h9-12,14-16H,4-8H2,1-3H3/t9-,10+,11-,12-,14-/m1/s1	OZSNLRHXJKGTNU-CYRBOEJBSA-N	COC(=O)CCCC[C@@H](C)O[C@@H]1O[C@@H](C)[C@H](O)C[C@H]1O
				asom#14			x		asom#14			C15H28O6	InChI=1S/C15H28O6/c1-10(7-5-4-6-8-14(18)19-3)20-15-13(17)9-12(16)11(2)21-15/h10-13,15-17H,4-9H2,1-3H3/t10-,11+,12-,13-,15-/m1/s1	MRUPABWLLGKXOS-WPLOAARJSA-N	COC(=O)CCCCC[C@@H](C)O[C@@H]1O[C@@H](C)[C@H](O)C[C@H]1O
				asom#10			x		asom#10			C16H30O6	InChI=1S/C16H30O6/c1-11(8-6-4-5-7-9-15(19)20-3)21-16-14(18)10-13(17)12(2)22-16/h11-14,16-18H,4-10H2,1-3H3/t11-,12+,13-,14-,16-/m1/s1	YBSOVNCHXSTAMY-JTTNIQEDSA-N	COC(=O)CCCCCC[C@@H](C)O[C@@H]1O[C@@H](C)[C@H](O)C[C@H]1O
				asom#16			x		asom#16			C17H32O6	InChI=1S/C17H32O6/c1-12(9-7-5-4-6-8-10-16(20)21-3)22-17-15(19)11-14(18)13(2)23-17/h12-15,17-19H,4-11H2,1-3H3/t12-,13+,14-,15-,17-/m1/s1	JZKQYWCEZKWPTK-JRBZFYFNSA-N	COC(=O)CCCCCCC[C@@H](C)O[C@@H]1O[C@@H](C)[C@H](O)C[C@H]1O
				asom#18			x		asom#18			C18H34O6	InChI=1/C18H34O6/c1-13(23-18-16(20)12-15(19)14(2)24-18)10-8-6-4-5-7-9-11-17(21)22-3/h13-16,18-20H,4-12H2,1-3H3	CHIIUTQRIIEEPB-UHFFFAOYNA-N	COC(=O)CCCCCCCCC(C)OC1OC(C)C(O)CC1O
				asom#20			x		asom#20			C19H36O6	InChI=1S/C19H36O6/c1-14(24-19-17(21)13-16(20)15(2)25-19)11-9-7-5-4-6-8-10-12-18(22)23-3/h14-17,19-21H,4-13H2,1-3H3/t14-,15+,16-,17-,19-/m1/s1	QXXAGJCTFZKARC-FSNPWBFUSA-N	COC(=O)CCCCCCCCC[C@@H](C)O[C@@H]1O[C@@H](C)[C@H](O)C[C@H]1O
				asom#22			x		asom#22			C20H38O6	InChI=1S/C20H38O6/c1-15(25-20-18(22)14-17(21)16(2)26-20)12-10-8-6-4-5-7-9-11-13-19(23)24-3/h15-18,20-22H,4-14H2,1-3H3/t15-,16+,17-,18-,20-/m1/s1	KLDMQCQXFXKKDT-KWXDATOUSA-N	COC(=O)CCCCCCCCCC[C@@H](C)O[C@@H]1O[C@@H](C)[C@H](O)C[C@H]1O
				asom#24			x		asom#24			C21H40O6	InChI=1S/C21H40O6/c1-16(26-21-19(23)15-18(22)17(2)27-21)13-11-9-7-5-4-6-8-10-12-14-20(24)25-3/h16-19,21-23H,4-15H2,1-3H3/t16-,17+,18-,19-,21-/m1/s1	CSSFUKHWZJZRGP-TWHPPBISSA-N	COC(=O)CCCCCCCCCCC[C@@H](C)O[C@@H]1O[C@@H](C)[C@H](O)C[C@H]1O
				asom#26			x		asom#26			C22H42O6	InChI=1S/C22H42O6/c1-17(27-22-20(24)16-19(23)18(2)28-22)14-12-10-8-6-4-5-7-9-11-13-15-21(25)26-3/h17-20,22-24H,4-16H2,1-3H3/t17-,18+,19-,20-,22-/m1/s1	IVUUOIUSILWSDS-AIYVTKCESA-N	COC(=O)CCCCCCCCCCCC[C@@H](C)O[C@@H]1O[C@@H](C)[C@H](O)C[C@H]1O
				asom#28			x		asom#28			C23H44O6	InChI=1/C23H44O6/c1-18(28-23-21(25)17-20(24)19(2)29-23)15-13-11-9-7-5-4-6-8-10-12-14-16-22(26)27-3/h18-21,23-25H,4-17H2,1-3H3	TXYPWXXLHFBELQ-UHFFFAOYNA-N	COC(=O)CCCCCCCCCCCCCC(C)OC1OC(C)C(O)CC1O
				asom#30			x		asom#30			C24H46O6	InChI=1S/C24H46O6/c1-19(29-24-22(26)18-21(25)20(2)30-24)16-14-12-10-8-6-4-5-7-9-11-13-15-17-23(27)28-3/h19-22,24-26H,4-18H2,1-3H3/t19-,20+,21-,22-,24-/m1/s1	XEPFYXUEECKJTF-AQKHVRLOSA-N	COC(=O)CCCCCCCCCCCCCC[C@@H](C)O[C@@H]1O[C@@H](C)[C@H](O)C[C@H]1O
				asom#32			x		asom#32			C25H48O6	InChI=1S/C25H48O6/c1-20(30-25-23(27)19-22(26)21(2)31-25)17-15-13-11-9-7-5-4-6-8-10-12-14-16-18-24(28)29-3/h20-23,25-27H,4-19H2,1-3H3/t20-,21+,22-,23-,25-/m1/s1	PFZZYQRQUBKXDP-FYEJASGKSA-N	COC(=O)CCCCCCCCCCCCCCC[C@@H](C)O[C@@H]1O[C@@H](C)[C@H](O)C[C@H]1O
A sensitive mass spectrometry platform identifies metabolic changes of life history traits in C. elegans	Gao	2017	28546536	C14:0		x			tetradecanoic acid	CHEBI:28875	C06424	C14H28O2	InChI=1S/C14H28O2/c1-2-3-4-5-6-7-8-9-10-11-12-13-14(15)16/h2-13H2,1H3,(H,15,16)	TUNFSRHWOTWDNC-UHFFFAOYSA-N	CCCCCCCCCCCCCC(O)=O
				C15:0		x			pentadecanoic acid	CHEBI:42504	C16537	C15H30O2	InChI=1S/C15H30O2/c1-2-3-4-5-6-7-8-9-10-11-12-13-14-15(16)17/h2-14H2,1H3,(H,16,17)	WQEPLUUGTLDZJY-UHFFFAOYSA-N	CCCCCCCCCCCCCCC(O)=O
				C16:0		x			hexadecanoic acid	CHEBI:15756	C00249	C16H32O2	InChI=1S/C16H32O2/c1-2-3-4-5-6-7-8-9-10-11-12-13-14-15-16(17)18/h2-15H2,1H3,(H,17,18)	IPCSVZSSVZVIGE-UHFFFAOYSA-N	CCCCCCCCCCCCCCCC(O)=O
				C17:0		x			heptadecanoic acid	CHEBI:32365		C17H34O2	InChI=1S/C17H34O2/c1-2-3-4-5-6-7-8-9-10-11-12-13-14-15-16-17(18)19/h2-16H2,1H3,(H,18,19)	KEMQGTRYUADPNZ-UHFFFAOYSA-N	CCCCCCCCCCCCCCCCC(O)=O
				C18:0		x			octadecanoic acid	CHEBI:28842	C01530	C18H36O2	InChI=1S/C18H36O2/c1-2-3-4-5-6-7-8-9-10-11-12-13-14-15-16-17-18(19)20/h2-17H2,1H3,(H,19,20)	QIQXTHQIDYTFRH-UHFFFAOYSA-N	C(CCCCCCCCCC)CCCCCCC(=O)O
				C19:0		x			nonadecanoic acid	CHEBI:39246	C16535	C19H38O2	InChI=1S/C19H38O2/c1-2-3-4-5-6-7-8-9-10-11-12-13-14-15-16-17-18-19(20)21/h2-18H2,1H3,(H,20,21)	ISYWECDDZWTKFF-UHFFFAOYSA-N	CCCCCCCCCCCCCCCCCCC(O)=O
				C20:0		x			arachidic acid	CHEBI:28822	C06425	C20H40O2	InChI=1S/C20H40O2/c1-2-3-4-5-6-7-8-9-10-11-12-13-14-15-16-17-18-19-20(21)22/h2-19H2,1H3,(H,21,22)	VKOBVWXKNCXXDE-UHFFFAOYSA-N	CCCCCCCCCCCCCCCCCCCC(O)=O
				C21:0		x			henicosanoic acid	CHEBI:39248		C21H42O2	InChI=1S/C21H42O2/c1-2-3-4-5-6-7-8-9-10-11-12-13-14-15-16-17-18-19-20-21(22)23/h2-20H2,1H3,(H,22,23)	CKDDRHZIAZRDBW-UHFFFAOYSA-N	CCCCCCCCCCCCCCCCCCCCC(O)=O
				C22:0		x			docosanoic acid	CHEBI:28941	C08281	C22H44O2	InChI=1S/C22H44O2/c1-2-3-4-5-6-7-8-9-10-11-12-13-14-15-16-17-18-19-20-21-22(23)24/h2-21H2,1H3,(H,23,24)	UKMSUNONTOPOIO-UHFFFAOYSA-N	CCCCCCCCCCCCCCCCCCCCCC(O)=O
				C23:0		x			tricosanoic acid	CHEBI:42394		C23H46O2	InChI=1S/C23H46O2/c1-2-3-4-5-6-7-8-9-10-11-12-13-14-15-16-17-18-19-20-21-22-23(24)25/h2-22H2,1H3,(H,24,25)	XEZVDURJDFGERA-UHFFFAOYSA-N	CCCCCCCCCCCCCCCCCCCCCCC(O)=O
				C24:0		x			tetracosanoic acid	CHEBI:28866	C08320	C24H48O2	InChI=1S/C24H48O2/c1-2-3-4-5-6-7-8-9-10-11-12-13-14-15-16-17-18-19-20-21-22-23-24(25)26/h2-23H2,1H3,(H,25,26)	QZZGJDVWLFXDLK-UHFFFAOYSA-N	CCCCCCCCCCCCCCCCCCCCCCCC(O)=O
				C25:0		x			pentacosanoic acid	CHEBI:39420		C25H50O2	InChI=1S/C25H50O2/c1-2-3-4-5-6-7-8-9-10-11-12-13-14-15-16-17-18-19-20-21-22-23-24-25(26)27/h2-24H2,1H3,(H,26,27)	MWMPEAHGUXCSMY-UHFFFAOYSA-N	CCCCCCCCCCCCCCCCCCCCCCCCC(O)=O
				C26:0		x			hexacosanoic acid	CHEBI:31009		C26H52O2	InChI=1S/C26H52O2/c1-2-3-4-5-6-7-8-9-10-11-12-13-14-15-16-17-18-19-20-21-22-23-24-25-26(27)28/h2-25H2,1H3,(H,27,28)	XMHIUKTWLZUKEX-UHFFFAOYSA-N	CCCCCCCCCCCCCCCCCCCCCCCCCC(O)=O
				C27:0		x			heptacosanoic acid	CHEBI:78710		C27H54O2	InChI=1S/C27H54O2/c1-2-3-4-5-6-7-8-9-10-11-12-13-14-15-16-17-18-19-20-21-22-23-24-25-26-27(28)29/h2-26H2,1H3,(H,28,29)	VXZBFBRLRNDJCS-UHFFFAOYSA-N	CCCCCCCCCCCCCCCCCCCCCCCCCCC(O)=O
				C28:0		x			octacosanoic acid	CHEBI:31001		C28H56O2	InChI=1S/C28H56O2/c1-2-3-4-5-6-7-8-9-10-11-12-13-14-15-16-17-18-19-20-21-22-23-24-25-26-27-28(29)30/h2-27H2,1H3,(H,29,30)	UTOPWMOLSKOLTQ-UHFFFAOYSA-N	C(CCCCCCCCCCCCCCCC)CCCCCCCCCCC(O)=O
				C29:0		x			nonacosanoic acid	CHEBI:84867		C29H58O2	InChI=1S/C29H58O2/c1-2-3-4-5-6-7-8-9-10-11-12-13-14-15-16-17-18-19-20-21-22-23-24-25-26-27-28-29(30)31/h2-28H2,1H3,(H,30,31)	IHEJEKZAKSNRLY-UHFFFAOYSA-N	CCCCCCCCCCCCCCCCCCCCCCCCCCCCC(O)=O
				C30:0		x			melissic acid	CHEBI:31003		C30H60O2	InChI=1S/C30H60O2/c1-2-3-4-5-6-7-8-9-10-11-12-13-14-15-16-17-18-19-20-21-22-23-24-25-26-27-28-29-30(31)32/h2-29H2,1H3,(H,31,32)	VHOCUJPBKOZGJD-UHFFFAOYSA-N	CCCCCCCCCCCCCCCCCCCCCCCCCCCCCC(O)=O
				C14:1		x			tetradecenoic acid	CHEBI:36004	C08322	C14H26O2
				C15:1		x			pentadecenoic acid	CHEBI:75088		C15H28O2
				C16:1		x			palmitelaidic acid	CHEBI:59265		C16H30O2	InChI=1S/C16H30O2/c1-2-3-4-5-6-7-8-9-10-11-12-13-14-15-16(17)18/h7-8H,2-6,9-15H2,1H3,(H,17,18)/b8-7+	SECPZKHBENQXJG-BQYQJAHWSA-N	CCCCCC\C=C\CCCCCCCC(O)=O
				C17:1		x			heptadecenoic acid	CHEBI:36001	C16536	C17H32O2
				C18:1		x			oleic acid	CHEBI:16196	C00712	C18H34O2	InChI=1S/C18H34O2/c1-2-3-4-5-6-7-8-9-10-11-12-13-14-15-16-17-18(19)20/h9-10H,2-8,11-17H2,1H3,(H,19,20)/b10-9-	ZQPPMHVWECSIRJ-KTKRTIGZSA-N	CCCCCCCC\C=C/CCCCCCCC(O)=O
				C19:1		x			10-nonadecenoic acid	CHEBI:83050		C19H36O2	InChI=1S/C19H36O2/c1-2-3-4-5-6-7-8-9-10-11-12-13-14-15-16-17-18-19(20)21/h9-10H,2-8,11-18H2,1H3,(H,20,21)	BBOWBNGUEWHNQZ-UHFFFAOYSA-N	CCCCCCCCC=CCCCCCCCCC(O)=O
				C20:1		x			eicosenoic acid	CHEBI:32425	C16526	C20H38O2	InChI=1S/C20H38O2/c1-2-3-4-5-6-7-8-9-10-11-12-13-14-15-16-17-18-19-20(21)22/h9-10H,2-8,11-19H2,1H3,(H,21,22)/b10-9-	BITHHVVYSMSWAG-KTKRTIGZSA-N	CCCCCCCC\C=C/CCCCCCCCCC(O)=O
				C21:1		x			cis-12-heneicosenoic acid			C21H40O2	InChI=1S/C21H40O2/c1-2-3-4-5-6-7-8-9-10-11-12-13-14-15-16-17-18-19-20-21(22)23/h9-10H,2-8,11-20H2,1H3,(H,22,23)/b10-9-	VXCUECWODRDENC-KTKRTIGZSA-N	CCCCCCCC/C=C\CCCCCCCCCCC(=O)O
				C22:1		x			erucic acid	CHEBI:28792	C08316	C22H42O2	InChI=1S/C22H42O2/c1-2-3-4-5-6-7-8-9-10-11-12-13-14-15-16-17-18-19-20-21-22(23)24/h9-10H,2-8,11-21H2,1H3,(H,23,24)/b10-9-	DPUOLQHDNGRHBS-KTKRTIGZSA-N	CCCCCCCC\C=C/CCCCCCCCCCCC(O)=O
				C23:1		x			tricosenoic acid	CHEBI:73734		C23H44O2
				C24:1		x			cis-15-tetracosenoic acid	CHEBI:44247	C08323	C24H46O2	InChI=1S/C24H46O2/c1-2-3-4-5-6-7-8-9-10-11-12-13-14-15-16-17-18-19-20-21-22-23-24(25)26/h9-10H,2-8,11-23H2,1H3,(H,25,26)/b10-9-	GWHCXVQVJPWHRF-KTKRTIGZSA-N	OC(CCCCCCCCCCCCC/C=C\CCCCCCCC)=O
				C25:1		x			pentacosenoic acid			C25H48O2
				C26:1		x			hexacosenoic acid	CHEBI:78865		C26H50O2
				C27:1		x			heptacosenoic acid			C27H52O2
				C28:1		x			octacosenoic Acid			C28H54O2
				C29:1		x			nonacosenoic acid			C29H56O2
				C18:3		x			octadecatrienoic acid	CHEBI:25633		C18H30O2
				C18:2		x			linoleic acid	CHEBI:17351	C01595	C18H32O2	InChI=1S/C18H32O2/c1-2-3-4-5-6-7-8-9-10-11-12-13-14-15-16-17-18(19)20/h6-7,9-10H,2-5,8,11-17H2,1H3,(H,19,20)/b7-6-,10-9-	OYHQOLUKZRVURQ-HZJYTTRNSA-N	CCCCC\C=C/C\C=C/CCCCCCCC(O)=O
				C20:5		x			eicosapentaenoic acid	CHEBI:28364	C06428	C20H30O2	InChI=1S/C20H30O2/c1-2-3-4-5-6-7-8-9-10-11-12-13-14-15-16-17-18-19-20(21)22/h3-4,6-7,9-10,12-13,15-16H,2,5,8,11,14,17-19H2,1H3,(H,21,22)/b4-3-,7-6-,10-9-,13-12-,16-15-	JAZBEHYOTPTENJ-JLNKQSITSA-N	CC\C=C/C\C=C/C\C=C/C\C=C/C\C=C/CCCC(O)=O
				C20:4		x			icosatetraenoic acid	CHEBI:36033		C20H32O2
				C20:3		x			icosatrienoic acid	CHEBI:36036		C20H34O2
				C22:6		x			docosahexaenoic acid	CHEBI:28125	C06429	C22H32O2	InChI=1S/C22H32O2/c1-2-3-4-5-6-7-8-9-10-11-12-13-14-15-16-17-18-19-20-21-22(23)24/h3-4,6-7,9-10,12-13,15-16,18-19H,2,5,8,11,14,17,20-21H2,1H3,(H,23,24)/b4-3-,7-6-,10-9-,13-12-,16-15-,19-18-	MBMBGCFOFBJSGT-KUBAVDMBSA-N	CC\C=C/C\C=C/C\C=C/C\C=C/C\C=C/C\C=C/CCC(O)=O
				C22:5		x			docosapentaenoic acid	CHEBI:61204		C22H34O2
				C22:4		x			adrenic acid	CHEBI:53487	C16527	C22H36O2	InChI=1S/C22H36O2/c1-2-3-4-5-6-7-8-9-10-11-12-13-14-15-16-17-18-19-20-21-22(23)24/h6-7,9-10,12-13,15-16H,2-5,8,11,14,17-21H2,1H3,(H,23,24)/b7-6-,10-9-,13-12-,16-15-	TWSWSIQAPQLDBP-DOFZRALJSA-N	CCCCC\C=C/C\C=C/C\C=C/C\C=C/CCCCCC(O)=O
				C24:6		x			nisinic acid	CHEBI:77366		C24H36O2	InChI=1S/C24H36O2/c1-2-3-4-5-6-7-8-9-10-11-12-13-14-15-16-17-18-19-20-21-22-23-24(25)26/h3-4,6-7,9-10,12-13,15-16,18-19H,2,5,8,11,14,17,20-23H2,1H3,(H,25,26)/b4-3-,7-6-,10-9-,13-12-,16-15-,19-18-	YHGJECVSSKXFCJ-KUBAVDMBSA-N	CC\C=C/C\C=C/C\C=C/C\C=C/C\C=C/C\C=C/CCCCC(O)=O
				C24:5		x			tetracosapentaenoic acid	CHEBI:78862		C24H38O2
				C24:4		x			tetracosatetraenoic acid	CHEBI:77526		C24H40O2	InChI=1S/C24H40O2/c1-2-3-4-5-6-7-8-9-10-11-12-13-14-15-16-17-18-19-20-21-22-23-24(25)26/h6-7,9-10,12-13,15-16H,2-5,8,11,14,17-23H2,1H3,(H,25,26)/b7-6-,10-9-,13-12-,16-15-	MMJZTSLHOIGZPU-DOFZRALJSA-N	CCCCC\C=C/C\C=C/C\C=C/C\C=C/CCCCCCCC(O)=O
				Phenylalanine		x			Phenylalanine	CHEBI:28044	C00079	C9H11NO2	InChI=1S/C9H11NO2/c10-8(9(11)12)6-7-4-2-1-3-5-7/h1-5,8H,6,10H2,(H,11,12)	COLNVLDHVKWLRT-UHFFFAOYSA-N	NC(Cc1ccccc1)C(O)=O
				Tyrosine		x			Tyrosine	CHEBI:18186	C00082	C9H11NO3	InChI=1S/C9H11NO3/c10-8(9(12)13)5-6-1-3-7(11)4-2-6/h1-4,8,11H,5,10H2,(H,12,13)	OUYCCCASQSFEME-UHFFFAOYSA-N	NC(Cc1ccc(O)cc1)C(O)=O
				Tryptophan		x			Tryptophan	CHEBI:27897	C00078	C11H12N2O2	InChI=1S/C11H12N2O2/c12-9(11(14)15)5-7-6-13-10-4-2-1-3-8(7)10/h1-4,6,9,13H,5,12H2,(H,14,15)	QIVBCDIJIAJPQS-UHFFFAOYSA-N	NC(Cc1c[nH]c2ccccc12)C(O)=O
				Alanine		x			Alanine	CHEBI:16449		C3H7NO2	InChI=1S/C3H7NO2/c1-2(4)3(5)6/h2H,4H2,1H3,(H,5,6)	QNAYBMKLOCPYGJ-UHFFFAOYSA-N	CC(N)C(O)=O
				Methionine		x			Methionine	CHEBI:16811	C00073	C5H11NO2S	InChI=1S/C5H11NO2S/c1-9-3-2-4(6)5(7)8/h4H,2-3,6H2,1H3,(H,7,8)	FFEARJCKVFRZRR-UHFFFAOYSA-N	CSCCC(N)C(O)=O
				Glycine		x			Glycine	CHEBI:15428	C00037	C2H5NO2	InChI=1S/C2H5NO2/c3-1-2(4)5/h1,3H2,(H,4,5)	DHMQDGOQFOQNFH-UHFFFAOYSA-N	NCC(O)=O
				Valine		x			Valine	CHEBI:27266	C00183	C5H11NO2	InChI=1S/C5H11NO2/c1-3(2)4(6)5(7)8/h3-4H,6H2,1-2H3,(H,7,8)	KZSNJWFQEVHDMF-UHFFFAOYSA-N	CC(C)C(N)C(O)=O
				Leucine		x			Leucine	CHEBI:25017	C00123	C6H13NO2	InChI=1S/C6H13NO2/c1-4(2)3-5(7)6(8)9/h4-5H,3,7H2,1-2H3,(H,8,9)	ROHFNLRQFUQHCH-UHFFFAOYSA-N	CC(C)CC(N)C(O)=O
				Isoleucine		x			Isoleucine			C6H13NO2	InChI=1/C6H13NO2/c1-3-4(2)5(7)6(8)9/h4-5H,3,7H2,1-2H3,(H,8,9)	AGPKZVBTJJNPAG-UHFFFAOYNA-N	CCC(C)C(N)C(O)=O
				Glutamine		x			Glutamine	CHEBI:28300	C00064	C5H10N2O3	InChI=1S/C5H10N2O3/c6-3(5(9)10)1-2-4(7)8/h3H,1-2,6H2,(H2,7,8)(H,9,10)	ZDXPYRJPNDTMRX-UHFFFAOYSA-N	NC(CCC(N)=O)C(O)=O
				Asparagine		x			Asparagine	CHEBI:22653	C00152	C4H8N2O3	InChI=1S/C4H8N2O3/c5-2(4(8)9)1-3(6)7/h2H,1,5H2,(H2,6,7)(H,8,9)	DCXYFEDJOCDNAF-UHFFFAOYSA-N	NC(CC(N)=O)C(O)=O
				Ornithine		x			Ornithine	CHEBI:18257	C00077	C5H12N2O2	InChI=1S/C5H12N2O2/c6-3-1-2-4(7)5(8)9/h4H,1-3,6-7H2,(H,8,9)	AHLPHDHHMVZTML-UHFFFAOYSA-N	NCCCC(N)C(O)=O
				Lysine		x			Lysine	CHEBI:25094	C00047	C6H14N2O2	InChI=1S/C6H14N2O2/c7-4-2-1-3-5(8)6(9)10/h5H,1-4,7-8H2,(H,9,10)	KDXKERNSBIXSRK-UHFFFAOYSA-N	NCCCCC(N)C(O)=O
				Arginine		x			Arginine	CHEBI:29016	C00062	C6H14N4O2	InChI=1S/C6H14N4O2/c7-4(5(11)12)2-1-3-10-6(8)9/h4H,1-3,7H2,(H,11,12)(H4,8,9,10)	ODKSFYDXXFIFQN-UHFFFAOYSA-N	NC(CCCNC(N)=N)C(O)=O
				Serine		x			Serine	CHEBI:17822	C00065	C3H7NO3	InChI=1S/C3H7NO3/c4-2(1-5)3(6)7/h2,5H,1,4H2,(H,6,7)	MTCFGRXMJLQNBG-UHFFFAOYSA-N	NC(CO)C(O)=O
				Proline		x			Proline	CHEBI:26271	C00148	C5H9NO2	InChI=1S/C5H9NO2/c7-5(8)4-2-1-3-6-4/h4,6H,1-3H2,(H,7,8)	ONIBWKKTOPOVIA-UHFFFAOYSA-N	OC(=O)C1CCCN1
				Glutamic acid		x			Glutamic acid	CHEBI:18237	C00025	C5H9NO4	InChI=1S/C5H9NO4/c6-3(5(9)10)1-2-4(7)8/h3H,1-2,6H2,(H,7,8)(H,9,10)	WHUUTDBJXJRKMK-UHFFFAOYSA-N	NC(CCC(O)=O)C(O)=O
				Aspartic acid		x			Aspartic acid	CHEBI:22660	C00049	C4H7NO4	InChI=1S/C4H7NO4/c5-2(4(8)9)1-3(6)7/h2H,1,5H2,(H,6,7)(H,8,9)	CKLJMWTZIZZHCS-UHFFFAOYSA-N	NC(CC(O)=O)C(O)=O
				CL(70:7)		x			CL(70:7)	CHEBI:28494
				CL(70:8)		x			CL(70:8)	CHEBI:28494
				CL(72:4)		x			CL(72:4)	CHEBI:28494
				CL(72:5)		x			CL(72:5)	CHEBI:28494
				CL(74:12)		x			CL(74:12)	CHEBI:28494
				CL(74:13)		x			CL(74:13)	CHEBI:28494
				CL(74:7)		x			CL(74:7)	CHEBI:28494
				CL(76:13)		x			CL(76:13)	CHEBI:28494
				CL(76:14)		x			CL(76:14)	CHEBI:28494
				CL(77:12)		x			CL(77:12)	CHEBI:28494
				CL(77:15)		x			CL(77:15)	CHEBI:28494
				CL(79:14)		x			CL(79:14)	CHEBI:28494
				CL(79:15)		x			CL(79:15)	CHEBI:28494
				CL(79:16)		x			CL(79:16)	CHEBI:28494
				LPC(16:2)		x			LPC(16:2)	CHEBI:60479
				LPC(18:2)		x			LPC(18:2)	CHEBI:60479
				LPC(19:0)		x			LPC(19:0)	CHEBI:60479
				LPC(19:4)		x			LPC(19:4)	CHEBI:60479
				LPE(15:1)		x			LPE(15:1)	CHEBI:64574
				LPE(16:1)		x			LPE(16:1)	CHEBI:64574
				LPE(17:0)		x			LPE(17:0)	CHEBI:64574
				LPE(18:2)		x			LPE(18:2)	CHEBI:64574
				LPE(18:3)		x			LPE(18:3)	CHEBI:64574
				LPE(19:0)		x			LPE(19:0)	CHEBI:64574
				LPE(19:5)		x			LPE(19:5)	CHEBI:64574
				LPE(20:3)		x			LPE(20:3)	CHEBI:64574
				LPE(20:5)		x			LPE(20:5)	CHEBI:64574
				LPE(O-18:1)		x			LPE(O-18:1)	CHEBI:138320
				LPG(20:5)		x			LPG(20:5)
				OH-SM(t-18:0)		x			OH-SM(t-18:0)
				PA(30:0)		x			PA(30:0)	CHEBI:16337
				PA(31:0)		x			PA(31:0)	CHEBI:16337
				PA(32:0)		x			PA(32:0)	CHEBI:16337
				PA(33:0)		x			PA(33:0)	CHEBI:16337
				PA(33:1)		x			PA(33:1)	CHEBI:16337
				PA(34:0)		x			PA(34:0)	CHEBI:16337
				PA(34:2)		x			PA(34:2)	CHEBI:16337
				PA(35:1)		x			PA(35:1)	CHEBI:16337
				PA(36:0)		x			PA(36:0)	CHEBI:16337
				PA(36:3)		x			PA(36:3)	CHEBI:16337
				PA(37:2)		x			PA(37:2)	CHEBI:16337
				PA(39:10)		x			PA(39:10)	CHEBI:16337
				PA(40:10)		x			PA(40:10)	CHEBI:16337
				PA(40:6)		x			PA(40:6)	CHEBI:16337
				PC(29:2)		x			PC(29:2)	CHEBI:57643
				PC(31:0)		x			PC(31:0)	CHEBI:57643
				PC(32:0)		x			PC(32:0)	CHEBI:57643
				PC(32:4)		x			PC(32:4)	CHEBI:57643
				PC(33:0)		x			PC(33:0)	CHEBI:57643
				PC(33:1)		x			PC(33:1)	CHEBI:57643
				PC(34:0)		x			PC(34:0)	CHEBI:57643
				PC(34:3)		x			PC(34:3)	CHEBI:57643
				PC(34:4)		x			PC(34:4)	CHEBI:57643
				PC(34:5)		x			PC(34:5)	CHEBI:57643
				PC(34:6)		x			PC(34:6)	CHEBI:57643
				PC(35:0)		x			PC(35:0)	CHEBI:57643
				PC(35:3)		x			PC(35:3)	CHEBI:57643
				PC(35:4)		x			PC(35:4)	CHEBI:57643
				PC(35:5)		x			PC(35:5)	CHEBI:57643
				PC(35:6)		x			PC(35:6)	CHEBI:57643
				PC(36:0)		x			PC(36:0)	CHEBI:57643
				PC(36:1)		x			PC(36:1)	CHEBI:57643
				PC(36:3)		x			PC(36:3)	CHEBI:57643
				PC(36:4)		x			PC(36:4)	CHEBI:57643
				PC(36:5)		x			PC(36:5)	CHEBI:57643
				PC(36:6)		x			PC(36:6)	CHEBI:57643
				PC(36:7)		x			PC(36:7)	CHEBI:57643
				PC(36:8)		x			PC(36:8)	CHEBI:57643
				PC(37:0)		x			PC(37:0)	CHEBI:57643
				PC(37:2)		x			PC(37:2)	CHEBI:57643
				PC(37:3)		x			PC(37:3)	CHEBI:57643
				PC(37:4)		x			PC(37:4)	CHEBI:57643
				PC(37:5)		x			PC(37:5)	CHEBI:57643
				PC(38:10)		x			PC(38:10)	CHEBI:57643
				PC(38:2)		x			PC(38:2)	CHEBI:57643
				PC(38:6)		x			PC(38:6)	CHEBI:57643
				PC(38:7)		x			PC(38:7)	CHEBI:57643
				PC(38:8)		x			PC(38:8)	CHEBI:57643
				PC(38:9)		x			PC(38:9)	CHEBI:57643
				PC(39:10)		x			PC(39:10)	CHEBI:57643
				PC(39:4)		x			PC(39:4)	CHEBI:57643
				PC(39:8)		x			PC(39:8)	CHEBI:57643
				PC(39:9)		x			PC(39:9)	CHEBI:57643
				PC(40:1)		x			PC(40:1)	CHEBI:57643
				PC(40:10)		x			PC(40:10)	CHEBI:57643
				PC(40:8)		x			PC(40:8)	CHEBI:57643
				PC(40:9)		x			PC(40:9)	CHEBI:57643
				PC(42:10)		x			PC(42:10)	CHEBI:57643
				PC(42:7)		x			PC(42:7)	CHEBI:57643
				PC(42:8)		x			PC(42:8)	CHEBI:57643
				PC(42:9)		x			PC(42:9)	CHEBI:57643
				PC(O-36:1)		x			PC(O-36:1)	CHEBI:68489
				PC(O-36:2)		x			PC(O-36:2)	CHEBI:68489
				PC(O-36:3)		x			PC(O-36:3)	CHEBI:68489
				PC(O-37:0)		x			PC(O-37:0)	CHEBI:68489
				PC(O-37:2)		x			PC(O-37:2)	CHEBI:68489
				PC(O-38:1)		x			PC(O-38:1)	CHEBI:68489
				PC(O-38:2)		x			PC(O-38:2)	CHEBI:68489
				PC(O-38:3)		x			PC(O-38:3)	CHEBI:68489
				PC(O-38:4)		x			PC(O-38:4)	CHEBI:68489
				PC(O-39:2)		x			PC(O-39:2)	CHEBI:68489
				PC(O-39:4)		x			PC(O-39:4)	CHEBI:68489
				PC(O-40:6)		x			PC(O-40:6)	CHEBI:68489
				PE(31:2)		x			PE(31:2)	CHEBI:64612
				PE(32:1)		x			PE(32:1)	CHEBI:64612
				PE(32:2)		x			PE(32:2)	CHEBI:64612
				PE(32:3)		x			PE(32:3)	CHEBI:64612
				PE(34:0)		x			PE(34:0)	CHEBI:64612
				PE(34:2)		x			PE(34:2)	CHEBI:64612
				PE(34:3)		x			PE(34:3)	CHEBI:64612
				PE(35:4)		x			PE(35:4)	CHEBI:64612
				PE(36:3)		x			PE(36:3)	CHEBI:64612
				PE(36:5)		x			PE(36:5)	CHEBI:64612
				PE(37:3)		x			PE(37:3)	CHEBI:64612
				PE(37:4)		x			PE(37:4)	CHEBI:64612
				PE(38:9)		x			PE(38:9)	CHEBI:64612
				PE(40:10)		x			PE(40:10)	CHEBI:64612
				PE(40:9)		x			PE(40:9)	CHEBI:64612
				PE(46:5)		x			PE(46:5)	CHEBI:64612
				PE(O-30:0)		x			PE(O-30:0)	CHEBI:36712
				PE(O-32:1)		x			PE(O-32:1)	CHEBI:36712
				PE(O-33:0)		x			PE(O-33:0)	CHEBI:36712
				PE(O-36:0)		x			PE(O-36:0)	CHEBI:36712
				PE(O-37:3)		x			PE(O-37:3)	CHEBI:36712
				PE(O-37:4)		x			PE(O-37:4)	CHEBI:36712
				PE(O-37:5)		x			PE(O-37:5)	CHEBI:36712
				PE(O-38:6)		x			PE(O-38:6)	CHEBI:36712
				PE(O-39:2)		x			PE(O-39:2)	CHEBI:36712
				PE(O-39:3)		x			PE(O-39:3)	CHEBI:36712
				PE(O-40:3)		x			PE(O-40:3)	CHEBI:36712
				PE(O-40:4)		x			PE(O-40:4)	CHEBI:36712
				PE(O-40:5)		x			PE(O-40:5)	CHEBI:36712
				PE(O-40:6)		x			PE(O-40:6)	CHEBI:36712
				PG(32:0)		x			PG(32:0)	CHEBI:17517
				PG(32:1)		x			PG(32:1)	CHEBI:17517
				PG(33:0)		x			PG(33:0)	CHEBI:17517
				PG(33:2)		x			PG(33:2)	CHEBI:17517
				PG(34:0)		x			PG(34:0)	CHEBI:17517
				PG(34:1)		x			PG(34:1)	CHEBI:17517
				PG(34:2)		x			PG(34:2)	CHEBI:17517
				PG(35:1)		x			PG(35:1)	CHEBI:17517
				PG(35:5)		x			PG(35:5)	CHEBI:17517
				PG(36:0)		x			PG(36:0)	CHEBI:17517
				PG(36:8)		x			PG(36:8)	CHEBI:17517
				PG(37:1)		x			PG(37:1)	CHEBI:17517
				PG(37:5)		x			PG(37:5)	CHEBI:17517
				PG(40:10)		x			PG(40:10)	CHEBI:17517
				PG(40:8)		x			PG(40:8)	CHEBI:17517
				PG(40:9)		x			PG(40:9)	CHEBI:17517
				PI(36:6)		x			PI(36:6)	CHEBI:28874
				PI(38:6)		x			PI(38:6)	CHEBI:28874
				PI(38:7)		x			PI(38:7)	CHEBI:28874
				PI(40:10)		x			PI(40:10)	CHEBI:28874
				PI(40:6)		x			PI(40:6)	CHEBI:28874
				PS(32:0)		x			PS(32:0)	CHEBI:18303
				PS(32:1)		x			PS(32:1)	CHEBI:18303
				PS(35:0)		x			PS(35:0)	CHEBI:18303
				PS(35:1)		x			PS(35:1)	CHEBI:18303
				PS(36:0)		x			PS(36:0)	CHEBI:18303
				PS(36:1)		x			PS(36:1)	CHEBI:18303
				PS(36:5)		x			PS(36:5)	CHEBI:18303
				PS(37:3)		x			PS(37:3)	CHEBI:18303
				PS(37:4)		x			PS(37:4)	CHEBI:18303
				PS(38:1)		x			PS(38:1)	CHEBI:18303
				PS(38:6)		x			PS(38:6)	CHEBI:18303
				PS(39:1)		x			PS(39:1)	CHEBI:18303
				PS(39:2)		x			PS(39:2)	CHEBI:18303
				PS(39:3)		x			PS(39:3)	CHEBI:18303
				PS(39:4)		x			PS(39:4)	CHEBI:18303
				PS(40:1)		x			PS(40:1)	CHEBI:18303
				PS(40:6)		x			PS(40:6)	CHEBI:18303
				PS(41:2)		x			PS(41:2)	CHEBI:18303
				PS(41:4)		x			PS(41:4)	CHEBI:18303
				PS(42:2)		x			PS(42:2)	CHEBI:18303
				PS(43:5)		x			PS(43:5)	CHEBI:18303
				PS(44:2)		x			PS(44:2)	CHEBI:18303
				PS(45:5)		x			PS(45:5)	CHEBI:18303
				PS(46:5)		x			PS(46:5)	CHEBI:18303
				SM(d-40:2)		x			SM(d40:2)	CHEBI:64583
				SM(t-27:0)		x			SM(t27:0)	CHEBI:64583
				SM(t-40:1)		x			SM(t40:1)	CHEBI:64583
				SM(t-42:1)		x			SM(t42:1)	CHEBI:64583
The mutational structure of metabolism in Caenorhabditis elegans	Davies	2016	27465022	serine	x				Serine	CHEBI:17822		C3H7NO3	InChI=1S/C3H7NO3/c4-2(1-5)3(6)7/h2,5H,1,4H2,(H,6,7)	MTCFGRXMJLQNBG-UHFFFAOYSA-N	NC(CO)C(O)=O
				glycine	x				Glycine	CHEBI:15428	C00037	C2H5NO2	InChI=1S/C2H5NO2/c3-1-2(4)5/h1,3H2,(H,4,5)	DHMQDGOQFOQNFH-UHFFFAOYSA-N	NCC(O)=O
				nicotinic_acid	x				Nicotinic acid	CHEBI:15940	C00253	C6H5NO2	InChI=1S/C6H5NO2/c8-6(9)5-2-1-3-7-4-5/h1-4H,(H,8,9)	PVNIIMVLHYAWGP-UHFFFAOYSA-N	OC(=O)C1=CN=CC=C1
				succinic_acid	x				Succinic acid	CHEBI:15741	C00042	C4H6O4	InChI=1S/C4H6O4/c5-3(6)1-2-4(7)8/h1-2H2,(H,5,6)(H,7,8)	KDYFGRWQOYBRFD-UHFFFAOYSA-N	OC(=O)CCC(O)=O
				uracil	x				Uracil	CHEBI:17568	C00106	C4H4N2O2	InChI=1S/C4H4N2O2/c7-3-1-2-5-4(8)6-3/h1-2H,(H2,5,6,7,8)	ISAKRJDGNUQOIC-UHFFFAOYSA-N	O=C1NC=CC(=O)N1
				fumaric_acid	x				Fumaric acid	CHEBI:18012	C00122	C4H4O4	InChI=1S/C4H4O4/c5-3(6)1-2-4(7)8/h1-2H,(H,5,6)(H,7,8)/b2-1+	VZCYOOQTPOCHFL-OWOJBTEDSA-N	OC(=O)\C=C\C(O)=O
				methionine	x				Methionine	CHEBI:16811		C5H11NO2S	InChI=1S/C5H11NO2S/c1-9-3-2-4(6)5(7)8/h4H,2-3,6H2,1H3,(H,7,8)	FFEARJCKVFRZRR-UHFFFAOYSA-N	CSCCC(N)C(O)=O
				alanine	x				Alanine	CHEBI:16449	C01401	C3H7NO2	InChI=1S/C3H7NO2/c1-2(4)3(5)6/h2H,4H2,1H3,(H,5,6)	QNAYBMKLOCPYGJ-UHFFFAOYSA-N	CC(N)C(O)=O
				aspartate	x				Aspartic acid	CHEBI:22660		C4H7NO4	InChI=1S/C4H7NO4/c5-2(4(8)9)1-3(6)7/h2H,1,5H2,(H,6,7)(H,8,9)	CKLJMWTZIZZHCS-UHFFFAOYSA-N	NC(CC(O)=O)C(O)=O
				3-aminoisobutyric_acid	x				3-Aminoisobutyric acid	CHEBI:27389	C05145	C4H9NO2	InChI=1S/C4H9NO2/c1-3(2-5)4(6)7/h3H,2,5H2,1H3,(H,6,7)	QCHPKSFMDHPSNR-UHFFFAOYSA-N	CC(CN)C(O)=O
				2-hydroxyproline	x				2-Hydroxyproline			C5H9NO3	InChI=1S/C5H9NO3/c7-4(8)5(9)2-1-3-6-5/h6,9H,1-3H2,(H,7,8)	JNKCXIWJIVUIMN-UHFFFAOYSA-N	O=C(O)C1(O)NCCC1
				malic_acid	x				Malic acid	CHEBI:50263	C00711	C4H6O5	InChI=1S/C4H6O5/c5-2(4(8)9)1-3(6)7/h2,5H,1H2,(H,6,7)(H,8,9)	BJEPYKJPYRNKOW-UHFFFAOYSA-N	OC(CC(O)=O)C(O)=O
				pyroglutamic_acid	x				Pyroglutamic acid	CHEBI:18183	C01879	C5H7NO3	InChI=1S/C5H7NO3/c7-4-2-1-3(6-4)5(8)9/h3H,1-2H2,(H,6,7)(H,8,9)/t3-/m0/s1	ODHCTXKNWHHXJC-VKHMYHEASA-N	OC(=O)[C@@H]1CCC(=O)N1
				glutamate	x				Glutamic acid	CHEBI:18237		C5H9NO4	InChI=1S/C5H9NO4/c6-3(5(9)10)1-2-4(7)8/h3H,1-2,6H2,(H,7,8)(H,9,10)	WHUUTDBJXJRKMK-UHFFFAOYSA-N	NC(CCC(O)=O)C(O)=O
				phenylalanine	x				Phenylalanine	CHEBI:28044		C9H11NO2	InChI=1S/C9H11NO2/c10-8(9(11)12)6-7-4-2-1-3-5-7/h1-5,8H,6,10H2,(H,11,12)	COLNVLDHVKWLRT-UHFFFAOYSA-N	NC(Cc1ccccc1)C(O)=O
				asparagine	x				Asparagine	CHEBI:22653		C4H8N2O3	InChI=1S/C4H8N2O3/c5-2(4(8)9)1-3(6)7/h2H,1,5H2,(H2,6,7)(H,8,9)	DCXYFEDJOCDNAF-UHFFFAOYSA-N	NC(CC(N)=O)C(O)=O
				ribose	x				Ribose
				putrescine	x				Putrescine	CHEBI:17148	C00134	C4H12N2	InChI=1S/C4H12N2/c5-3-1-2-4-6/h1-6H2	KIDHWZJUCRJVML-UHFFFAOYSA-N	NCCCCN
				citric_acid	x				Citric acid	CHEBI:30769	C00158	C6H8O7	InChI=1S/C6H8O7/c7-3(8)1-6(13,5(11)12)2-4(9)10/h13H,1-2H2,(H,7,8)(H,9,10)(H,11,12)	KRKNYBCHXYNGOX-UHFFFAOYSA-N	OC(=O)CC(O)(CC(O)=O)C(O)=O
				adenine	x				Adenine	CHEBI:16708	C00147	C5H5N5	InChI=1S/C5H5N5/c6-4-3-5(9-1-7-3)10-2-8-4/h1-2H,(H3,6,7,8,9,10)	GFFGJBXGBJISGV-UHFFFAOYSA-N	NC1=C2NC=NC2=NC=N1
				lysine	x				Lysine	CHEBI:25094		C6H14N2O2	InChI=1S/C6H14N2O2/c7-4-2-1-3-5(8)6(9)10/h5H,1-4,7-8H2,(H,9,10)	KDXKERNSBIXSRK-UHFFFAOYSA-N	NCCCCC(N)C(O)=O
				tyrosine	x				Tyrosine	CHEBI:18186		C9H11NO3	InChI=1S/C9H11NO3/c10-8(9(12)13)5-6-1-3-7(11)4-2-6/h1-4,8,11H,5,10H2,(H,12,13)	OUYCCCASQSFEME-UHFFFAOYSA-N	NC(Cc1ccc(O)cc1)C(O)=O
				pantothenic_acid	x				Pantothenic acid	CHEBI:29032	C00864	C9H16NO5	InChI=1S/C9H17NO5/c1-9(2,5-11)7(14)8(15)10-4-3-6(12)13/h7,11,14H,3-5H2,1-2H3,(H,10,15)(H,12,13)/t7-/m0/s1	GHOKWGTUZJEAQD-ZETCQYMHSA-N	CC(C)(CO)[C@@H](O)C(=O)NCCC([O-])=O
				xanthine	x				Xanthine	CHEBI:17712	C00385	C5H4N4O2	InChI=1S/C5H4N4O2/c10-4-2-3(7-1-6-2)8-5(11)9-4/h1H,(H3,6,7,8,9,10,11)	LRFVTYWOQMYALW-UHFFFAOYSA-N	O=C1NC2=C(NC=N2)C(=O)N1
				palmitic_acid	x				Palmitic acid	CHEBI:15756	C00249	C16H32O2	InChI=1S/C16H32O2/c1-2-3-4-5-6-7-8-9-10-11-12-13-14-15-16(17)18/h2-15H2,1H3,(H,17,18)	IPCSVZSSVZVIGE-UHFFFAOYSA-N	CCCCCCCCCCCCCCCC(O)=O
				uric_acid	x				Uric acid	CHEBI:17775	C00366	C5H4N4O3	InChI=1S/C5H4N4O3/c10-3-1-2(7-4(11)6-1)8-5(12)9-3/h(H4,6,7,8,9,10,11,12)	LEHOTFFKMJEONL-UHFFFAOYSA-N	O=C1NC2=C(N1)C(=O)NC(=O)N2
				tryptophan	x				Tryptophan	CHEBI:27897		C11H12N2O2	InChI=1S/C11H12N2O2/c12-9(11(14)15)5-7-6-13-10-4-2-1-3-8(7)10/h1-4,6,9,13H,5,12H2,(H,14,15)	QIVBCDIJIAJPQS-UHFFFAOYSA-N	NC(Cc1c[nH]c2ccccc12)C(O)=O
				adenosine	x				Adenosine	CHEBI:16335	C00212	C10H13N5O4	InChI=1S/C10H13N5O4/c11-8-5-9(13-2-12-8)15(3-14-5)10-7(18)6(17)4(1-16)19-10/h2-4,6-7,10,16-18H,1H2,(H2,11,12,13)/t4-,6-,7-,10-/m1/s1	OIRDTQYFTABQOQ-KQYNXXCUSA-N	NC1=C2N=CN([C@@H]3O[C@H](CO)[C@@H](O)[C@H]3O)C2=NC=N1
				trehalose	x				Trehalose	CHEBI:16551	C01083	C12H22O11	InChI=1S/C12H22O11/c13-1-3-5(15)7(17)9(19)11(21-3)23-12-10(20)8(18)6(16)4(2-14)22-12/h3-20H,1-2H2/t3-,4-,5-,6-,7+,8+,9-,10-,11-,12-/m1/s1	HDTRYLNUVZCQOY-LIZSDCNHSA-N	OC[C@H]1O[C@H](O[C@H]2O[C@H](CO)[C@@H](O)[C@H](O)[C@H]2O)[C@H](O)[C@@H](O)[C@@H]1O
Natural genetic variation in C. elegans reveals genomic loci controlling metabolite levels	Gao	2018	https://doi.org/10.1101/217729	Alanine		x			Alanine	CHEBI:16449	C01401	C3H7NO2	InChI=1S/C3H7NO2/c1-2(4)3(5)6/h2H,4H2,1H3,(H,5,6)	QNAYBMKLOCPYGJ-UHFFFAOYSA-N	CC(N)C(O)=O
				Arginine		x			Arginine	CHEBI:29016		C6H14N4O2	InChI=1S/C6H14N4O2/c7-4(5(11)12)2-1-3-10-6(8)9/h4H,1-3,7H2,(H,11,12)(H4,8,9,10)	ODKSFYDXXFIFQN-UHFFFAOYSA-N	NC(CCCNC(N)=N)C(O)=O
				Asparagine		x			Asparagine	CHEBI:22653		C4H8N2O3	InChI=1S/C4H8N2O3/c5-2(4(8)9)1-3(6)7/h2H,1,5H2,(H2,6,7)(H,8,9)	DCXYFEDJOCDNAF-UHFFFAOYSA-N	NC(CC(N)=O)C(O)=O
				Aspartic acid		x			Aspartic acid	CHEBI:22660		C4H7NO4	InChI=1S/C4H7NO4/c5-2(4(8)9)1-3(6)7/h2H,1,5H2,(H,6,7)(H,8,9)	CKLJMWTZIZZHCS-UHFFFAOYSA-N	NC(CC(O)=O)C(O)=O
				C14:0		x			tetradecanoic acid	CHEBI:28875	C06424	C14H28O2	InChI=1S/C14H28O2/c1-2-3-4-5-6-7-8-9-10-11-12-13-14(15)16/h2-13H2,1H3,(H,15,16)	TUNFSRHWOTWDNC-UHFFFAOYSA-N	CCCCCCCCCCCCCC(O)=O
				C15:0		x			pentadecanoic acid	CHEBI:42504	C16537	C15H30O2	InChI=1S/C15H30O2/c1-2-3-4-5-6-7-8-9-10-11-12-13-14-15(16)17/h2-14H2,1H3,(H,16,17)	WQEPLUUGTLDZJY-UHFFFAOYSA-N	CCCCCCCCCCCCCCC(O)=O
				C16:0		x			hexadecanoic acid	CHEBI:15756	C00249	C16H32O2	InChI=1S/C16H32O2/c1-2-3-4-5-6-7-8-9-10-11-12-13-14-15-16(17)18/h2-15H2,1H3,(H,17,18)	IPCSVZSSVZVIGE-UHFFFAOYSA-N	CCCCCCCCCCCCCCCC(O)=O
				C17:0		x			heptadecanoic acid	CHEBI:32365		C17H34O2	InChI=1S/C17H34O2/c1-2-3-4-5-6-7-8-9-10-11-12-13-14-15-16-17(18)19/h2-16H2,1H3,(H,18,19)	KEMQGTRYUADPNZ-UHFFFAOYSA-N	CCCCCCCCCCCCCCCCC(O)=O
				C18:0		x			octadecanoic acid	CHEBI:28842	C01530	C18H36O2	InChI=1S/C18H36O2/c1-2-3-4-5-6-7-8-9-10-11-12-13-14-15-16-17-18(19)20/h2-17H2,1H3,(H,19,20)	QIQXTHQIDYTFRH-UHFFFAOYSA-N	C(CCCCCCCCCC)CCCCCCC(=O)O
				C19:0		x			nonadecanoic acid	CHEBI:39246	C16535	C19H38O2	InChI=1S/C19H38O2/c1-2-3-4-5-6-7-8-9-10-11-12-13-14-15-16-17-18-19(20)21/h2-18H2,1H3,(H,20,21)	ISYWECDDZWTKFF-UHFFFAOYSA-N	CCCCCCCCCCCCCCCCCCC(O)=O
				C20:0		x			arachidic acid	CHEBI:28822	C06425	C20H40O2	InChI=1S/C20H40O2/c1-2-3-4-5-6-7-8-9-10-11-12-13-14-15-16-17-18-19-20(21)22/h2-19H2,1H3,(H,21,22)	VKOBVWXKNCXXDE-UHFFFAOYSA-N	CCCCCCCCCCCCCCCCCCCC(O)=O
				C21:0		x			henicosanoic acid	CHEBI:39248		C21H42O2	InChI=1S/C21H42O2/c1-2-3-4-5-6-7-8-9-10-11-12-13-14-15-16-17-18-19-20-21(22)23/h2-20H2,1H3,(H,22,23)	CKDDRHZIAZRDBW-UHFFFAOYSA-N	CCCCCCCCCCCCCCCCCCCCC(O)=O
				C22:0		x			docosanoic acid	CHEBI:28941	C08281	C22H44O2	InChI=1S/C22H44O2/c1-2-3-4-5-6-7-8-9-10-11-12-13-14-15-16-17-18-19-20-21-22(23)24/h2-21H2,1H3,(H,23,24)	UKMSUNONTOPOIO-UHFFFAOYSA-N	CCCCCCCCCCCCCCCCCCCCCC(O)=O
				C23:0		x			tricosanoic acid	CHEBI:42394		C23H46O2	InChI=1S/C23H46O2/c1-2-3-4-5-6-7-8-9-10-11-12-13-14-15-16-17-18-19-20-21-22-23(24)25/h2-22H2,1H3,(H,24,25)	XEZVDURJDFGERA-UHFFFAOYSA-N	CCCCCCCCCCCCCCCCCCCCCCC(O)=O
				C24:0		x			tetracosanoic acid	CHEBI:28866	C08320	C24H48O2	InChI=1S/C24H48O2/c1-2-3-4-5-6-7-8-9-10-11-12-13-14-15-16-17-18-19-20-21-22-23-24(25)26/h2-23H2,1H3,(H,25,26)	QZZGJDVWLFXDLK-UHFFFAOYSA-N	CCCCCCCCCCCCCCCCCCCCCCCC(O)=O
				C25:0		x			pentacosanoic acid	CHEBI:39420		C25H50O2	InChI=1S/C25H50O2/c1-2-3-4-5-6-7-8-9-10-11-12-13-14-15-16-17-18-19-20-21-22-23-24-25(26)27/h2-24H2,1H3,(H,26,27)	MWMPEAHGUXCSMY-UHFFFAOYSA-N	CCCCCCCCCCCCCCCCCCCCCCCCC(O)=O
				C26:0		x			hexacosanoic acid	CHEBI:31009		C26H52O2	InChI=1S/C26H52O2/c1-2-3-4-5-6-7-8-9-10-11-12-13-14-15-16-17-18-19-20-21-22-23-24-25-26(27)28/h2-25H2,1H3,(H,27,28)	XMHIUKTWLZUKEX-UHFFFAOYSA-N	CCCCCCCCCCCCCCCCCCCCCCCCCC(O)=O
				C27:0		x			heptacosanoic acid	CHEBI:78710		C27H54O2	InChI=1S/C27H54O2/c1-2-3-4-5-6-7-8-9-10-11-12-13-14-15-16-17-18-19-20-21-22-23-24-25-26-27(28)29/h2-26H2,1H3,(H,28,29)	VXZBFBRLRNDJCS-UHFFFAOYSA-N	CCCCCCCCCCCCCCCCCCCCCCCCCCC(O)=O
				C28:0		x			octacosanoic acid	CHEBI:31001		C28H56O2	InChI=1S/C28H56O2/c1-2-3-4-5-6-7-8-9-10-11-12-13-14-15-16-17-18-19-20-21-22-23-24-25-26-27-28(29)30/h2-27H2,1H3,(H,29,30)	UTOPWMOLSKOLTQ-UHFFFAOYSA-N	C(CCCCCCCCCCCCCCCC)CCCCCCCCCCC(O)=O
				C29:0		x			nonacosanoic acid	CHEBI:84867		C29H58O2	InChI=1S/C29H58O2/c1-2-3-4-5-6-7-8-9-10-11-12-13-14-15-16-17-18-19-20-21-22-23-24-25-26-27-28-29(30)31/h2-28H2,1H3,(H,30,31)	IHEJEKZAKSNRLY-UHFFFAOYSA-N	CCCCCCCCCCCCCCCCCCCCCCCCCCCCC(O)=O
				C30:0		x			melissic acid	CHEBI:31003		C30H60O2	InChI=1S/C30H60O2/c1-2-3-4-5-6-7-8-9-10-11-12-13-14-15-16-17-18-19-20-21-22-23-24-25-26-27-28-29-30(31)32/h2-29H2,1H3,(H,31,32)	VHOCUJPBKOZGJD-UHFFFAOYSA-N	CCCCCCCCCCCCCCCCCCCCCCCCCCCCCC(O)=O
				C14:1		x			tetradecenoic acid	CHEBI:36004	C08322	C14H26O2
				C15:1		x			pentadecenoic acid	CHEBI:75088		C15H28O2
				C16:1		x			palmitelaidic acid	CHEBI:59265		C16H30O2	InChI=1S/C16H30O2/c1-2-3-4-5-6-7-8-9-10-11-12-13-14-15-16(17)18/h7-8H,2-6,9-15H2,1H3,(H,17,18)/b8-7+	SECPZKHBENQXJG-BQYQJAHWSA-N	CCCCCC\C=C\CCCCCCCC(O)=O
				C17:1		x			heptadecenoic acid	CHEBI:36001	C16536	C17H32O2
				C18:1		x			oleic acid	CHEBI:16196	C00712	C18H34O2	InChI=1S/C18H34O2/c1-2-3-4-5-6-7-8-9-10-11-12-13-14-15-16-17-18(19)20/h9-10H,2-8,11-17H2,1H3,(H,19,20)/b10-9-	ZQPPMHVWECSIRJ-KTKRTIGZSA-N	CCCCCCCC\C=C/CCCCCCCC(O)=O
				C19:1		x			10-nonadecenoic acid	CHEBI:83050		C19H36O2	InChI=1S/C19H36O2/c1-2-3-4-5-6-7-8-9-10-11-12-13-14-15-16-17-18-19(20)21/h9-10H,2-8,11-18H2,1H3,(H,20,21)	BBOWBNGUEWHNQZ-UHFFFAOYSA-N	CCCCCCCCC=CCCCCCCCCC(O)=O
				C20:1		x			eicosenoic acid	CHEBI:32425	C16526	C20H38O2	InChI=1S/C20H38O2/c1-2-3-4-5-6-7-8-9-10-11-12-13-14-15-16-17-18-19-20(21)22/h9-10H,2-8,11-19H2,1H3,(H,21,22)/b10-9-	BITHHVVYSMSWAG-KTKRTIGZSA-N	CCCCCCCC\C=C/CCCCCCCCCC(O)=O
				C21:1		x			cis-12-heneicosenoic acid			C21H40O2	InChI=1S/C21H40O2/c1-2-3-4-5-6-7-8-9-10-11-12-13-14-15-16-17-18-19-20-21(22)23/h9-10H,2-8,11-20H2,1H3,(H,22,23)/b10-9-	VXCUECWODRDENC-KTKRTIGZSA-N	CCCCCCCC/C=C\CCCCCCCCCCC(=O)O
				C22:1		x			erucic acid	CHEBI:28792	C08316	C22H42O2	InChI=1S/C22H42O2/c1-2-3-4-5-6-7-8-9-10-11-12-13-14-15-16-17-18-19-20-21-22(23)24/h9-10H,2-8,11-21H2,1H3,(H,23,24)/b10-9-	DPUOLQHDNGRHBS-KTKRTIGZSA-N	CCCCCCCC\C=C/CCCCCCCCCCCC(O)=O
				C23:1		x			tricosenoic acid	CHEBI:73734		C23H44O2
				C24:1		x			cis-15-tetracosenoic acid	CHEBI:44247	C08323	C24H46O2	InChI=1S/C24H46O2/c1-2-3-4-5-6-7-8-9-10-11-12-13-14-15-16-17-18-19-20-21-22-23-24(25)26/h9-10H,2-8,11-23H2,1H3,(H,25,26)/b10-9-	GWHCXVQVJPWHRF-KTKRTIGZSA-N	OC(CCCCCCCCCCCCC/C=C\CCCCCCCC)=O
				C25:1		x			pentacosenoic acid			C25H48O2
				C26:1		x			hexacosenoic acid	CHEBI:78865		C26H50O2
				C27:1		x			heptacosenoic acid			C27H52O2
				C28:1		x			octacosenoic Acid			C28H54O2
				C29:1		x			nonacosenoic acid			C29H56O2
				C18:3		x			octadecatrienoic acid	CHEBI:25633		C18H30O2
				C18:2		x			linoleic acid	CHEBI:17351	C01595	C18H32O2	InChI=1S/C18H32O2/c1-2-3-4-5-6-7-8-9-10-11-12-13-14-15-16-17-18(19)20/h6-7,9-10H,2-5,8,11-17H2,1H3,(H,19,20)/b7-6-,10-9-	OYHQOLUKZRVURQ-HZJYTTRNSA-N	CCCCC\C=C/C\C=C/CCCCCCCC(O)=O
				C20:5		x			eicosapentaenoic acid	CHEBI:28364	C06428	C20H30O2	InChI=1S/C20H30O2/c1-2-3-4-5-6-7-8-9-10-11-12-13-14-15-16-17-18-19-20(21)22/h3-4,6-7,9-10,12-13,15-16H,2,5,8,11,14,17-19H2,1H3,(H,21,22)/b4-3-,7-6-,10-9-,13-12-,16-15-	JAZBEHYOTPTENJ-JLNKQSITSA-N	CC\C=C/C\C=C/C\C=C/C\C=C/C\C=C/CCCC(O)=O
				C20:4		x			icosatetraenoic acid	CHEBI:36033		C20H32O2
				C20:3		x			icosatrienoic acid	CHEBI:36036		C20H34O2
				C22:6		x			docosahexaenoic acid	CHEBI:28125	C06429	C22H32O2	InChI=1S/C22H32O2/c1-2-3-4-5-6-7-8-9-10-11-12-13-14-15-16-17-18-19-20-21-22(23)24/h3-4,6-7,9-10,12-13,15-16,18-19H,2,5,8,11,14,17,20-21H2,1H3,(H,23,24)/b4-3-,7-6-,10-9-,13-12-,16-15-,19-18-	MBMBGCFOFBJSGT-KUBAVDMBSA-N	CC\C=C/C\C=C/C\C=C/C\C=C/C\C=C/C\C=C/CCC(O)=O
				C22:5		x			docosapentaenoic acid	CHEBI:61204		C22H34O2
				C22:4		x			adrenic acid	CHEBI:53487	C16527	C22H36O2	InChI=1S/C22H36O2/c1-2-3-4-5-6-7-8-9-10-11-12-13-14-15-16-17-18-19-20-21-22(23)24/h6-7,9-10,12-13,15-16H,2-5,8,11,14,17-21H2,1H3,(H,23,24)/b7-6-,10-9-,13-12-,16-15-	TWSWSIQAPQLDBP-DOFZRALJSA-N	CCCCC\C=C/C\C=C/C\C=C/C\C=C/CCCCCC(O)=O
				C24:6		x			nisinic acid	CHEBI:77366		C24H36O2	InChI=1S/C24H36O2/c1-2-3-4-5-6-7-8-9-10-11-12-13-14-15-16-17-18-19-20-21-22-23-24(25)26/h3-4,6-7,9-10,12-13,15-16,18-19H,2,5,8,11,14,17,20-23H2,1H3,(H,25,26)/b4-3-,7-6-,10-9-,13-12-,16-15-,19-18-	YHGJECVSSKXFCJ-KUBAVDMBSA-N	CC\C=C/C\C=C/C\C=C/C\C=C/C\C=C/C\C=C/CCCCC(O)=O
				C24:5		x			tetracosapentaenoic acid	CHEBI:78862		C24H38O2
				C24:4		x			tetracosatetraenoic acid	CHEBI:77526		C24H40O2	InChI=1S/C24H40O2/c1-2-3-4-5-6-7-8-9-10-11-12-13-14-15-16-17-18-19-20-21-22-23-24(25)26/h6-7,9-10,12-13,15-16H,2-5,8,11,14,17-23H2,1H3,(H,25,26)/b7-6-,10-9-,13-12-,16-15-	MMJZTSLHOIGZPU-DOFZRALJSA-N	CCCCC\C=C/C\C=C/C\C=C/C\C=C/CCCCCCCC(O)=O
				Citruline		x			Citrulline	CHEBI:18211		C6H13N3O3	InChI=1S/C6H13N3O3/c7-4(5(10)11)2-1-3-9-6(8)12/h4H,1-3,7H2,(H,10,11)(H3,8,9,12)	RHGKLRLOHDJJDR-UHFFFAOYSA-N	NC(CCCNC(N)=O)C(O)=O
				Glutamic acid		x			Glutamic acid	CHEBI:18237		C5H9NO4	InChI=1S/C5H9NO4/c6-3(5(9)10)1-2-4(7)8/h3H,1-2,6H2,(H,7,8)(H,9,10)	WHUUTDBJXJRKMK-UHFFFAOYSA-N	NC(CCC(O)=O)C(O)=O
				Glutamine		x			Glutamine	CHEBI:28300		C5H10N2O3	InChI=1S/C5H10N2O3/c6-3(5(9)10)1-2-4(7)8/h3H,1-2,6H2,(H2,7,8)(H,9,10)	ZDXPYRJPNDTMRX-UHFFFAOYSA-N	NC(CCC(N)=O)C(O)=O
				Glycine		x			Glycine	CHEBI:15428		C2H5NO2	InChI=1S/C2H5NO2/c3-1-2(4)5/h1,3H2,(H,4,5)	DHMQDGOQFOQNFH-UHFFFAOYSA-N	NCC(O)=O
				Isoleucine		x			Isoleucine	CHEBI:17191		C6H13NO2	InChI=1S/C6H13NO2/c1-3-4(2)5(7)6(8)9/h4-5H,3,7H2,1-2H3,(H,8,9)/t4-,5-/m0/s1	AGPKZVBTJJNPAG-WHFBIAKZSA-N	CC[C@H](C)[C@H](N)C(O)=O
				Leucine		x			Leucine	CHEBI:25017		C6H13NO2	InChI=1S/C6H13NO2/c1-4(2)3-5(7)6(8)9/h4-5H,3,7H2,1-2H3,(H,8,9)	ROHFNLRQFUQHCH-UHFFFAOYSA-N	CC(C)CC(N)C(O)=O
				Lysine		x			Lysine	CHEBI:25094		C6H14N2O2	InChI=1S/C6H14N2O2/c7-4-2-1-3-5(8)6(9)10/h5H,1-4,7-8H2,(H,9,10)	KDXKERNSBIXSRK-UHFFFAOYSA-N	NCCCCC(N)C(O)=O
				Methionine		x			Methionine	CHEBI:16811		C5H11NO2S	InChI=1S/C5H11NO2S/c1-9-3-2-4(6)5(7)8/h4H,2-3,6H2,1H3,(H,7,8)	FFEARJCKVFRZRR-UHFFFAOYSA-N	CSCCC(N)C(O)=O
				Ornithine		x			Ornithine	CHEBI:18257		C5H12N2O2	InChI=1S/C5H12N2O2/c6-3-1-2-4(7)5(8)9/h4H,1-3,6-7H2,(H,8,9)	AHLPHDHHMVZTML-UHFFFAOYSA-N	NCCCC(N)C(O)=O
				Phenylalanine		x			Phenylalanine	CHEBI:28044		C9H11NO2	InChI=1S/C9H11NO2/c10-8(9(11)12)6-7-4-2-1-3-5-7/h1-5,8H,6,10H2,(H,11,12)	COLNVLDHVKWLRT-UHFFFAOYSA-N	NC(Cc1ccccc1)C(O)=O
				Proline		x			Proline	CHEBI:26271		C5H9NO2	InChI=1S/C5H9NO2/c7-5(8)4-2-1-3-6-4/h4,6H,1-3H2,(H,7,8)	ONIBWKKTOPOVIA-UHFFFAOYSA-N	OC(=O)C1CCCN1
				Serine		x			Serine	CHEBI:17822		C3H7NO3	InChI=1S/C3H7NO3/c4-2(1-5)3(6)7/h2,5H,1,4H2,(H,6,7)	MTCFGRXMJLQNBG-UHFFFAOYSA-N	NC(CO)C(O)=O
				Tryptophan		x			Tryptophan	CHEBI:27897		C11H12N2O2	InChI=1S/C11H12N2O2/c12-9(11(14)15)5-7-6-13-10-4-2-1-3-8(7)10/h1-4,6,9,13H,5,12H2,(H,14,15)	QIVBCDIJIAJPQS-UHFFFAOYSA-N	NC(Cc1c[nH]c2ccccc12)C(O)=O
				Tyrosine		x			Tyrosine	CHEBI:18186		C9H11NO3	InChI=1S/C9H11NO3/c10-8(9(12)13)5-6-1-3-7(11)4-2-6/h1-4,8,11H,5,10H2,(H,12,13)	OUYCCCASQSFEME-UHFFFAOYSA-N	NC(Cc1ccc(O)cc1)C(O)=O
				Valine		x			Valine	CHEBI:27266		C5H11NO2	InChI=1S/C5H11NO2/c1-3(2)4(6)5(7)8/h3-4H,6H2,1-2H3,(H,7,8)	KZSNJWFQEVHDMF-UHFFFAOYSA-N	CC(C)C(N)C(O)=O
Identification of key pathways and metabolic fingerprints of longevity in C. elegans	Gao	2018	https://doi.org/10.1101/222554	Alpha-Ketoglutarate		x			Oxoglutaric acid	CHEBI:30915	C00026	C5H6O5	InChI=1S/C5H6O5/c6-3(5(9)10)1-2-4(7)8/h1-2H2,(H,7,8)(H,9,10)	KPGXRSRHYNQIFN-UHFFFAOYSA-N	OC(=O)CCC(=O)C(O)=O
				Oxaloacetate		x			Oxalacetic acid	CHEBI:30744	C00036	C4H4O5	InChI=1S/C4H4O5/c5-2(4(8)9)1-3(6)7/h1H2,(H,6,7)(H,8,9)	KHPXUQMNIQBQEV-UHFFFAOYSA-N	OC(=O)CC(=O)C(O)=O
				Phenylalanine		x			Phenylalanine	CHEBI:28044		C9H11NO2	InChI=1S/C9H11NO2/c10-8(9(11)12)6-7-4-2-1-3-5-7/h1-5,8H,6,10H2,(H,11,12)	COLNVLDHVKWLRT-UHFFFAOYSA-N	NC(Cc1ccccc1)C(O)=O
				Tryptophan		x			Tryptophan	CHEBI:27897		C11H12N2O2	InChI=1S/C11H12N2O2/c12-9(11(14)15)5-7-6-13-10-4-2-1-3-8(7)10/h1-4,6,9,13H,5,12H2,(H,14,15)	QIVBCDIJIAJPQS-UHFFFAOYSA-N	NC(Cc1c[nH]c2ccccc12)C(O)=O
				Leucine		x			Leucine	CHEBI:25017		C6H13NO2	InChI=1S/C6H13NO2/c1-4(2)3-5(7)6(8)9/h4-5H,3,7H2,1-2H3,(H,8,9)	ROHFNLRQFUQHCH-UHFFFAOYSA-N	CC(C)CC(N)C(O)=O
				Isoleucine		x			Isoleucine	CHEBI:17191		C6H13NO2	InChI=1S/C6H13NO2/c1-3-4(2)5(7)6(8)9/h4-5H,3,7H2,1-2H3,(H,8,9)/t4-,5-/m0/s1	AGPKZVBTJJNPAG-WHFBIAKZSA-N	CC[C@H](C)[C@H](N)C(O)=O
				Methionine		x			Methionine	CHEBI:16811		C5H11NO2S	InChI=1S/C5H11NO2S/c1-9-3-2-4(6)5(7)8/h4H,2-3,6H2,1H3,(H,7,8)	FFEARJCKVFRZRR-UHFFFAOYSA-N	CSCCC(N)C(O)=O
				Valine		x			Valine	CHEBI:27266		C5H11NO2	InChI=1S/C5H11NO2/c1-3(2)4(6)5(7)8/h3-4H,6H2,1-2H3,(H,7,8)	KZSNJWFQEVHDMF-UHFFFAOYSA-N	CC(C)C(N)C(O)=O
				Xylulose-5P		x			Xylulose-5-Phosphate	CHEBI:16332		C5H11O8P	InChI=1S/C5H11O8P/c6-1-3(7)5(9)4(8)2-13-14(10,11)12/h4-6,8-9H,1-2H2,(H2,10,11,12)/t4-,5-/m1/s1	FNZLKVNUWIIPSJ-RFZPGFLSSA-N	OCC(=O)[C@@H](O)[C@H](O)COP(O)(O)=O
				Proline		x			Proline	CHEBI:26271		C5H9NO2	InChI=1S/C5H9NO2/c7-5(8)4-2-1-3-6-4/h4,6H,1-3H2,(H,7,8)	ONIBWKKTOPOVIA-UHFFFAOYSA-N	OC(=O)C1CCCN1
				Glucose		x			Glucose	CHEBI:42758		C6H12O6	InChI=1S/C6H12O6/c7-1-3(9)5(11)6(12)4(10)2-8/h1,3-6,8-12H,2H2/t3-,4+,5+,6+/m0/s	GZCGUPFRVQAUEE-SLPGGIOYSA-N	[H]C(=O)[C@H](O)[C@@H](O)[C@H](O)[C@H](O)CO
				Gluconate		x			Gluconic acid	CHEBI:33198	C00257	C6H12O7	InChI=1S/C6H12O7/c7-1-2(8)3(9)4(10)5(11)6(12)13/h2-5,7-11H,1H2,(H,12,13)/t2-,3-,4+,5-/m1/s1	RGHNJXZEOKUKBD-SQOUGZDYSA-N	OC[C@@H](O)[C@@H](O)[C@H](O)[C@@H](O)C(O)=O
				Dihydroxyacetone-P		x			Dihydroxyacetone phosphate	CHEBI:16108	C00111	C3H7O6P	InChI=1S/C3H7O6P/c4-1-3(5)2-9-10(6,7)8/h4H,1-2H2,(H2,6,7,8)	GNGACRATGGDKBX-UHFFFAOYSA-N	OCC(=O)COP(O)(O)=O
				Succinate		x			Succinic acid	CHEBI:15741	C00042	C4H6O4	InChI=1S/C4H6O4/c5-3(6)1-2-4(7)8/h1-2H2,(H,5,6)(H,7,8)	KDYFGRWQOYBRFD-UHFFFAOYSA-N	OC(=O)CCC(O)=O
				Threonine		x			Threonine			C4H9NO3	InChI=1S/C4H9NO3/c1-2(6)3(5)4(7)8/h2-3,6H,5H2,1H3,(H,7,8)	AYFVYJQAPQTCCC-UHFFFAOYSA-N	CC(O)C(N)C(O)=O
				Fumarate		x			Fumaric acid	CHEBI:18012	C00122	C4H4O4	InChI=1S/C4H4O4/c5-3(6)1-2-4(7)8/h1-2H,(H,5,6)(H,7,8)/b2-1+	VZCYOOQTPOCHFL-OWOJBTEDSA-N	OC(=O)\C=C\C(O)=O
				Malate		x			Malic acid	CHEBI:50263	C00711	C4H6O5	InChI=1S/C4H6O5/c5-2(4(8)9)1-3(6)7/h2,5H,1H2,(H,6,7)(H,8,9)	BJEPYKJPYRNKOW-UHFFFAOYSA-N	OC(CC(O)=O)C(O)=O
				Aspartate		x			Aspartic acid	CHEBI:22660		C4H7NO4	InChI=1S/C4H7NO4/c5-2(4(8)9)1-3(6)7/h2H,1,5H2,(H,6,7)(H,8,9)	CKLJMWTZIZZHCS-UHFFFAOYSA-N	NC(CC(O)=O)C(O)=O
				Glutamate		x			Glutamic acid	CHEBI:18237		C5H9NO4	InChI=1S/C5H9NO4/c6-3(5(9)10)1-2-4(7)8/h3H,1-2,6H2,(H,7,8)(H,9,10)	WHUUTDBJXJRKMK-UHFFFAOYSA-N	NC(CCC(O)=O)C(O)=O
				Glutamine		x			Glutamine	CHEBI:28300		C5H10N2O3	InChI=1S/C5H10N2O3/c6-3(5(9)10)1-2-4(7)8/h3H,1-2,6H2,(H2,7,8)(H,9,10)	ZDXPYRJPNDTMRX-UHFFFAOYSA-N	NC(CCC(N)=O)C(O)=O
				Cis-Aconitate		x			cis-Aconitic acid	CHEBI:32805	C00417	C6H6O6	#BEZUG!	InChI=1S/C6H6O6/c7-4(8)1-3(6(11)12)2-5(9)10/h1H,2H2,(H,7,8)(H,9,10)(H,11,12)/b3-1-	OC(=O)C\C(=C\C(O)=O)C(O)=O
				Asparagine		x			Asparagine	CHEBI:22653		C4H8N2O3	InChI=1S/C4H8N2O3/c5-2(4(8)9)1-3(6)7/h2H,1,5H2,(H2,6,7)(H,8,9)	DCXYFEDJOCDNAF-UHFFFAOYSA-N	NC(CC(N)=O)C(O)=O
				Ribose-5P/Ribulose-5P		x
				Glycerol-3P		x			Glycerol-3-Phosphate	CHEBI:15978	C00093	C3H9O6P	InChI=1S/C3H9O6P/c4-1-3(5)2-9-10(6,7)8/h3-5H,1-2H2,(H2,6,7,8)/t3-/m1/s1	AWUCVROLDVIAJX-GSVOUGTGSA-N	OC[C@@H](O)COP(O)(O)=O
				Glyceraldehyde-3P		x			Glyceraldehyde-3-Phosphate	CHEBI:17138		C3H7O6P	InChI=1S/C3H7O6P/c4-1-3(5)2-9-10(6,7)8/h1,3,5H,2H2,(H2,6,7,8)	LXJXRIRHZLFYRP-UHFFFAOYSA-N	[H]C(=O)C(O)COP(O)(O)=O
				Serine		x			Serine	CHEBI:17822		C3H7NO3	InChI=1S/C3H7NO3/c4-2(1-5)3(6)7/h2,5H,1,4H2,(H,6,7)	MTCFGRXMJLQNBG-UHFFFAOYSA-N	NC(CO)C(O)=O
				2- or 3-Phosphoglyceric acid		x
				Fructose-6P or Fructose-1P		x
				Glutathione		x			Glutathione	CHEBI:16856	C00051	C10H17N3O6S	InChI=1S/C10H17N3O6S/c11-5(10(18)19)1-2-7(14)13-6(4-20)9(17)12-3-8(15)16/h5-6,20H,1-4,11H2,(H,12,17)(H,13,14)(H,15,16)(H,18,19)/t5-,6-/m0/s1	RWSXRVCMGQZWBV-WDSKDSINSA-N	N[C@@H](CCC(=O)N[C@@H](CS)C(=O)NCC(O)=O)C(O)=O
				2-Dehydrogluconate-6P		x			2-Dehydrogluconic acid-6-Phosphate		CHEBI:2229	C6H11O10P	InChI=1S/C6H11O10P/c7-2(1-16-17(13,14)15)3(8)4(9)5(10)6(11)12/h2-4,7-9H,1H2,(H,11,12)(H2,13,14,15)/t2-,3-,4+/m1/s1	ZKUSPPOKDDRMIU-JJYYJPOSSA-N
				Sedoheptulose-7P		x			Sedoheptulose-7-Phosphate	CHEBI:15721	C05382	C7H15O10P	InChI=1S/C7H15O10P/c8-1-3(9)5(11)7(13)6(12)4(10)2-17-18(14,15)16/h4-8,10-13H,1-2H2,(H2,14,15,16)/t4-,5-,6-,7+/m1/s1	JDTUMPKOJBQPKX-GBNDHIKLSA-N	O[C@H](COP(O)(O)=O)[C@@H](O)[C@H](O)C(=O)C(O)=O
				Phosphoenolpyruvate		x			Phosphoenolpyruvic acid	CHEBI:44897	C00074	C3H5O6P	InChI=1S/C3H5O6P/c1-2(3(4)5)9-10(6,7)8/h1H2,(H,4,5)(H2,6,7,8)	DTBNBXWJWCWCIK-UHFFFAOYSA-N	OC(=O)C(=C)OP(O)(O)=O
				Gluconate-6P		x			Gluconic acid-6-Phosphate	CHEBI:48928		C6H13O10P	InChI=1S/C6H13O10P/c7-2(1-16-17(13,14)15)3(8)4(9)5(10)6(11)12/h2-5,7-10H,1H2,(H,11,12)(H2,13,14,15)/t2-,3-,4+,5-/m1/s1	BIRSGZKFKXLSJQ-SQOUGZDYSA-N	O[C@H](COP(O)(O)=O)[C@@H](O)[C@H](O)[C@@H](O)C(O)=O
				Glucose-6P		x			Glucose-6-Phosphate	CHEBI:17665		C6H13O9P	InChI=1S/C6H13O9P/c7-3-2(1-14-16(11,12)13)15-6(10)5(9)4(3)8/h2-10H,1H2,(H2,11,12,13)/t2-,3-,4+,5-,6+/m1/s1	NBSCHQHZLSJFNQ-DVKNGEFBSA-N	O[C@H]1O[C@H](COP(O)(O)=O)[C@@H](O)[C@H](O)[C@H]1O
				Coenzyme A		x			Coenzyme A	CHEBI:15346		C21H36N7O16P3S	InChI=1S/C21H36N7O16P3S/c1-21(2,16(31)19(32)24-4-3-12(29)23-5-6-48)8-41-47(38,39)44-46(36,37)40-7-11-15(43-45(33,34)35)14(30)20(42-11)28-10-27-13-17(22)25-9-26-18(13)28/h9-11,14-16,20,30-31,48H,3-8H2,1-2H3,(H,23,29)(H,24,32)(H,36,37)(H,38,39)(H2,22,25,26)(H2,33,34,35)/t11-,14-,15-,16+,20-/m1/s1	RGJOEKWQDUBAIZ-IBOSZNHHSA-N	CC(C)(COP(O)(=O)OP(O)(=O)OC[C@H]1O[C@H]([C@H](O)[C@@H]1OP(O)(O)=O)N1C=NC2=C1N=CN=C2N)C(O)C(=O)NCCC(=O)NCCS
				Succinyl AMP		x			Succinyl-AMP	CHEBI:15919	C03794	C14H18N5O11P	InChI=1S/C14H18N5O11P/c20-7(21)1-5(14(24)25)18-11-8-12(16-3-15-11)19(4-17-8)13-10(23)9(22)6(30-13)2-29-31(26,27)28/h3-6,9-10,13,22-23H,1-2H2,(H,20,21)(H,24,25)(H,15,16,18)(H2,26,27,28)/t5?,6-,9-,10-,13-/m1/s1	OFBHPPMPBOJXRT-DPXQIYNJSA-N	O[C@@H]1[C@@H](COP(O)(O)=O)O[C@H]([C@@H]1O)n1cnc2c(NC(CC(O)=O)C(O)=O)ncnc12
				1,3 or 2,3-Diphosphoglyceric acid		x
				Citrate/Isocitrate		x
				Fructose-1,6-diphosphate		x			Fructose-1,6-bisphosphate	CHEBI:16905		C6H14O12P2	InChI=1S/C6H14O12P2/c7-3(1-17-19(11,12)13)5(9)6(10)4(8)2-18-20(14,15)16/h3,5-7,9-10H,1-2H2,(H2,11,12,13)(H2,14,15,16)/t3-,5-,6-/m1/s1	XPYBSIWDXQFNMH-UYFOZJQFSA-N	[H][C@@](O)(COP(O)(O)=O)[C@@]([H])(O)[C@]([H])(O)C(=O)COP(O)(O)=O
				Oxiglutathione		x			Glutathione oxidized	CHEBI:17858		C20H32N6O12S2	InChI=1S/C20H32N6O12S2/c21-9(19(35)36)1-3-13(27)25-11(17(33)23-5-15(29)30)7-39-40-8-12(18(34)24-6-16(31)32)26-14(28)4-2-10(22)20(37)38/h9-12H,1-8,21-22H2,(H,23,33)(H,24,34)(H,25,27)(H,26,28)(H,29,30)(H,31,32)(H,35,36)(H,37,38)/t9-,10-,11-,12-/m0/s1	YPZRWBKMTBYPTK-BJDJZHNGSA-N	N[C@@H](CCC(=O)N[C@@H](CSSC[C@H](NC(=O)CC[C@H](N)C(O)=O)C(=O)NCC(O)=O)C(=O)NCC(O)=O)C(O)=O
				Ribose-1,5-diphosphate		x			Ribose-1,5-bisphosphate	CHEBI:17994		C5H12O11P2	InChI=1S/C5H12O11P2/c6-3-2(1-14-17(8,9)10)15-5(4(3)7)16-18(11,12)13/h2-7H,1H2,(H2,8,9,10)(H2,11,12,13)/t2-,3-,4-,5?/m1/s1	AAAFZMYJJHWUPN-SOOFDHNKSA-N	O[C@H]1[C@@H](O)C(O[C@@H]1COP(O)(O)=O)OP(O)(O)=O
				Pyruvate		x			Pyruvic acid	CHEBI:32816	C00022	C3H4O3	InChI=1S/C3H4O3/c1-2(4)3(5)6/h1H3,(H,5,6)	LCTONWCANYUPML-UHFFFAOYSA-N	CC(=O)C(O)=O
				Lactate		x			Lactic acid			C3H6O3	InChI=1/C3H6O3/c1-2(4)3(5)6/h2,4H,1H3,(H,5,6)	JVTAAEKCZFNVCJ-UHFFFAOYNA-N	CC(O)C(O)=O
				Alanine		x			Alanine	CHEBI:16449	C01401	C3H7NO2	InChI=1S/C3H7NO2/c1-2(4)3(5)6/h2H,4H2,1H3,(H,5,6)	QNAYBMKLOCPYGJ-UHFFFAOYSA-N	CC(N)C(O)=O
				Glycine		x			Glycine	CHEBI:15428	C00037	C2H5NO2	InChI=1S/C2H5NO2/c3-1-2(4)5/h1,3H2,(H,4,5)	DHMQDGOQFOQNFH-UHFFFAOYSA-N	NCC(O)=O
				Adenine		x			Adenine	CHEBI:16708	C00147	C5H5N5	InChI=1S/C5H5N5/c6-4-3-5(9-1-7-3)10-2-8-4/h1-2H,(H3,6,7,8,9,10)	GFFGJBXGBJISGV-UHFFFAOYSA-N	NC1=C2NC=NC2=NC=N1
				Adenosine		x			Adenosine	CHEBI:16335	C00212	C10H13N5O4	InChI=1S/C10H13N5O4/c11-8-5-9(13-2-12-8)15(3-14-5)10-7(18)6(17)4(1-16)19-10/h2-4,6-7,10,16-18H,1H2,(H2,11,12,13)/t4-,6-,7-,10-/m1/s1	OIRDTQYFTABQOQ-KQYNXXCUSA-N	NC1=C2N=CN([C@@H]3O[C@H](CO)[C@@H](O)[C@H]3O)C2=NC=N1
				Xanthine		x			Xanthine	CHEBI:17712	C00385	C5H4N4O2	InChI=1S/C5H4N4O2/c10-4-2-3(7-1-6-2)8-5(11)9-4/h1H,(H3,6,7,8,9,10,11)	LRFVTYWOQMYALW-UHFFFAOYSA-N	O=C1NC2=C(NC=N2)C(=O)N1
				Hypoxanthine		x			Hypoxanthine	CHEBI:17368	C00262	C5H4N4O	InChI=1S/C5H4N4O/c10-5-3-4(7-1-6-3)8-2-9-5/h1-2H,(H2,6,7,8,9,10)	FDGQSTZJBFJUBT-UHFFFAOYSA-N	OC1=NC=NC2=C1NC=N2
				Uracil		x			Uracil	CHEBI:17568	C00106	C4H4N2O2	InChI=1S/C4H4N2O2/c7-3-1-2-5-4(8)6-3/h1-2H,(H2,5,6,7,8)	ISAKRJDGNUQOIC-UHFFFAOYSA-N	O=C1NC=CC(=O)N1
				Uridine		x			Uridine	CHEBI:16704	C00299	C9H12N2O6	InChI=1S/C9H12N2O6/c12-3-4-6(14)7(15)8(17-4)11-2-1-5(13)10-9(11)16/h1-2,4,6-8,12,14-15H,3H2,(H,10,13,16)/t4-,6-,7-,8-/m1/s1	DRTQHJPVMGBUCF-XVFCMESISA-N	OC[C@H]1O[C@H]([C@H](O)[C@@H]1O)n1ccc(=O)[nH]c1=O
				FAICAR		x			5-formamido-1-(5-phospho-D-ribosyl)imidazole-4-carboxamide	CHEBI:18381	C04734	C10H15N4O9P	InChI=1S/C10H15N4O9P/c11-8(18)5-9(13-3-15)14(2-12-5)10-7(17)6(16)4(23-10)1-22-24(19,20)21/h2-4,6-7,10,16-17H,1H2,(H2,11,18)(H,13,15)(H2,19,20,21)/t4-,6-,7-,10-/m1/s1	ABCOOORLYAOBOZ-KQYNXXCUSA-N	[H]C(=O)Nc1c(ncn1[C@@H]1O[C@H](COP(O)(O)=O)[C@@H](O)[C@H]1O)C(N)=O
				Inosine		x			Inosine	CHEBI:17596	C00294	C10H12N4O5	InChI=1S/C10H12N4O5/c15-1-4-6(16)7(17)10(19-4)14-3-13-5-8(14)11-2-12-9(5)18/h2-4,6-7,10,15-17H,1H2,(H,11,12,18)/t4-,6-,7-,10-/m1/s1	UGQMRVRMYYASKQ-KQYNXXCUSA-N	OC[C@H]1O[C@H]([C@H](O)[C@@H]1O)N1C=NC2=C1NC=NC2=O
				Guanine		x			Guanine	CHEBI:16235	C00242	C5H5N5O	InChI=1S/C5H5N5O/c6-5-9-3-2(4(11)10-5)7-1-8-3/h1H,(H4,6,7,8,9,10,11)	UYTPUPDQBNUYGX-UHFFFAOYSA-N	NC1=NC(=O)C2=C(N1)N=CN2
				Cytidine		x			Cytidine	CHEBI:17562	C00475	C9H13N3O5	InChI=1S/C9H13N3O5/c10-5-1-2-12(9(16)11-5)8-7(15)6(14)4(3-13)17-8/h1-2,4,6-8,13-15H,3H2,(H2,10,11,16)/t4-,6-,7-,8-/m1/s1	UHDGCWIWMRVCDJ-XVFCMESISA-N	Nc1ccn([C@@H]2O[C@H](CO)[C@@H](O)[C@H]2O)c(=O)n1
				Guanosine		x			Guanosine	CHEBI:16750	C00387	C10H13N5O5	InChI=1S/C10H13N5O5/c11-10-13-7-4(8(19)14-10)12-2-15(7)9-6(18)5(17)3(1-16)20-9/h2-3,5-6,9,16-18H,1H2,(H3,11,13,14,19)/t3-,5-,6-,9-/m1/s1	NYHBQMYGNKIUIF-UUOKFMHZSA-N	NC1=NC2=C(N=CN2[C@@H]2O[C@H](CO)[C@@H](O)[C@H]2O)C(=O)N1
				Xanthosine		x			Xanthosine	CHEBI:18107	C01762	C10H12N4O6	InChI=1S/C10H12N4O6/c15-1-3-5(16)6(17)9(20-3)14-2-11-4-7(14)12-10(19)13-8(4)18/h2-3,5-6,9,15-17H,1H2,(H2,12,13,18,19)/t3-,5-,6-,9-/m1/s1	UBORTCNDUKBEOP-UUOKFMHZSA-N	OC[C@H]1O[C@H]([C@H](O)[C@@H]1O)N1C=NC2=C1N=C(O)N=C2O
				Ribose		x			Ribose
				Thymidine		x			Thymidine	CHEBI:17748	C00214	C10H14N2O5	InChI=1S/C10H14N2O5/c1-5-3-12(10(16)11-9(5)15)8-2-6(14)7(4-13)17-8/h3,6-8,13-14H,2,4H2,1H3,(H,11,15,16)/t6-,7+,8+/m0/s1	IQFYYKKMVGJFEH-XLPZGREQSA-N	Cc1cn([C@H]2C[C@H](O)[C@@H](CO)O2)c(=O)[nH]c1=O
				FAD		x			FAD	CHEBI:16238	C00016	C27H33N9O15P2	InChI=1S/C27H33N9O15P2/c1-10-3-12-13(4-11(10)2)35(24-18(32-12)25(42)34-27(43)33-24)5-14(37)19(39)15(38)6-48-52(44,45)51-53(46,47)49-7-16-20(40)21(41)26(50-16)36-9-31-17-22(28)29-8-30-23(17)36/h3-4,8-9,14-16,19-21,26,37-41H,5-7H2,1-2H3,(H,44,45)(H,46,47)(H2,28,29,30)(H,34,42,43)/t14-,15+,16+,19-,20+,21+,26+/m0/s1	VWWQXMAJTJZDQX-UYBVJOGSSA-N	Cc1cc2nc3c(nc(=O)[nH]c3=O)n(C[C@H](O)[C@H](O)[C@H](O)COP(O)(=O)OP(O)(=O)OC[C@H]3O[C@H]([C@H](O)[C@@H]3O)n3cnc4c(N)ncnc34)c2cc1C
				NADH		x			NADH	CHEBI:16908	C00004	C21H29N7O14P2	InChI=1S/C21H29N7O14P2/c22-17-12-19(25-7-24-17)28(8-26-12)21-16(32)14(30)11(41-21)6-39-44(36,37)42-43(34,35)38-5-10-13(29)15(31)20(40-10)27-3-1-2-9(4-27)18(23)33/h1,3-4,7-8,10-11,13-16,20-21,29-32H,2,5-6H2,(H2,23,33)(H,34,35)(H,36,37)(H2,22,24,25)/t10-,11-,13-,14-,15-,16-,20-,21-/m1/s1	BOPGDPNILDQYTO-NNYOXOHSSA-N	NC(=O)C1=CN(C=CC1)[C@@H]1O[C@H](COP(O)(=O)OP(O)(=O)OC[C@H]2O[C@H]([C@H](O)[C@@H]2O)n2cnc3c(N)ncnc23)[C@@H](O)[C@H]1O
				TMP		x			TMP	CHEBI:17013	C00364	C10H15N2O8P	InChI=1S/C10H15N2O8P/c1-5-3-12(10(15)11-9(5)14)8-2-6(13)7(20-8)4-19-21(16,17)18/h3,6-8,13H,2,4H2,1H3,(H,11,14,15)(H2,16,17,18)/t6-,7+,8+/m0/s1	GYOZYWVXFNDGLU-XLPZGREQSA-N	CC1=CN([C@H]2C[C@H](O)[C@@H](COP(O)(O)=O)O2)C(=O)NC1=O
				dAMP		x			dAMP	CHEBI:63211		C10H14N5O7P	InChI=1S/C10H14N5O7P/c11-8-7-9(14-10(17)13-8)15(3-12-7)6-1-4(16)5(22-6)2-21-23(18,19)20/h3-6,16H,1-2H2,(H2,18,19,20)(H3,11,13,14,17)/t4-,5+,6+/m0/s1	GEQDRKVFKBSPSW-KVQBGUIXSA-N
				AMP		x			AMP	CHEBI:16027	C00020	C10H14N5O7P	InChI=1S/C10H14N5O7P/c11-8-5-9(13-2-12-8)15(3-14-5)10-7(17)6(16)4(22-10)1-21-23(18,19)20/h2-4,6-7,10,16-17H,1H2,(H2,11,12,13)(H2,18,19,20)/t4-,6-,7-,10-/m1/s1	UDMBCSSLTHHNCD-KQYNXXCUSA-N	NC1=C2N=CN([C@@H]3O[C@H](COP(O)(O)=O)[C@@H](O)[C@H]3O)C2=NC=N1
				TDP		x			TDP	CHEBI:61377		C10H16N2O12P2	InChI=1S/C10H16N2O12P2/c1-4-2-12(10(16)11-8(4)15)9-7(14)6(13)5(23-9)3-22-26(20,21)24-25(17,18)19/h2,5-7,9,13-14H,3H2,1H3,(H,20,21)(H,11,15,16)(H2,17,18,19)/t5-,6-,7-,9-/m1/s1	CYDYNVMCEGXBEM-JXOAFFINSA-N	Cc1cn([C@@H]2O[C@H](COP(O)(=O)OP(O)(O)=O)[C@@H](O)[C@H]2O)c(=O)[nH]c1=O
				NAD+		x			NAD+	CHEBI:15846	C00003	C21H28N7O14P2	InChI=1S/C21H27N7O14P2/c22-17-12-19(25-7-24-17)28(8-26-12)21-16(32)14(30)11(41-21)6-39-44(36,37)42-43(34,35)38-5-10-13(29)15(31)20(40-10)27-3-1-2-9(4-27)18(23)33/h1-4,7-8,10-11,13-16,20-21,29-32H,5-6H2,(H5-,22,23,24,25,33,34,35,36,37)/t10-,11-,13-,14-,15-,16-,20-,21-/m1/s1	BAWFJGJZGIEFAR-NNYOXOHSSA-N	NC(=O)C1=C[N+](=CC=C1)[C@@H]1O[C@H](COP(O)(=O)OP(O)(=O)OC[C@H]2O[C@H]([C@H](O)[C@@H]2O)N2C=NC3=C2N=CN=C3N)[C@@H](O)[C@H]1O
				UMP		x			UMP	CHEBI:16695	C00105	C9H13N2O9P	InChI=1S/C9H13N2O9P/c12-5-1-2-11(9(15)10-5)8-7(14)6(13)4(20-8)3-19-21(16,17)18/h1-2,4,6-8,13-14H,3H2,(H,10,12,15)(H2,16,17,18)/t4-,6-,7-,8-/m1/s1	DJJCXFVJDGTHFX-XVFCMESISA-N	O[C@H]1[C@@H](O)[C@@H](O[C@@H]1COP(O)(O)=O)N1C=CC(=O)NC1=O
				ADP		x			ADP	CHEBI:16761	C00008	C10H15N5O10P2	InChI=1S/C10H15N5O10P2/c11-8-5-9(13-2-12-8)15(3-14-5)10-7(17)6(16)4(24-10)1-23-27(21,22)25-26(18,19)20/h2-4,6-7,10,16-17H,1H2,(H,21,22)(H2,11,12,13)(H2,18,19,20)/t4-,6-,7-,10-/m1/s1	XTWYTFMLZFPYCI-KQYNXXCUSA-N	NC1=NC=NC2=C1N=CN2[C@@H]1O[C@H](COP(O)(=O)OP(O)(O)=O)[C@@H](O)[C@H]1O
				IMP		x			IMP	CHEBI:17202	C00130	C10H13N4O8P	InChI=1S/C10H13N4O8P/c15-6-4(1-21-23(18,19)20)22-10(7(6)16)14-3-13-5-8(14)11-2-12-9(5)17/h2-4,6-7,10,15-16H,1H2,(H,11,12,17)(H2,18,19,20)/t4-,6-,7-,10-/m1/s1	GRSZFWQUAKGDAV-KQYNXXCUSA-N	O[C@@H]1[C@@H](COP(O)(O)=O)O[C@H]([C@@H]1O)N1C=NC2=C1N=CNC2=O
				UDP		x			UDP	CHEBI:17659	C00015	C9H14N2O12P2	InChI=1S/C9H14N2O12P2/c12-5-1-2-11(9(15)10-5)8-7(14)6(13)4(22-8)3-21-25(19,20)23-24(16,17)18/h1-2,4,6-8,13-14H,3H2,(H,19,20)(H,10,12,15)(H2,16,17,18)/t4-,6-,7-,8-/m1/s1	XCCTYIAWTASOJW-XVFCMESISA-N	O[C@H]1[C@@H](O)[C@@H](O[C@@H]1COP(O)(=O)OP(O)(O)=O)N1C=CC(=O)NC1=O
				CMP		x			CMP	CHEBI:17361	C00055	C9H14N3O8P	InChI=1S/C9H14N3O8P/c10-5-1-2-12(9(15)11-5)8-7(14)6(13)4(20-8)3-19-21(16,17)18/h1-2,4,6-8,13-14H,3H2,(H2,10,11,15)(H2,16,17,18)/t4-,6-,7-,8-/m1/s1	IERHLVCPSMICTF-XVFCMESISA-N	Nc1ccn([C@@H]2O[C@H](COP(O)(O)=O)[C@@H](O)[C@H]2O)c(=O)n1
				TTP		x			TTP	CHEBI:63550		C10H17N2O15P3	InChI=1S/C10H17N2O15P3/c1-4-2-12(10(16)11-8(4)15)9-7(14)6(13)5(25-9)3-24-29(20,21)27-30(22,23)26-28(17,18)19/h2,5-7,9,13-14H,3H2,1H3,(H,20,21)(H,22,23)(H,11,15,16)(H2,17,18,19)/t5-,6-,7-,9-/m1/s1	RZCIEJXAILMSQK-JXOAFFINSA-N	Cc1cn([C@@H]2O[C@H](COP(O)(=O)OP(O)(=O)OP(O)(O)=O)[C@@H](O)[C@H]2O)c(=O)[nH]c1=O
				ATP		x			ATP	CHEBI:15422	C00002	C10H16N5O13P3	InChI=1S/C10H16N5O13P3/c11-8-5-9(13-2-12-8)15(3-14-5)10-7(17)6(16)4(26-10)1-25-30(21,22)28-31(23,24)27-29(18,19)20/h2-4,6-7,10,16-17H,1H2,(H,21,22)(H,23,24)(H2,11,12,13)(H2,18,19,20)/t4-,6-,7-,10-/m1/s1	ZKHQWZAMYRWXGA-KQYNXXCUSA-N	NC1=NC=NC2=C1N=CN2[C@@H]1O[C@H](COP(O)(=O)OP(O)(=O)OP(O)(O)=O)[C@@H](O)[C@H]1O
				GMP		x			GMP	CHEBI:17345	C00144	C10H14N5O8P	InChI=1S/C10H14N5O8P/c11-10-13-7-4(8(18)14-10)12-2-15(7)9-6(17)5(16)3(23-9)1-22-24(19,20)21/h2-3,5-6,9,16-17H,1H2,(H2,19,20,21)(H3,11,13,14,18)/t3-,5-,6-,9-/m1/s1	RQFCJASXJCIDSX-UUOKFMHZSA-N	NC1=NC2=C(N=CN2[C@@H]2O[C@H](COP(O)(O)=O)[C@@H](O)[C@H]2O)C(=O)N1
				UTP		x			UTP	CHEBI:15713	C00075	C9H15N2O15P3	InChI=1S/C9H15N2O15P3/c12-5-1-2-11(9(15)10-5)8-7(14)6(13)4(24-8)3-23-28(19,20)26-29(21,22)25-27(16,17)18/h1-2,4,6-8,13-14H,3H2,(H,19,20)(H,21,22)(H,10,12,15)(H2,16,17,18)/t4-,6-,7-,8-/m1/s1	PGAVKCOVUIYSFO-XVFCMESISA-N	O[C@@H]1[C@@H](COP(O)(=O)OP(O)(=O)OP(O)(O)=O)O[C@H]([C@@H]1O)n1ccc(=O)[nH]c1=O
				CDP		x			CDP	CHEBI:17239		C9H15N3O11P2	InChI=1S/C9H15N3O11P2/c10-5-1-2-12(9(15)11-5)8-7(14)6(13)4(22-8)3-21-25(19,20)23-24(16,17)18/h1-2,4,6-8,13-14H,3H2,(H,19,20)(H2,10,11,15)(H2,16,17,18)/t4-,6-,7-,8-/m1/s1	ZWIADYZPOWUWEW-XVFCMESISA-N	Nc1ccn([C@@H]2O[C@H](COP(O)(=O)OP(O)(O)=O)[C@@H](O)[C@H]2O)c(=O)n1
				GDP		x			GDP	CHEBI:17552		C10H15N5O11P2	QGWNDRXFNXRZMB-UUOKFMHZSA-N	Nc1nc2n(cnc2c(=O)[nH]1)[C@@H]1O[C@H](COP(O)(=O)OP(O)(O)=O)[C@@H](O)[C@H]1O
				NADP+		x			NADP+	CHEBI:18009	C00006	C21H29N7O17P3	InChI=1S/C21H28N7O17P3/c22-17-12-19(25-7-24-17)28(8-26-12)21-16(44-46(33,34)35)14(30)11(43-21)6-41-48(38,39)45-47(36,37)40-5-10-13(29)15(31)20(42-10)27-3-1-2-9(4-27)18(23)32/h1-4,7-8,10-11,13-16,20-21,29-31H,5-6H2,(H7-,22,23,24,25,32,33,34,35,36,37,38,39)/p+1/t10-,11-,13-,14-,15-,16-,20-,21-/m1/s1	XJLXINKUBYWONI-NNYOXOHSSA-O	NC(=O)c1ccc[n+](c1)[C@@H]1O[C@H](COP(O)(=O)OP(O)(=O)OC[C@H]2O[C@H]([C@H](OP(O)(O)=O)[C@@H]2O)n2cnc3c(N)ncnc23)[C@@H](O)[C@H]1O
				CTP		x			CTP	CHEBI:17677	C00063	C9H16N3O14P3	InChI=1S/C9H16N3O14P3/c10-5-1-2-12(9(15)11-5)8-7(14)6(13)4(24-8)3-23-28(19,20)26-29(21,22)25-27(16,17)18/h1-2,4,6-8,13-14H,3H2,(H,19,20)(H,21,22)(H2,10,11,15)(H2,16,17,18)/t4-,6-,7-,8-/m1/s1	PCDQPRRSZKQHHS-XVFCMESISA-N	NC1=NC(=O)N(C=C1)[C@@H]1O[C@H](COP(O)(=O)OP(O)(=O)OP(O)(O)=O)[C@@H](O)[C@H]1O
				GTP		x			GTP	CHEBI:15996	C00044	C10H16N5O14P3	InChI=1S/C10H16N5O14P3/c11-10-13-7-4(8(18)14-10)12-2-15(7)9-6(17)5(16)3(27-9)1-26-31(22,23)29-32(24,25)28-30(19,20)21/h2-3,5-6,9,16-17H,1H2,(H,22,23)(H,24,25)(H2,19,20,21)(H3,11,13,14,18)/t3-,5-,6-,9-/m1/s1	XKMLYUALXHKNFT-UUOKFMHZSA-N	NC1=NC2=C(N=CN2[C@@H]2O[C@H](COP(O)(=O)OP(O)(=O)OP(O)(O)=O)[C@@H](O)[C@H]2O)C(=O)N1
				C14:0		x			tetradecanoic acid	CHEBI:28875	C06424	C14H28O2	InChI=1S/C14H28O2/c1-2-3-4-5-6-7-8-9-10-11-12-13-14(15)16/h2-13H2,1H3,(H,15,16)	TUNFSRHWOTWDNC-UHFFFAOYSA-N	CCCCCCCCCCCCCC(O)=O
				C15:0		x			pentadecanoic acid	CHEBI:42504	C16537	C15H30O2	InChI=1S/C15H30O2/c1-2-3-4-5-6-7-8-9-10-11-12-13-14-15(16)17/h2-14H2,1H3,(H,16,17)	WQEPLUUGTLDZJY-UHFFFAOYSA-N	CCCCCCCCCCCCCCC(O)=O
				C16:0		x			hexadecanoic acid	CHEBI:15756	C00249	C16H32O2	InChI=1S/C16H32O2/c1-2-3-4-5-6-7-8-9-10-11-12-13-14-15-16(17)18/h2-15H2,1H3,(H,17,18)	IPCSVZSSVZVIGE-UHFFFAOYSA-N	CCCCCCCCCCCCCCCC(O)=O
				C17:0		x			heptadecanoic acid	CHEBI:32365		C17H34O2	InChI=1S/C17H34O2/c1-2-3-4-5-6-7-8-9-10-11-12-13-14-15-16-17(18)19/h2-16H2,1H3,(H,18,19)	KEMQGTRYUADPNZ-UHFFFAOYSA-N	CCCCCCCCCCCCCCCCC(O)=O
				C18:0		x			octadecanoic acid	CHEBI:28842	C01530	C18H36O2	InChI=1S/C18H36O2/c1-2-3-4-5-6-7-8-9-10-11-12-13-14-15-16-17-18(19)20/h2-17H2,1H3,(H,19,20)	QIQXTHQIDYTFRH-UHFFFAOYSA-N	C(CCCCCCCCCC)CCCCCCC(=O)O
				C19:0		x			nonadecanoic acid	CHEBI:39246	C16535	C19H38O2	InChI=1S/C19H38O2/c1-2-3-4-5-6-7-8-9-10-11-12-13-14-15-16-17-18-19(20)21/h2-18H2,1H3,(H,20,21)	ISYWECDDZWTKFF-UHFFFAOYSA-N	CCCCCCCCCCCCCCCCCCC(O)=O
				C20:0		x			arachidic acid	CHEBI:28822	C06425	C20H40O2	InChI=1S/C20H40O2/c1-2-3-4-5-6-7-8-9-10-11-12-13-14-15-16-17-18-19-20(21)22/h2-19H2,1H3,(H,21,22)	VKOBVWXKNCXXDE-UHFFFAOYSA-N	CCCCCCCCCCCCCCCCCCCC(O)=O
				C21:0		x			henicosanoic acid	CHEBI:39248		C21H42O2	InChI=1S/C21H42O2/c1-2-3-4-5-6-7-8-9-10-11-12-13-14-15-16-17-18-19-20-21(22)23/h2-20H2,1H3,(H,22,23)	CKDDRHZIAZRDBW-UHFFFAOYSA-N	CCCCCCCCCCCCCCCCCCCCC(O)=O
				C22:0		x			docosanoic acid	CHEBI:28941	C08281	C22H44O2	InChI=1S/C22H44O2/c1-2-3-4-5-6-7-8-9-10-11-12-13-14-15-16-17-18-19-20-21-22(23)24/h2-21H2,1H3,(H,23,24)	UKMSUNONTOPOIO-UHFFFAOYSA-N	CCCCCCCCCCCCCCCCCCCCCC(O)=O
				C23:0		x			tricosanoic acid	CHEBI:42394		C23H46O2	InChI=1S/C23H46O2/c1-2-3-4-5-6-7-8-9-10-11-12-13-14-15-16-17-18-19-20-21-22-23(24)25/h2-22H2,1H3,(H,24,25)	XEZVDURJDFGERA-UHFFFAOYSA-N	CCCCCCCCCCCCCCCCCCCCCCC(O)=O
				C14:1		x			tetradecenoic acid	CHEBI:36004	C08322	C14H26O2
				C15:1		x			pentadecenoic acid	CHEBI:75088		C15H28O2
				C16:1		x			palmitelaidic acid	CHEBI:59265		C16H30O2	InChI=1S/C16H30O2/c1-2-3-4-5-6-7-8-9-10-11-12-13-14-15-16(17)18/h7-8H,2-6,9-15H2,1H3,(H,17,18)/b8-7+	SECPZKHBENQXJG-BQYQJAHWSA-N	CCCCCC\C=C\CCCCCCCC(O)=O
				C17:1		x			heptadecenoic acid	CHEBI:36001	C16536	C17H32O2
				C18:1		x			oleic acid	CHEBI:16196	C00712	C18H34O2	InChI=1S/C18H34O2/c1-2-3-4-5-6-7-8-9-10-11-12-13-14-15-16-17-18(19)20/h9-10H,2-8,11-17H2,1H3,(H,19,20)/b10-9-	ZQPPMHVWECSIRJ-KTKRTIGZSA-N	CCCCCCCC\C=C/CCCCCCCC(O)=O
				C19:1		x			10-nonadecenoic acid	CHEBI:83050		C19H36O2	InChI=1S/C19H36O2/c1-2-3-4-5-6-7-8-9-10-11-12-13-14-15-16-17-18-19(20)21/h9-10H,2-8,11-18H2,1H3,(H,20,21)	BBOWBNGUEWHNQZ-UHFFFAOYSA-N	CCCCCCCCC=CCCCCCCCCC(O)=O
				C20:1		x			eicosenoic acid	CHEBI:32425	C16526	C20H38O2	InChI=1S/C20H38O2/c1-2-3-4-5-6-7-8-9-10-11-12-13-14-15-16-17-18-19-20(21)22/h9-10H,2-8,11-19H2,1H3,(H,21,22)/b10-9-	BITHHVVYSMSWAG-KTKRTIGZSA-N	CCCCCCCC\C=C/CCCCCCCCCC(O)=O
				C21:1		x			cis-12-heneicosenoic acid			C21H40O2	InChI=1S/C21H40O2/c1-2-3-4-5-6-7-8-9-10-11-12-13-14-15-16-17-18-19-20-21(22)23/h9-10H,2-8,11-20H2,1H3,(H,22,23)/b10-9-	VXCUECWODRDENC-KTKRTIGZSA-N	CCCCCCCC/C=C\CCCCCCCCCCC(=O)O
				C22:1		x			erucic acid	CHEBI:28792	C08316	C22H42O2	InChI=1S/C22H42O2/c1-2-3-4-5-6-7-8-9-10-11-12-13-14-15-16-17-18-19-20-21-22(23)24/h9-10H,2-8,11-21H2,1H3,(H,23,24)/b10-9-	DPUOLQHDNGRHBS-KTKRTIGZSA-N	CCCCCCCC\C=C/CCCCCCCCCCCC(O)=O
				C18:3		x			octadecatrienoic acid	CHEBI:25633		C18H30O2
				C18:2		x			linoleic acid	CHEBI:17351	C01595	C18H32O2	InChI=1S/C18H32O2/c1-2-3-4-5-6-7-8-9-10-11-12-13-14-15-16-17-18(19)20/h6-7,9-10H,2-5,8,11-17H2,1H3,(H,19,20)/b7-6-,10-9-	OYHQOLUKZRVURQ-HZJYTTRNSA-N	CCCCC\C=C/C\C=C/CCCCCCCC(O)=O
				C20:5		x			eicosapentaenoic acid	CHEBI:28364	C06428	C20H30O2	InChI=1S/C20H30O2/c1-2-3-4-5-6-7-8-9-10-11-12-13-14-15-16-17-18-19-20(21)22/h3-4,6-7,9-10,12-13,15-16H,2,5,8,11,14,17-19H2,1H3,(H,21,22)/b4-3-,7-6-,10-9-,13-12-,16-15-	JAZBEHYOTPTENJ-JLNKQSITSA-N	CC\C=C/C\C=C/C\C=C/C\C=C/C\C=C/CCCC(O)=O
				C20:4		x			icosatetraenoic acid	CHEBI:36033		C20H32O2
				C20:3		x			icosatrienoic acid	CHEBI:36036		C20H34O2
				C24:6		x			nisinic acid	CHEBI:77366		C24H36O2	InChI=1S/C24H36O2/c1-2-3-4-5-6-7-8-9-10-11-12-13-14-15-16-17-18-19-20-21-22-23-24(25)26/h3-4,6-7,9-10,12-13,15-16,18-19H,2,5,8,11,14,17,20-23H2,1H3,(H,25,26)/b4-3-,7-6-,10-9-,13-12-,16-15-,19-18-	YHGJECVSSKXFCJ-KUBAVDMBSA-N	CC\C=C/C\C=C/C\C=C/C\C=C/C\C=C/C\C=C/CCCCC(O)=O
				Phenylalanine		x			Phenylalanine	CHEBI:28044		C9H11NO2	InChI=1S/C9H11NO2/c10-8(9(11)12)6-7-4-2-1-3-5-7/h1-5,8H,6,10H2,(H,11,12)	COLNVLDHVKWLRT-UHFFFAOYSA-N	NC(Cc1ccccc1)C(O)=O
				Tyrosine		x			Tyrosine	CHEBI:18186		C9H11NO3	InChI=1S/C9H11NO3/c10-8(9(12)13)5-6-1-3-7(11)4-2-6/h1-4,8,11H,5,10H2,(H,12,13)	OUYCCCASQSFEME-UHFFFAOYSA-N	NC(Cc1ccc(O)cc1)C(O)=O
				Tryptophan		x			Tryptophan	CHEBI:27897		C11H12N2O2	InChI=1S/C11H12N2O2/c12-9(11(14)15)5-7-6-13-10-4-2-1-3-8(7)10/h1-4,6,9,13H,5,12H2,(H,14,15)	QIVBCDIJIAJPQS-UHFFFAOYSA-N	NC(Cc1c[nH]c2ccccc12)C(O)=O
				Alanine		x			Alanine	CHEBI:16449	C01401	C3H7NO2	InChI=1S/C3H7NO2/c1-2(4)3(5)6/h2H,4H2,1H3,(H,5,6)	QNAYBMKLOCPYGJ-UHFFFAOYSA-N	CC(N)C(O)=O
				Methionine		x			Methionine	CHEBI:16811		C5H11NO2S	InChI=1S/C5H11NO2S/c1-9-3-2-4(6)5(7)8/h4H,2-3,6H2,1H3,(H,7,8)	FFEARJCKVFRZRR-UHFFFAOYSA-N	CSCCC(N)C(O)=O
				Glycine		x			Glycine	CHEBI:15428		C2H5NO2	InChI=1S/C2H5NO2/c3-1-2(4)5/h1,3H2,(H,4,5)	DHMQDGOQFOQNFH-UHFFFAOYSA-N	NCC(O)=O
				Valine		x			Valine	CHEBI:27266		C5H11NO2	InChI=1S/C5H11NO2/c1-3(2)4(6)5(7)8/h3-4H,6H2,1-2H3,(H,7,8)	KZSNJWFQEVHDMF-UHFFFAOYSA-N	CC(C)C(N)C(O)=O
				Leucine		x			Leucine	CHEBI:25017		C6H13NO2	InChI=1S/C6H13NO2/c1-4(2)3-5(7)6(8)9/h4-5H,3,7H2,1-2H3,(H,8,9)	ROHFNLRQFUQHCH-UHFFFAOYSA-N	CC(C)CC(N)C(O)=O
				Isoleucine		x			Isoleucine	CHEBI:17191		C6H13NO2	InChI=1S/C6H13NO2/c1-3-4(2)5(7)6(8)9/h4-5H,3,7H2,1-2H3,(H,8,9)/t4-,5-/m0/s1	AGPKZVBTJJNPAG-WHFBIAKZSA-N	CC[C@H](C)[C@H](N)C(O)=O
				Glutamine		x			Glutamine	CHEBI:28300		C5H10N2O3	InChI=1S/C5H10N2O3/c6-3(5(9)10)1-2-4(7)8/h3H,1-2,6H2,(H2,7,8)(H,9,10)	ZDXPYRJPNDTMRX-UHFFFAOYSA-N	NC(CCC(N)=O)C(O)=O
				Asparagine		x			Asparagine	CHEBI:22653		C4H8N2O3	InChI=1S/C4H8N2O3/c5-2(4(8)9)1-3(6)7/h2H,1,5H2,(H2,6,7)(H,8,9)	DCXYFEDJOCDNAF-UHFFFAOYSA-N	NC(CC(N)=O)C(O)=O
				Ornithine		x			Ornithine	CHEBI:18257		C5H12N2O2	InChI=1S/C5H12N2O2/c6-3-1-2-4(7)5(8)9/h4H,1-3,6-7H2,(H,8,9)	AHLPHDHHMVZTML-UHFFFAOYSA-N	NCCCC(N)C(O)=O
				Lysine		x			Lysine	CHEBI:25094		C6H14N2O2	InChI=1S/C6H14N2O2/c7-4-2-1-3-5(8)6(9)10/h5H,1-4,7-8H2,(H,9,10)	KDXKERNSBIXSRK-UHFFFAOYSA-N	NCCCCC(N)C(O)=O
				Arginine		x			Arginine	CHEBI:29016		C6H14N4O2	InChI=1S/C6H14N4O2/c7-4(5(11)12)2-1-3-10-6(8)9/h4H,1-3,7H2,(H,11,12)(H4,8,9,10)	ODKSFYDXXFIFQN-UHFFFAOYSA-N	NC(CCCNC(N)=N)C(O)=O
				Serine		x			Serine	CHEBI:17822		C3H7NO3	InChI=1S/C3H7NO3/c4-2(1-5)3(6)7/h2,5H,1,4H2,(H,6,7)	MTCFGRXMJLQNBG-UHFFFAOYSA-N	NC(CO)C(O)=O
				Proline		x			Proline	CHEBI:26271		C5H9NO2	InChI=1S/C5H9NO2/c7-5(8)4-2-1-3-6-4/h4,6H,1-3H2,(H,7,8)	ONIBWKKTOPOVIA-UHFFFAOYSA-N	OC(=O)C1CCCN1
				Glutamic acid		x			Glutamic acid	CHEBI:18237		C5H9NO4	InChI=1S/C5H9NO4/c6-3(5(9)10)1-2-4(7)8/h3H,1-2,6H2,(H,7,8)(H,9,10)	WHUUTDBJXJRKMK-UHFFFAOYSA-N	NC(CCC(O)=O)C(O)=O
				Aspartic acid		x			Aspartic acid	CHEBI:22660		C4H7NO4	InChI=1S/C4H7NO4/c5-2(4(8)9)1-3(6)7/h2H,1,5H2,(H,6,7)(H,8,9)	CKLJMWTZIZZHCS-UHFFFAOYSA-N	NC(CC(O)=O)C(O)=O
Metabolomics Analysis Uncovers That Dietary Restriction Buffers Metabolic Changes Associated with Aging in Caenorhabditis elegans	Pontoizeau	2014	24819046	Alanine	x				Alanine	CHEBI:16449	C01401	C3H7NO2	InChI=1S/C3H7NO2/c1-2(4)3(5)6/h2H,4H2,1H3,(H,5,6)	QNAYBMKLOCPYGJ-UHFFFAOYSA-N	CC(N)C(O)=O
				Betaine	x				Betaine	CHEBI:17750	C00719	C5H11NO2	InChI=1S/C5H11NO2/c1-6(2,3)4-5(7)8/h4H2,1-3H3	KWIUHFFTVRNATP-UHFFFAOYSA-N	C[N+](C)(C)CC([O-])=O
				Choline	x				Choline	CHEBI:15354		C5H14NO	InChI=1S/C5H14NO/c1-6(2,3)4-5-7/h7H,4-5H2,1-3H3/q+1	OEYIOHPDSNJKLS-UHFFFAOYSA-N	C[N+](C)(C)CCO
				Cystathionine	x				Cystathionine	CHEBI:17755		C7H14N2O4S	InChI=1S/C7H14N2O4S/c8-4(6(10)11)1-2-14-3-5(9)7(12)13/h4-5H,1-3,8-9H2,(H,10,11)(H,12,13)	ILRYLPWNYFXEMH-UHFFFAOYSA-N	NC(CCSCC(N)C(O)=O)C(O)=O
				Formate	x				Formic acid	CHEBI:30751	C00058	CH2O2	InChI=1S/CH2O2/c2-1-3/h1H,(H,2,3)	BDAGIHXWWSANSR-UHFFFAOYSA-N	[H]C(O)=O
				GPC	x				Glycerophosphocholine	CHEBI:16870	C00670	C8H20NO6P	InChI=1S/C8H20NO6P/c1-9(2,3)4-5-14-16(12,13)15-7-8(11)6-10/h8,10-11H,4-7H2,1-3H3/t8-/m1/s1	SUHOQUVVVLNYQR-MRVPVSSYSA-N	C[N+](C)(C)CCOP([O-])(=O)OC[C@H](O)CO
				Glutamate	x				Glutamic acid	CHEBI:18237		C5H9NO4	InChI=1S/C5H9NO4/c6-3(5(9)10)1-2-4(7)8/h3H,1-2,6H2,(H,7,8)(H,9,10)	WHUUTDBJXJRKMK-UHFFFAOYSA-N	NC(CCC(O)=O)C(O)=O
				Glutamine	x				Glutamine	CHEBI:28300		C5H10N2O3	InChI=1S/C5H10N2O3/c6-3(5(9)10)1-2-4(7)8/h3H,1-2,6H2,(H2,7,8)(H,9,10)	ZDXPYRJPNDTMRX-UHFFFAOYSA-N	NC(CCC(N)=O)C(O)=O
				Isoleucine	x				Isoleucine			C6H13NO2	InChI=1/C6H13NO2/c1-3-4(2)5(7)6(8)9/h4-5H,3,7H2,1-2H3,(H,8,9)	AGPKZVBTJJNPAG-UHFFFAOYNA-N	CCC(C)C(N)C(O)=O
				Leucine	x				Leucine	CHEBI:25017		C6H13NO2	InChI=1S/C6H13NO2/c1-4(2)3-5(7)6(8)9/h4-5H,3,7H2,1-2H3,(H,8,9)	ROHFNLRQFUQHCH-UHFFFAOYSA-N	CC(C)CC(N)C(O)=O
				Lysine	x				Lysine	CHEBI:25094		C6H14N2O2	InChI=1S/C6H14N2O2/c7-4-2-1-3-5(8)6(9)10/h5H,1-4,7-8H2,(H,9,10)	KDXKERNSBIXSRK-UHFFFAOYSA-N	NCCCCC(N)C(O)=O
				Phenylalanine	x				Phenylalanine	CHEBI:28044		C9H11NO2	InChI=1S/C9H11NO2/c10-8(9(11)12)6-7-4-2-1-3-5-7/h1-5,8H,6,10H2,(H,11,12)	COLNVLDHVKWLRT-UHFFFAOYSA-N	NC(Cc1ccccc1)C(O)=O
				Phosphocholine	x				Phosphorylcholine	CHEBI:18132		C5H14NO4P	InChI=1S/C5H14NO4P/c1-6(2,3)4-5-10-11(7,8)9/h4-5H2,1-3H3,(H-,7,8,9)/p+1	YHHSONZFOIEMCP-UHFFFAOYSA-O	C[N+](C)(C)CCOP(O)(O)=O
				Succinate	x				Succinic acid	CHEBI:15741	C00042	C4H6O4	InChI=1S/C4H6O4/c5-3(6)1-2-4(7)8/h1-2H2,(H,5,6)(H,7,8)	KDYFGRWQOYBRFD-UHFFFAOYSA-N	OC(=O)CCC(O)=O
				Tyrosine	x				Tyrosine	CHEBI:18186		C9H11NO3	InChI=1S/C9H11NO3/c10-8(9(12)13)5-6-1-3-7(11)4-2-6/h1-4,8,11H,5,10H2,(H,12,13)	OUYCCCASQSFEME-UHFFFAOYSA-N	NC(Cc1ccc(O)cc1)C(O)=O
				Trehalose	x				Trehalose	CHEBI:16551	C01083	C12H22O11	InChI=1S/C12H22O11/c13-1-3-5(15)7(17)9(19)11(21-3)23-12-10(20)8(18)6(16)4(2-14)22-12/h3-20H,1-2H2/t3-,4-,5-,6-,7+,8+,9-,10-,11-,12-/m1/s1	HDTRYLNUVZCQOY-LIZSDCNHSA-N	OC[C@H]1O[C@H](O[C@H]2O[C@H](CO)[C@@H](O)[C@H](O)[C@H]2O)[C@H](O)[C@@H](O)[C@@H]1O
				Valine	x				Valine	CHEBI:27266		C5H11NO2	InChI=1S/C5H11NO2/c1-3(2)4(6)5(7)8/h3-4H,6H2,1-2H3,(H,7,8)	KZSNJWFQEVHDMF-UHFFFAOYSA-N	CC(C)C(N)C(O)=O
				Arginine	x				Arginine	CHEBI:29016		C6H14N4O2	InChI=1S/C6H14N4O2/c7-4(5(11)12)2-1-3-10-6(8)9/h4H,1-3,7H2,(H,11,12)(H4,8,9,10)	ODKSFYDXXFIFQN-UHFFFAOYSA-N	NC(CCCNC(N)=N)C(O)=O
				Acetate	x				Acetic acid	CHEBI:15366	C00033	C2H4O2	InChI=1S/C2H4O2/c1-2(3)4/h1H3,(H,3,4)	QTBSBXVTEAMEQO-UHFFFAOYSA-N	CC(O)=O
				Lactate	x				Lactic acid			C3H6O3	InChI=1/C3H6O3/c1-2(4)3(5)6/h2,4H,1H3,(H,5,6)	JVTAAEKCZFNVCJ-UHFFFAOYNA-N	CC(O)C(O)=O
				Glycerol	x				Glycerol	CHEBI:17754	C00116	C3H8O3	InChI=1S/C3H8O3/c4-1-3(6)2-5/h3-6H,1-2H2	PEDCQBHIVMGVHV-UHFFFAOYSA-N	OCC(O)CO
				Glycine	x				Glycine	CHEBI:15428	C00037	C2H5NO2	InChI=1S/C2H5NO2/c3-1-2(4)5/h1,3H2,(H,4,5)	DHMQDGOQFOQNFH-UHFFFAOYSA-N	NCC(O)=O
Lysosomal signaling molecules regulate longevity in Caenorhabditis elegans	Folick	2015	25554789	glycine			x		Glycine	CHEBI:15428	C00037	C2H5NO2	InChI=1S/C2H5NO2/c3-1-2(4)5/h1,3H2,(H,4,5)	DHMQDGOQFOQNFH-UHFFFAOYSA-N	NCC(O)=O
				dimethylglycine			x		Dimethylglycine	CHEBI:17724	C01026	C4H9NO2	InChI=1S/C4H9NO2/c1-5(2)3-4(6)7/h3H2,1-2H3,(H,6,7)	FFDGPVCHZBVARC-UHFFFAOYSA-N	CN(C)CC(O)=O
				N-acetylserine			x		N-Acetylserine	CHEBI:45441		C5H9NO4	InChI=1S/C5H9NO4/c1-3(8)6-4(2-7)5(9)10/h4,7H,2H2,1H3,(H,6,8)(H,9,10)/t4-/m0/s1	JJIHLJJYMXLCOY-BYPYZUCNSA-N	CC(=O)N[C@@H](CO)C(O)=O
				aspartate			x		Aspartic acid	CHEBI:22660		C4H7NO4	InChI=1S/C4H7NO4/c5-2(4(8)9)1-3(6)7/h2H,1,5H2,(H,6,7)(H,8,9)	CKLJMWTZIZZHCS-UHFFFAOYSA-N	NC(CC(O)=O)C(O)=O
				N-acetylhistidine		x			N-Acetylhistidine	CHEBI:16437	C02997	C8H11N3O3	InChI=1S/C8H11N3O3/c1-5(12)11-7(8(13)14)2-6-3-9-4-10-6/h3-4,7H,2H2,1H3,(H,9,10)(H,11,12)(H,13,14)	KBOJOGQFRVVWBH-UHFFFAOYSA-N	CC(=O)NC(CC1=CNC=N1)C(O)=O
				cadaverine			x		Cadaverine	CHEBI:18127	C01672	C5H14N2	InChI=1S/C5H14N2/c6-4-2-1-3-5-7/h1-7H2	VHRGRCVQAFMJIZ-UHFFFAOYSA-N	NCCCCCN
				diaminopimelate			x		Diaminopimelic acid	CHEBI:23673	C00666	C7H14N2O4	InChI=1S/C7H14N2O4/c8-4(6(10)11)2-1-3-5(9)7(12)13/h4-5H,1-3,8-9H2,(H,10,11)(H,12,13)	GMKMEZVLHJARHF-UHFFFAOYSA-N	N[C@@H](CCC[C@H](N)C(O)=O)C(O)=O
				saccharopine			x		Sacharopine	CHEBI:16927	C00449	C11H20N2O6	InChI=1S/C11H20N2O6/c12-7(10(16)17)3-1-2-6-13-8(11(18)19)4-5-9(14)15/h7-8,13H,1-6,12H2,(H,14,15)(H,16,17)(H,18,19)/t7-,8-/m0/s1	ZDGJAHTZVHVLOT-YUMQZZPRSA-N	N[C@@H](CCCCN[C@@H](CCC(O)=O)C(O)=O)C(O)=O
				phenylacetate		x			Phenylacetic acid	CHEBI:30745	C07086	C8H8O2	InChI=1S/C8H8O2/c9-8(10)6-7-4-2-1-3-5-7/h1-5H,6H2,(H,9,10)	WLJVXDMOQOGPHL-UHFFFAOYSA-N	OC(=O)CC1=CC=CC=C1
				anthranilate		x			Anthranilic acid	CHEBI:30754	C00108	C7H7NO2	InChI=1S/C7H7NO2/c8-6-4-2-1-3-5(6)7(9)10/h1-4H,8H2,(H,9,10)	RWZYAGGXGHYGMB-UHFFFAOYSA-N	NC1=CC=CC=C1C(O)=O
				S-methylcysteine			x		Methylcysteine	CHEBI:497729		C4H9NO2S	InChI=1S/C4H9NO2S/c1-8-2-3(5)4(6)7/h3H,2,5H2,1H3,(H,6,7)/t3-/m0/s1	IDIDJDIHTAOVLG-VKHMYHEASA-N	CSC[C@H](N)C(O)=O
				methionine sulfoxide			x		Methionine sulfoxide	CHEBI:49033		C5H11NO3S	InChI=1S/C5H11NO3S/c1-10(9)3-2-4(6)5(7)8/h4H,2-3,6H2,1H3,(H,7,8)	QEFRNWWLZKMPFJ-UHFFFAOYSA-N	CS(=O)CCC(N)C(O)=O
				S-adenosylhomocysteine (SAH)		x			S-Adenosylhomocysteine	CHEBI:16680	C00021	C14H20N6O5S	InChI=1S/C14H20N6O5S/c15-6(14(23)24)1-2-26-3-7-9(21)10(22)13(25-7)20-5-19-8-11(16)17-4-18-12(8)20/h4-7,9-10,13,21-22H,1-3,15H2,(H,23,24)(H2,16,17,18)/t6-,7+,9+,10+,13+/m0/s1	ZJUKTBDSGOFHSH-WFMPWKQPSA-N	N[C@@H](CCSC[C@H]1O[C@H]([C@H](O)[C@@H]1O)N1C=NC2=C(N)N=CN=C12)C(O)=O
				arginine			x		Arginine	CHEBI:29016		C6H14N4O2	InChI=1S/C6H14N4O2/c7-4(5(11)12)2-1-3-10-6(8)9/h4H,1-3,7H2,(H,11,12)(H4,8,9,10)	ODKSFYDXXFIFQN-UHFFFAOYSA-N	NC(CCCNC(N)=N)C(O)=O
				trans-4-hydroxyproline			x		4-Hydroxyproline	CHEBI:18095	C01157	C5H9NO3	InChI=1S/C5H9NO3/c7-3-1-4(5(8)9)6-2-3/h3-4,6-7H,1-2H2,(H,8,9)/t3-,4+/m1/s1	PMMYEEVYMWASQN-DMTCNVIQSA-N	O[C@H]1CN[C@@H](C1)C(O)=O
				glutathione, reduced (GSH)		x			Glutathione	CHEBI:16856	C00051	C10H17N3O6S	InChI=1S/C10H17N3O6S/c11-5(10(18)19)1-2-7(14)13-6(4-20)9(17)12-3-8(15)16/h5-6,20H,1-4,11H2,(H,12,17)(H,13,14)(H,15,16)(H,18,19)/t5-,6-/m0/s1	RWSXRVCMGQZWBV-WDSKDSINSA-N	N[C@@H](CCC(=O)N[C@@H](CS)C(=O)NCC(O)=O)C(O)=O
				5-oxoproline		x			Pyroglutamic acid	CHEBI:18183	C01879	C5H7NO3	InChI=1S/C5H7NO3/c7-4-2-1-3(6-4)5(8)9/h3H,1-2H2,(H,6,7)(H,8,9)/t3-/m0/s1	ODHCTXKNWHHXJC-VKHMYHEASA-N	OC(=O)[C@@H]1CCC(=O)N1
				glycylproline		x			Glycyl-Proline	CHEBI:70744		C7H12N2O3	InChI=1S/C7H12N2O3/c8-4-6(10)9-3-1-2-5(9)7(11)12/h5H,1-4,8H2,(H,11,12)/t5-/m0/s1	KZNQNBZMBZJQJO-YFKPBYRVSA-N	NCC(=O)N1CCC[C@H]1C(O)=O
				pro-hydroxy-pro		x			Prolyl-Hydroxyproline			C10H16N2O4	InChI=1S/C10H16N2O4/c13-6-4-8(10(15)16)12(5-6)9(14)7-2-1-3-11-7/h6-8,11,13H,1-5H2,(H,15,16)	ONPXCLZMBSJLSP-UHFFFAOYSA-N	OC1CC(N(C1)C(=O)C1CCCN1)C(O)=O
				phenylalanylalanine		x			Phenyl-Alanyl-Alanine				InChI=1S/C15H21N3O4/c1-9(13(19)18-10(2)15(21)22)17-14(20)12(16)8-11-6-4-3-5-7-11/h3-7,9-10,12H,8,16H2,1-2H3,(H,17,20)(H,18,19)(H,21,22)/t9-,10-,12-/m0/s1	BJEYSVHMGIJORT-NHCYSSNCSA-N	[H]N[C@@H](CC1=CC=CC=C1)C(=O)N[C@@H](C)C(=O)N[C@@H](C)C(O)=O
				valylasparagine		x			Valyl-Asparagine				InChI=1S/C9H17N3O4/c1-4(2)7(11)8(14)12-5(9(15)16)3-6(10)13/h4-5,7H,3,11H2,1-2H3,(H2,10,13)(H,12,14)(H,15,16)/t5-,7-/m0/s1	WITCOKQIPFWQQD-FSPLSTOPSA-N	[H]N[C@@H](C(C)C)C(=O)N[C@@H](CC(N)=O)C(O)=O
				valylvaline		x			Valyl-Valine				InChI=1S/C10H20N2O3/c1-5(2)7(11)9(13)12-8(6(3)4)10(14)15/h5-8H,11H2,1-4H3,(H,12,13)(H,14,15)/t7-,8-/m0/s1	KRNYOVHEKOBTEF-YUMQZZPRSA-N	[H]N[C@@H](C(C)C)C(=O)N[C@@H](C(C)C)C(O)=O
				cyclo(gly-pro)		x			Cyclo-Glycyl-Proline				InChI=1S/C7H10N2O2/c10-6-4-8-7(11)5-2-1-3-9(5)6/h5H,1-4H2,(H,8,11)/t5-/m0/s1	OWOHLURDBZHNGG-YFKPBYRVSA-N	C1C[C@H]2C(=O)NCC(=O)N2C1
				isoleucylglutamine		x			Isoleucyl-Glutamine				InChI=1S/C11H21N3O4/c1-3-6(2)9(13)10(16)14-7(11(17)18)4-5-8(12)15/h6-7,9H,3-5,13H2,1-2H3,(H2,12,15)(H,14,16)(H,17,18)/t6-,7-,9-/m0/s1	CNPNWGHRMBQHBZ-ZKWXMUAHSA-N	[H]N[C@@H]([C@@H](C)CC)C(=O)N[C@@H](CCC(N)=O)C(O)=O
				valyllysine		x			Valyl-Lysine				InChI=1S/C11H23N3O3/c1-7(2)9(13)10(15)14-8(11(16)17)5-3-4-6-12/h7-9H,3-6,12-13H2,1-2H3,(H,14,15)(H,16,17)/t8-,9-/m0/s1	JKHXYJKMNSSFFL-IUCAKERBSA-N	[H]N[C@@H](C(C)C)C(=O)N[C@@H](CCCCN)C(O)=O
				arginylmethionine		x			Arginyl-Methionine				InChI=1S/C11H23N5O3S/c1-20-6-4-8(10(18)19)16-9(17)7(12)3-2-5-15-11(13)14/h7-8H,2-6,12H2,1H3,(H,16,17)(H,18,19)(H4,13,14,15)/t7-,8-/m0/s1	ROWCTNFEMKOIFQ-YUMQZZPRSA-N	[H]N[C@@H](CCCNC(N)=N)C(=O)N[C@@H](CCSC)C(O)=O
				phenylalanylaspartate		x			Phenyl-Alanyl-Aspartate				InChI=1S/C16H21N3O6/c1-9(14(22)19-12(16(24)25)8-13(20)21)18-15(23)11(17)7-10-5-3-2-4-6-10/h2-6,9,11-12H,7-8,17H2,1H3,(H,18,23)(H,19,22)(H,20,21)(H,24,25)/t9-,11-,12-/m0/s1	LSXGADJXBDFXQU-DLOVCJGASA-N	[H]N[C@@H](CC1=CC=CC=C1)C(=O)N[C@@H](C)C(=O)N[C@@H](CC(O)=O)C(O)=O
				tryptophylglutamate		x			Tryptophyl-Glutamate				InChI=1S/C16H19N3O5/c17-11(7-9-8-18-12-4-2-1-3-10(9)12)15(22)19-13(16(23)24)5-6-14(20)21/h1-4,8,11,13,18H,5-7,17H2,(H,19,22)(H,20,21)(H,23,24)/t11-,13-/m0/s1	PWIQCLSQVQBOQV-AAEUAGOBSA-N	[H]N[C@@H](CC1=CNC2=C1C=CC=C2)C(=O)N[C@@H](CCC(O)=O)C(O)=O
				glucosamine			x		Glucosamine	CHEBI:28393		C6H13NO5	InChI=1S/C6H13NO5/c7-3-5(10)4(9)2(1-8)12-6(3)11/h2-6,8-11H,1,7H2/t2-,3-,4-,5-,6-/m1/s1	MSWZFWKMSRAUBD-QZABAPFNSA-N	N[C@H]1[C@H](O)O[C@H](CO)[C@@H](O)[C@@H]1O
				N-acetylgalactosamine			x		N-Acetylgalactosamine	CHEBI:28037		C8H15NO6	InChI=1S/C8H15NO6/c1-3(11)9-5-7(13)6(12)4(2-10)15-8(5)14/h4-8,10,12-14H,2H2,1H3,(H,9,11)/t4-,5-,6+,7-,8?/m1/s1	OVRNDRQMDRJTHS-KEWYIRBNSA-N	CC(=O)N[C@H]1C(O)O[C@H](CO)[C@H](O)[C@@H]1O
				N-acetylglucosamine 6-phosphate			x		N-Acetylglucosamine 6-phophate				InChI=1S/C8H16NO9P/c1-3(10)9-5-7(12)6(11)4(18-8(5)13)2-17-19(14,15)16/h4-8,11-13H,2H2,1H3,(H,9,10)(H2,14,15,16)/t4-,5-,6-,7-,8?/m1/s1	BRGMHAYQAZFZDJ-RTRLPJTCSA-N	CC(=O)N[C@H]1C(O)O[C@H](COP(O)(O)=O)[C@@H](O)[C@@H]1O
				fructose			x		Fructose	CHEBI:15824	C00095	C6H12O6	InChI=1S/C6H12O6/c7-2-6(11)5(10)4(9)3(8)1-12-6/h3-5,7-11H,1-2H2/t3-,4-,5+,6?/m1/s1	LKDRXBCSQODPBY-VRPWFDPXSA-N	OC[C@H]1O[C@](O)(CO)[C@@H](O)[C@@H]1O
				mannose			x		Mannose
				mannose-6-phosphate			x		Mannose 6-Phosphate
				trehalose			x		Trehalose	CHEBI:16551	C01083	C12H22O11	InChI=1S/C12H22O11/c13-1-3-5(15)7(17)9(19)11(21-3)23-12-10(20)8(18)6(16)4(2-14)22-12/h3-20H,1-2H2/t3-,4-,5-,6-,7+,8+,9-,10-,11-,12-/m1/s1	HDTRYLNUVZCQOY-LIZSDCNHSA-N	OC[C@H]1O[C@H](O[C@H]2O[C@H](CO)[C@@H](O)[C@H](O)[C@H]2O)[C@H](O)[C@@H](O)[C@@H]1O
				maltotriose			x		Maltotriose	CHEBI:61993	C01835	C18H32O16	InChI=1S/C18H32O16/c19-1-4-7(22)8(23)12(27)17(31-4)34-15-6(3-21)32-18(13(28)10(15)25)33-14-5(2-20)30-16(29)11(26)9(14)24/h4-29H,1-3H2/t4-,5-,6-,7-,8+,9-,10-,11-,12-,13-,14-,15-,16?,17-,18-/m1/s1	FYGDTMLNYKFZSV-DZOUCCHMSA-N	OC[C@@H](O)[C@@H](O[C@H]1O[C@H](CO)[C@@H](O[C@H]2O[C@H](CO)[C@@H](O)[C@H](O)[C@H]2O)[C@H](O)[C@H]1O)[C@H](O)[C@@H](O)C=O
				1,5-anhydroglucitol (1,5-AG)			x		1,5-Anhydroglucitol	CHEBI:16070	C07326	C6H12O5	InChI=1S/C6H12O5/c7-1-4-6(10)5(9)3(8)2-11-4/h3-10H,1-2H2/t3-,4+,5+,6+/m0/s1	MPCAJMNYNOGXPB-SLPGGIOYSA-N	OC[C@H]1OC[C@H](O)[C@@H](O)[C@@H]1O
				glycerate			x		Glyceric acid	CHEBI:33508	C00258	C3H6O4	InChI=1S/C3H6O4/c4-1-2(5)3(6)7/h2,4-5H,1H2,(H,6,7)	RBNPOMFGQQGHHO-UHFFFAOYSA-N	OC[C@@H](O)C(O)=O
				gluconate			x		Gluconic acid	CHEBI:33198	C00257	C6H12O7	InChI=1S/C6H12O7/c7-1-2(8)3(9)4(10)5(11)6(12)13/h2-5,7-11H,1H2,(H,12,13)/t2-,3-,4+,5-/m1/s1	RGHNJXZEOKUKBD-SQOUGZDYSA-N	OC[C@@H](O)[C@@H](O)[C@H](O)[C@@H](O)C(O)=O
				succinylcarnitine		x			Succinylcarnitine	CHEBI:73034		C11H19NO6	InChI=1S/C11H19NO6/c1-12(2,3)7-8(6-10(15)16)18-11(17)5-4-9(13)14/h8H,4-7H2,1-3H3,(H-,13,14,15,16)	HAEVNYBCYZZDFL-UHFFFAOYSA-N	C[N+](C)(C)CC(CC([O-])=O)OC(=O)CCC(O)=O
				fumarate			x		Fumaric acid	CHEBI:18012	C00122	C4H4O4	InChI=1S/C4H4O4/c5-3(6)1-2-4(7)8/h1-2H,(H,5,6)(H,7,8)/b2-1+	VZCYOOQTPOCHFL-OWOJBTEDSA-N	OC(=O)\C=C\C(O)=O
				10-heptadecenoate (17:1n7)		x			10Z-Heptadecenoic acid	CHEBI:75094		C17H32O2	InChI=1S/C17H32O2/c1-2-3-4-5-6-7-8-9-10-11-12-13-14-15-16-17(18)19/h7-8H,2-6,9-16H2,1H3,(H,18,19)/b8-7-	GDTXICBNEOEPAZ-FPLPWBNLSA-N	CCCCCC\C=C/CCCCCCCCC(O)=O
				arachidonate (20:4n6)		x			Arachidonic acid	CHEBI:15843	C00219	C20H32O2	InChI=1S/C20H32O2/c1-2-3-4-5-6-7-8-9-10-11-12-13-14-15-16-17-18-19-20(21)22/h6-7,9-10,12-13,15-16H,2-5,8,11,14,17-19H2,1H3,(H,21,22)/b7-6-,10-9-,13-12-,16-15-	YZXBAPSDXZZRGB-DOFZRALJSA-N	CCCCC\C=C/C\C=C/C\C=C/C\C=C/CCCC(O)=O
				omega-3 arachidonic acid (20:4n3)			x		all-cis-8,11,14,17-icosatetraenoic acid	CHEBI:71488		C20H32O2	InChI=1S/C20H32O2/c1-2-3-4-5-6-7-8-9-10-11-12-13-14-15-16-17-18-19-20(21)22/h3-4,6-7,9-10,12-13H,2,5,8,11,14-19H2,1H3,(H,21,22)/b4-3-,7-6-,10-9-,13-12-	HQPCSDADVLFHHO-LTKCOYKYSA-N	CC\C=C/C\C=C/C\C=C/C\C=C/CCCCCCC(O)=O
				n-butyl oleate			x		N-Butyl Oleate	CHEBI:82946		C22H42O2	InChI=1S/C22H42O2/c1-3-5-7-8-9-10-11-12-13-14-15-16-17-18-19-20-22(23)24-21-6-4-2/h12-13H,3-11,14-21H2,1-2H3/b13-12-	WIBFFTLQMKKBLZ-SEYXRHQNSA-N	CCCCCCCC\C=C/CCCCCCCC(=O)OCCCC
				oleoylethanolamide		x			Oleoylethanolamide	CHEBI:71466		C20H39NO2	InChI=1S/C20H39NO2/c1-2-3-4-5-6-7-8-9-10-11-12-13-14-15-16-17-20(23)21-18-19-22/h9-10,22H,2-8,11-19H2,1H3,(H,21,23)/b10-9-	BOWVQLFMWHZBEF-KTKRTIGZSA-N	CCCCCCCC\C=C/CCCCCCCC(=O)NCCO
				cholate		x			Cholic acid	CHEBI:16359	C00695	C24H40O5	InChI=1S/C24H40O5/c1-13(4-7-21(28)29)16-5-6-17-22-18(12-20(27)24(16,17)3)23(2)9-8-15(25)10-14(23)11-19(22)26/h13-20,22,25-27H,4-12H2,1-3H3,(H,28,29)/t13-,14+,15-,16-,17+,18+,19-,20+,22+,23+,24-/m1/s1	BHQCQFFYRZLCQQ-OELDTZBJSA-N	[H][C@@](C)(CCC(O)=O)[C@@]1([H])CC[C@@]2([H])[C@]3([H])[C@]([H])(O)C[C@]4([H])C[C@]([H])(O)CC[C@]4(C)[C@@]3([H])C[C@]([H])(O)[C@]12C
				glycocholate		x			Glycocholic acid	CHEBI:17687	C01921	C26H43NO6	InChI=1S/C26H43NO6/c1-14(4-7-22(31)27-13-23(32)33)17-5-6-18-24-19(12-21(30)26(17,18)3)25(2)9-8-16(28)10-15(25)11-20(24)29/h14-21,24,28-30H,4-13H2,1-3H3,(H,27,31)(H,32,33)/t14-,15+,16-,17-,18+,19+,20-,21+,24+,25+,26-/m1/s1	RFDAIACWWDREDC-FRVQLJSFSA-N	C[C@H](CCC(=O)NCC(O)=O)[C@H]1CC[C@H]2[C@@H]3[C@H](O)C[C@@H]4C[C@H](O)CC[C@]4(C)[C@H]3C[C@H](O)[C@]12C
				taurocholate		x			Taurocholic acid	CHEBI:28865	C05122	C26H45NO7S	InChI=1S/C26H45NO7S/c1-15(4-7-23(31)27-10-11-35(32,33)34)18-5-6-19-24-20(14-22(30)26(18,19)3)25(2)9-8-17(28)12-16(25)13-21(24)29/h15-22,24,28-30H,4-14H2,1-3H3,(H,27,31)(H,32,33,34)/t15-,16+,17-,18-,19+,20+,21-,22+,24+,25+,26-/m1/s1	WBWWGRHZICKQGZ-HZAMXZRMSA-N	[H][C@@]12C[C@H](O)CC[C@]1(C)[C@@]1([H])C[C@H](O)[C@]3(C)[C@]([H])(CC[C@@]3([H])[C@]1([H])[C@H](O)C2)[C@H](C)CCC(=O)NCCS(O)(=O)=O
				ethanolamine			x		Ethanolamine	CHEBI:16000	C00189	C2H7NO	InChI=1S/C2H7NO/c3-1-2-4/h4H,1-3H2	HZAXFHJVJLSVMW-UHFFFAOYSA-N	NCCO
				phosphoethanolamine			x		Phosphorylethanolamine	CHEBI:17553	C00346	C2H8NO4P	InChI=1S/C2H8NO4P/c3-1-2-7-8(4,5)6/h1-3H2,(H2,4,5,6)	SUHOOTKUPISOBE-UHFFFAOYSA-N	NCCOP(O)(O)=O
				glycerol 3-phosphate (G3P)			x		Glycerol 3-Phosphate	CHEBI:15978	C00093	C3H9O6P	InChI=1S/C3H9O6P/c4-1-3(5)2-9-10(6,7)8/h3-5H,1-2H2,(H2,6,7,8)	AWUCVROLDVIAJX-UHFFFAOYSA-N	OC[C@@H](O)COP(O)(O)=O
				glycerophosphorylcholine (GPC)		x			Glycerophosphocholine	CHEBI:16870	C00670	C8H20NO6P	InChI=1S/C8H20NO6P/c1-9(2,3)4-5-14-16(12,13)15-7-8(11)6-10/h8,10-11H,4-7H2,1-3H3/t8-/m1/s1	SUHOQUVVVLNYQR-MRVPVSSYSA-N	C[N+](C)(C)CCOP([O-])(=O)OC[C@H](O)CO
				1-palmitoylglycerophosphoethanolamine		x			PE(16:0/0:0)	CHEBI:73134		C21H44NO7P	InChI=1S/C21H44NO7P/c1-2-3-4-5-6-7-8-9-10-11-12-13-14-15-21(24)27-18-20(23)19-29-30(25,26)28-17-16-22/h20,23H,2-19,22H2,1H3,(H,25,26)/t20-/m1/s1	YVYMBNSKXOXSKW-HXUWFJFHSA-N	[C@@H](COC(=O)CCCCCCCCCCCCCCC)(COP(OCCN)(=O)O)O
				1-stearoylglycerophosphoethanolamine		x			PE(18:0/0:0)	CHEBI:83047		C23H48NO7P	InChI=1S/C23H48NO7P/c1-2-3-4-5-6-7-8-9-10-11-12-13-14-15-16-17-23(26)29-20-22(25)21-31-32(27,28)30-19-18-24/h22,25H,2-21,24H2,1H3,(H,27,28)/t22-/m1/s1	BBYWOYAFBUOUFP-JOCHJYFZSA-N	CCCCCCCCCCCCCCCCCC(=O)OC[C@@H](O)COP(O)(=O)OCCN
				1-oleoylglycerophosphoethanolamine		x			PE(18:1(9Z)/0:0)	CHEBI:75168		C23H46NO7P	InChI=1S/C23H46NO7P/c1-2-3-4-5-6-7-8-9-10-11-12-13-14-15-16-17-23(26)29-20-22(25)21-31-32(27,28)30-19-18-24/h9-10,22,25H,2-8,11-21,24H2,1H3,(H,27,28)/b10-9-/t22-/m1/s1	PYVRVRFVLRNJLY-MZMPXXGTSA-N	CCCCCCCC\C=C/CCCCCCCC(=O)OC[C@@H](O)COP(O)(=O)OCCN
				1-palmitoleoylglycerophosphocholine*		x			PC(16:0/0:0)	CHEBI:28468	C04102	C24H51NO7P	InChI=1S/C24H50NO7P/c1-5-6-7-8-9-10-11-12-13-14-15-16-17-18-24(27)30-21-23(26)22-32-33(28,29)31-20-19-25(2,3)4/h23,26H,5-22H2,1-4H3/p+1	ASWBNKHCZGQVJV-UHFFFAOYSA-O	CCCCCCCCCCCCCCCC(=O)OC[C@@H](O)COP(O)(=O)OCC[N+](C)(C)C
				1-stearoylglycerophosphocholine		x			PC(18:0/0:0)	CHEBI:73858		C26H54NO7P	InChI=1S/C26H54NO7P/c1-5-6-7-8-9-10-11-12-13-14-15-16-17-18-19-20-26(29)32-23-25(28)24-34-35(30,31)33-22-21-27(2,3)4/h25,28H,5-24H2,1-4H3/t25-/m1/s1	IHNKQIMGVNPMTC-RUZDIDTESA-N	CCCCCCCCCCCCCCCCCC(=O)OC[C@@H](O)COP([O-])(=O)OCC[N+](C)(C)C
				inosine		x			Inosine	CHEBI:17596	C00294	C10H12N4O5	InChI=1S/C10H12N4O5/c15-1-4-6(16)7(17)10(19-4)14-3-13-5-8(14)11-2-12-9(5)18/h2-4,6-7,10,15-17H,1H2,(H,11,12,18)/t4-,6-,7-,10-/m1/s1	UGQMRVRMYYASKQ-KQYNXXCUSA-N	OC[C@H]1O[C@H]([C@H](O)[C@@H]1O)N1C=NC2=C1NC=NC2=O
				inosine 5'-monophosphate (IMP)		x			IMP	CHEBI:17202	C00130	C10H13N4O8P	InChI=1S/C10H13N4O8P/c15-6-4(1-21-23(18,19)20)22-10(7(6)16)14-3-13-5-8(14)11-2-12-9(5)17/h2-4,6-7,10,15-16H,1H2,(H,11,12,17)(H2,18,19,20)/t4-,6-,7-,10-/m1/s1	GRSZFWQUAKGDAV-KQYNXXCUSA-N	O[C@@H]1[C@@H](COP(O)(O)=O)O[C@H]([C@@H]1O)N1C=NC2=C1N=CNC2=O
				adenosine-2',3'-cyclic monophosphate		x			cAMP	CHEBI:17489	C00575	C10H12N5O6P	InChI=1S/C10H12N5O6P/c11-8-5-9(13-2-12-8)15(3-14-5)10-6(16)7-4(20-10)1-19-22(17,18)21-7/h2-4,6-7,10,16H,1H2,(H,17,18)(H2,11,12,13)/t4-,6-,7-,10-/m1/s1	IVOMOUWHDPKRLL-KQYNXXCUSA-N	NC1=NC=NC2=C1N=CN2[C@@H]1O[C@@H]2COP(O)(=O)O[C@H]2[C@H]1O
				guanosine		x			Guanosine	CHEBI:16750	C00387	C10H13N5O5	InChI=1S/C10H13N5O5/c11-10-13-7-4(8(19)14-10)12-2-15(7)9-6(18)5(17)3(1-16)20-9/h2-3,5-6,9,16-18H,1H2,(H3,11,13,14,19)/t3-,5-,6-,9-/m1/s1	NYHBQMYGNKIUIF-UUOKFMHZSA-N	NC1=NC2=C(N=CN2[C@@H]2O[C@H](CO)[C@@H](O)[C@H]2O)C(=O)N1
				allantoin			x		Allantoin	CHEBI:15676	C01551	C4H6N4O3	InChI=1S/C4H6N4O3/c5-3(10)6-1-2(9)8-4(11)7-1/h1H,(H3,5,6,10)(H2,7,8,9,11)	POJWUDADGALRAB-UHFFFAOYSA-N	NC(=O)NC1NC(=O)NC1=O
				cytidine		x			Cytidine	CHEBI:17562	C00475	C9H13N3O5	InChI=1S/C9H13N3O5/c10-5-1-2-12(9(16)11-5)8-7(15)6(14)4(3-13)17-8/h1-2,4,6-8,13-15H,3H2,(H2,10,11,16)/t4-,6-,7-,8-/m1/s1	UHDGCWIWMRVCDJ-XVFCMESISA-N	NC1=NC(=O)N(C=C1)[C@@H]1O[C@H](CO)[C@@H](O)[C@H]1O
				cytidine 5'-monophosphate (5'-CMP)		x			5'-CMP	CHEBI:17361	C00055	C9H14N3O8P	InChI=1S/C9H14N3O8P/c10-5-1-2-12(9(15)11-5)8-7(14)6(13)4(20-8)3-19-21(16,17)18/h1-2,4,6-8,13-14H,3H2,(H2,10,11,15)(H2,16,17,18)/t4-,6-,7-,8-/m1/s1	IERHLVCPSMICTF-XVFCMESISA-N	Nc1ccn([C@@H]2O[C@H](COP(O)(O)=O)[C@@H](O)[C@H]2O)c(=O)n1
				uridine		x			Uridine	CHEBI:16704	C00299	C9H12N2O6	InChI=1S/C9H12N2O6/c12-3-4-6(14)7(15)8(17-4)11-2-1-5(13)10-9(11)16/h1-2,4,6-8,12,14-15H,3H2,(H,10,13,16)/t4-,6-,7-,8-/m1/s1	DRTQHJPVMGBUCF-XVFCMESISA-N	OC[C@H]1O[C@H]([C@H](O)[C@@H]1O)N1C=CC(=O)NC1=O
				uridine monophosphate (5' or 3')		x			UMP	CHEBI:16695	C00105	C9H13N2O9P	InChI=1S/C9H13N2O9P/c12-5-1-2-11(9(15)10-5)8-7(14)6(13)4(20-8)3-19-21(16,17)18/h1-2,4,6-8,13-14H,3H2,(H,10,12,15)(H2,16,17,18)/t4-,6-,7-,8-/m1/s1	DJJCXFVJDGTHFX-XVFCMESISA-N	O[C@H]1[C@@H](O)[C@@H](O[C@@H]1COP(O)(O)=O)N1C=CC(=O)NC1=O
				gulono-1,4-lactone			x		L-Gulonolactone	CHEBI:17587	C01040	C6H10O6	InChI=1S/C6H10O6/c7-1-2(8)5-3(9)4(10)6(11)12-5/h2-5,7-10H,1H2/t2-,3+,4-,5+/m0/s1	SXZYCXMUPBBULW-SKNVOMKLSA-N	[H][C@@]1(OC(=O)[C@@H](O)[C@H]1O)[C@@H](O)CO
				pantothenate		x			Pantothenic acid	CHEBI:29032	C00864	C9H16NO5	InChI=1S/C9H17NO5/c1-9(2,5-11)7(14)8(15)10-4-3-6(12)13/h7,11,14H,3-5H2,1-2H3,(H,10,15)(H,12,13)/t7-/m0/s1	GHOKWGTUZJEAQD-ZETCQYMHSA-N	CC(C)(CO)[C@@H](O)C(=O)NCCC([O-])=O
				benzoate			x		Benzoic acid	CHEBI:30746	C00180	C7H6O2	InChI=1S/C7H6O2/c8-7(9)6-4-2-1-3-5-6/h1-5H,(H,8,9)	WPYMKLBDIGXBTP-UHFFFAOYSA-N	OC(=O)C1=CC=CC=C1
				anthraniloyl-O-glucose		x			angl#1	CHEBI:140483		C13H17NO7	InChI=1S/C13H17NO7/c14-7-4-2-1-3-6(7)12(19)21-13-11(18)10(17)9(16)8(5-15)20-13/h1-4,8-11,13,15-18H,5,14H2/t8-,9-,10+,11-,13?/m1/s1	GTQKOJVFDJDUGN-TWEVDUBQSA-N	NC1=C(C=CC=C1)C(=O)OC2O[C@H](CO)[C@@H](O)[C@H](O)[C@H]2O
Comparative metabolomic profiling reveals that dysregulated glycolysis stemming from lack of salvage NAD+ biosynthesis impairs reproductive development in C elegans	Wang	2015	26350462	glycine			x		Glycine	CHEBI:15428	C00037	C2H5NO2	InChI=1S/C2H5NO2/c3-1-2(4)5/h1,3H2,(H,4,5)	DHMQDGOQFOQNFH-UHFFFAOYSA-N	NCC(O)=O
				serine			x		Serine	CHEBI:17822		C3H7NO3	InChI=1S/C3H7NO3/c4-2(1-5)3(6)7/h2,5H,1,4H2,(H,6,7)	MTCFGRXMJLQNBG-UHFFFAOYSA-N	NC(CO)C(O)=O
				O-acetylserine			x		O-Acetylserine	CHEBI:17981	C00979	C5H9NO4	InChI=1S/C5H9NO4/c1-3(7)10-2-4(6)5(8)9/h4H,2,6H2,1H3,(H,8,9)/t4-/m0/s1	VZXPDPZARILFQX-BYPYZUCNSA-N	CC(=O)OC[C@H](N)C(O)=O
				N-acetylserine		x			N-Acetylserine	CHEBI:45441		C5H9NO4	InChI=1S/C5H9NO4/c1-3(8)6-4(2-7)5(9)10/h4,7H,2H2,1H3,(H,6,8)(H,9,10)/t4-/m0/s1	JJIHLJJYMXLCOY-BYPYZUCNSA-N	CC(=O)N[C@@H](CO)C(O)=O
				homoserine			x		Homoserine	CHEBI:3653		C4H9NO3	InChI=1S/C4H9NO3/c5-3(1-2-6)4(7)8/h3,6H,1-2,5H2,(H,7,8)	UKAUYVFTDYCKQA-UHFFFAOYSA-N	NC(CCO)C(O)=O
				3-phosphoserine			x		O-Phosphoserine	CHEBI:37712		C3H8NO6P	InChI=1S/C3H8NO6P/c4-2(3(5)6)1-10-11(7,8)9/h2H,1,4H2,(H,5,6)(H2,7,8,9)	BZQFBWGGLXLEPQ-UHFFFAOYSA-N	NC(COP(O)(O)=O)C(O)=O
				threonine		x			Threonine			C4H9NO3	InChI=1S/C4H9NO3/c1-2(6)3(5)4(7)8/h2-3,6H,5H2,1H3,(H,7,8)	AYFVYJQAPQTCCC-UHFFFAOYSA-N	CC(O)C(N)C(O)=O
				N-acetylthreonine		x			N-Acetylthreonine			C6H11NO4	InChI=1S/C6H11NO4/c1-3(8)5(6(10)11)7-4(2)9/h3,5,8H,1-2H3,(H,7,9)(H,10,11)	PEDXUVCGOLSNLQ-UHFFFAOYSA-N	CC(O)C(NC(C)=O)C(O)=O
				allo-threonine			x		Allothreonine			/C4H9NO3	InChI=1S/C4H9NO3/c1-2(6)3(5)4(7)8/h2-3,6H,5H2,1H3,(H,7,8)	AYFVYJQAPQTCCC-UHFFFAOYSA-N	CC(O)C(N)C(O)=O
				betaine		x			Betaine	CHEBI:17750	C00719	C5H11NO2	InChI=1S/C5H11NO2/c1-6(2,3)4-5(7)8/h4H2,1-3H3	KWIUHFFTVRNATP-UHFFFAOYSA-N	C[N+](C)(C)CC([O-])=O
				aspartate			x		Aspartic acid	CHEBI:2266		C4H7NO4	InChI=1S/C4H7NO4/c5-2(4(8)9)1-3(6)7/h2H,1,5H2,(H,6,7)(H,8,9)	CKLJMWTZIZZHCS-UHFFFAOYSA-N	NC(CC(O)=O)C(O)=O
				asparagine		x			Asparagine	CHEBI:22653		C4H8N2O3	InChI=1S/C4H8N2O3/c5-2(4(8)9)1-3(6)7/h2H,1,5H2,(H2,6,7)(H,8,9)	DCXYFEDJOCDNAF-UHFFFAOYSA-N	NC(CC(N)=O)C(O)=O
				beta-alanine			x		beta-Alanine	CHEBI:16958	C00099	C3H7NO2	InChI=1S/C3H7NO2/c4-2-1-3(5)6/h1-2,4H2,(H,5,6)	UCMIRNVEIXFBKS-UHFFFAOYSA-N	NCCC(O)=O
				alanine			x		Alanine	CHEBI:16449	C141	C3H7NO2	InChI=1S/C3H7NO2/c1-2(4)3(5)6/h2H,4H2,1H3,(H,5,6)	QNAYBMKLOCPYGJ-UHFFFAOYSA-N	CC(N)C(O)=O
				N-acetylalanine		x			N-Acetylalanine			C5H9NO3	InChI=1S/C5H9NO3/c1-3(5(8)9)6-4(2)7/h3H,1-2H3,(H,6,7)(H,8,9)	KTHDTJVBEPMMGL-UHFFFAOYSA-N	CC(NC(C)=O)C(O)=O
				glutamate			x		Glutamic acid	CHEBI:18237		C5H9NO4	InChI=1S/C5H9NO4/c6-3(5(9)1)1-2-4(7)8/h3H,1-2,6H2,(H,7,8)(H,9,1)	WHUUTDBJXJRKMK-UHFFFAOYSA-N	NC(CCC(O)=O)C(O)=O
				glutamine		x			Glutamine	CHEBI:283		C5H1N2O3	InChI=1S/C5H1N2O3/c6-3(5(9)1)1-2-4(7)8/h3H,1-2,6H2,(H2,7,8)(H,9,1)	ZDXPYRJPNDTMRX-UHFFFAOYSA-N	NC(CCC(N)=O)C(O)=O
				gamma-aminobutyrate (GABA)			x		Gamma-Aminobutyric acid	CHEBI:16865	C00334	C4H9NO2	InChI=1S/C4H9NO2/c5-3-1-2-4(6)7/h1-3,5H2,(H,6,7)	BTCSSZJGUNDROE-UHFFFAOYSA-N	NCCCC(O)=O
				histidine		x			Histidine	CHEBI:2757		C6H9N3O2	InChI=1S/C6H9N3O2/c7-5(6(1)11)1-4-2-8-3-9-4/h2-3,5H,1,7H2,(H,8,9)(H,1,11)	HNDVDQJCIGZPNO-UHFFFAOYSA-N	NC(Cc1c[nH]cn1)C(O)=O
				N-acetylhistidine		x			N-Acetylhistidine	CHEBI:16437	C02997	C8H11N3O3	InChI=1S/C8H11N3O3/c1-5(12)11-7(8(13)14)2-6-3-9-4-10-6/h3-4,7H,2H2,1H3,(H,9,10)(H,11,12)(H,13,14)	KBOJOGQFRVVWBH-UHFFFAOYSA-N	CC(=O)NC(CC1=CNC=N1)C(O)=O
				trans-urocanate		x			Urocanic acid	CHEBI:30817	C00785	C6H6N2O2	InChI=1S/C6H6N2O2/c9-6(10)2-1-5-3-7-4-8-5/h1-4H,(H,7,8)(H,9,10)/b2-1+	LOIYMIARKYCTBW-OWOJBTEDSA-N	OC(=O)\C=C\C1=CNC=N1
				cadaverine			x		Cadaverine	CHEBI:18127	C01672	C5H14N2	InChI=1S/C5H14N2/c6-4-2-1-3-5-7/h1-7H2	VHRGRCVQAFMJIZ-UHFFFAOYSA-N	NCCCCCN
				glutarate (pentanedioate)			x		Glutaric acid	CHEBI:17859	C00489	C5H8O4	InChI=1S/C5H8O4/c6-4(7)2-1-3-5(8)9/h1-3H2,(H,6,7)(H,8,9)	JFCQEDHGNNZCLN-UHFFFAOYSA-N	OC(=O)CCCC(O)=O
				lysine			x		Lysine	CHEBI:2594		C6H14N2O2	InChI=1S/C6H14N2O2/c7-4-2-1-3-5(8)6(9)1/h5H,1-4,7-8H2,(H,9,1)	KDXKERNSBIXSRK-UHFFFAOYSA-N	NCCCCC(N)C(O)=O
				2-aminoadipate		x			Aminoadipic acid	CHEBI:37024	C00956	C6H11NO4	InChI=1S/C6H11NO4/c7-4(6(10)11)2-1-3-5(8)9/h4H,1-3,7H2,(H,8,9)(H,10,11)	OYIFNHCXNCRBQI-UHFFFAOYSA-N	NC(CCCC(O)=O)C(O)=O
				pipecolate			x		Pipecolic acid	CHEBI:17964	C00408	C6H11NO2	InChI=1S/C6H11NO2/c8-6(9)5-3-1-2-4-7-5/h5,7H,1-4H2,(H,8,9)	HXEACLLIILLPRG-UHFFFAOYSA-N	OC(=O)C1CCCCN1
				saccharopine			x		Saccharopine	CHEBI:16927	C00449	C11H20N2O6	InChI=1S/C11H20N2O6/c12-7(10(16)17)3-1-2-6-13-8(11(18)19)4-5-9(14)15/h7-8,13H,1-6,12H2,(H,14,15)(H,16,17)(H,18,19)/t7-,8-/m0/s1	ZDGJAHTZVHVLOT-YUMQZZPRSA-N	N[C@@H](CCCCN[C@@H](CCC(O)=O)C(O)=O)C(O)=O
				N6-acetyllysine		x			N6-Acetyl-L-Lysine	CHEBI:17752	C02727	C8H16N2O3	InChI=1S/C8H16N2O3/c1-6(11)10-5-3-2-4-7(9)8(12)13/h7H,2-5,9H2,1H3,(H,10,11)(H,12,13)/t7-/m0/s1	DTERQYGMUDWYAZ-ZETCQYMHSA-N	CC(=O)NCCCC[C@H](N)C(O)=O
				phenylalanine		x			Phenylalanine	CHEBI:2844		C9H11NO2	InChI=1S/C9H11NO2/c1-8(9(11)12)6-7-4-2-1-3-5-7/h1-5,8H,6,1H2,(H,11,12)	COLNVLDHVKWLRT-UHFFFAOYSA-N	NC(Cc1ccccc1)C(O)=O
				tyrosine		x			Tyrosine	CHEBI:18186		C9H11NO3	InChI=1S/C9H11NO3/c1-8(9(12)13)5-6-1-3-7(11)4-2-6/h1-4,8,11H,5,1H2,(H,12,13)	OUYCCCASQSFEME-UHFFFAOYSA-N	NC(Cc1ccc(O)cc1)C(O)=O
				3-(4-hydroxyphenyl)lactate		x			Hydroxyphenyllactic acid	CHEBI:17385	C03672	C9H10O4	InChI=1S/C9H10O4/c10-7-3-1-6(2-4-7)5-8(11)9(12)13/h1-4,8,10-11H,5H2,(H,12,13)	JVGVDSSUAVXRDY-UHFFFAOYSA-N	OC(CC1=CC=C(O)C=C1)C(O)=O
				tyramine		x			Tyramine	CHEBI:15760	C00483	C8H11NO	InChI=1S/C8H11NO/c9-6-5-7-1-3-8(10)4-2-7/h1-4,10H,5-6,9H2	DZGWFCGJZKJUFP-UHFFFAOYSA-N	NCCC1=CC=C(O)C=C1
				kynurenine		x			Kynurenine	CHEBI:28683		C1H12N2O3	InChI=1S/C1H12N2O3/c11-7-4-2-1-3-6(7)9(13)5-8(12)1(14)15/h1-4,8H,5,11-12H2,(H,14,15)	YGPSJZOEDVAXAB-UHFFFAOYSA-N	NC(CC(=O)c1ccccc1N)C(O)=O
				tryptophan		x			Tryptophan	CHEBI:27897		C11H12N2O2	InChI=1S/C11H12N2O2/c12-9(11(14)15)5-7-6-13-1-4-2-1-3-8(7)1/h1-4,6,9,13H,5,12H2,(H,14,15)	QIVBCDIJIAJPQS-UHFFFAOYSA-N	NC(Cc1c[nH]c2ccccc12)C(O)=O
				anthranilate		x			2-Aminobenzoic acid	CHEBI:30754	C00108	C7H7NO2	InChI=1S/C7H7NO2/c8-6-4-2-1-3-5(6)7(9)10/h1-4H,8H2,(H,9,10)	RWZYAGGXGHYGMB-UHFFFAOYSA-N	NC1=CC=CC=C1C(O)=O
				picolinate		x			Picolinic acid	CHEBI:28747	C10164	C6H5NO2	InChI=1S/C6H5NO2/c8-6(9)5-3-1-2-4-7-5/h1-4H,(H,8,9)	SIOXPEMLGUPBBT-UHFFFAOYSA-N	OC(=O)C1=CC=CC=N1
				3-methyl-2-oxobutyrate		x			Alpha-ketoisovaleric acid	CHEBI:16530	C00141	C5H8O3	InChI=1S/C5H8O3/c1-3(2)4(6)5(7)8/h3H,1-2H3,(H,7,8)	QHKABHOOEWYVLI-UHFFFAOYSA-N	CC(C)C(=O)C(O)=O
				3-methyl-2-oxovalerate		x			3-Methyl-2-oxovaleric acid	CHEBI:35932	C03465	C6H10O3	InChI=1S/C6H10O3/c1-3-4(2)5(7)6(8)9/h4H,3H2,1-2H3,(H,8,9)	JVQYSWDUAOAHFM-UHFFFAOYSA-N	CCC(C)C(=O)C(O)=O
				alpha-hydroxyisocaproate			x		Leucinic acid	CHEBI:59783		C6H12O3	InChI=1S/C6H12O3/c1-4(2)3-5(7)6(8)9/h4-5,7H,3H2,1-2H3,(H,8,9)	LVRFTAZAXQPQHI-UHFFFAOYSA-N	CC(C)CC(O)C(O)=O
				isoleucine		x			Isoleucine			C6H13NO2	InChI=1/C6H13NO2/c1-3-4(2)5(7)6(8)9/h4-5H,3,7H2,1-2H3,(H,8,9)	AGPKZVBTJJNPAG-UHFFFAOYNA-N	CCC(C)C(N)C(O)=O
				leucine		x			Leucine	CHEBI:2517		C6H13NO2	InChI=1S/C6H13NO2/c1-4(2)3-5(7)6(8)9/h4-5H,3,7H2,1-2H3,(H,8,9)	ROHFNLRQFUQHCH-UHFFFAOYSA-N	CC(C)CC(N)C(O)=O
				valine		x			Valine	CHEBI:27266		C5H11NO2	InChI=1S/C5H11NO2/c1-3(2)4(6)5(7)8/h3-4H,6H2,1-2H3,(H,7,8)	KZSNJWFQEVHDMF-UHFFFAOYSA-N	CC(C)C(N)C(O)=O
				3-hydroxyisobutyrate			x		(S)-3-Hydroxyisobutyric acid	CHEBI:18064	C06001	C4H8O3	InChI=1S/C4H8O3/c1-3(2-5)4(6)7/h3,5H,2H2,1H3,(H,6,7)	DBXBTMSZEOQQDU-UHFFFAOYSA-N	CC(CO)C(O)=O
				4-methyl-2-oxopentanoate		x			Ketoleucine		C00233	C6H10O3	InChI=1S/C6H10O3/c1-4(2)3-5(7)6(8)9/h4H,3H2,1-2H3,(H,8,9)	BKAJNAXTPSGJCU-UHFFFAOYSA-N	CC(C)CC(=O)C(O)=O
				isobutyrylcarnitine		x			Isobutyrylcarnitine	CHEBI:73017		C11H21NO4	InChI=1S/C11H21NO4/c1-8(2)11(15)16-9(6-10(13)14)7-12(3,4)5/h8-9H,6-7H2,1-5H3	LRCNOZRCYBNMEP-UHFFFAOYSA-N	CC(C)C(=O)OC(CC([O-])=O)C[N+](C)(C)C
				2-methylbutyroylcarnitine		x			2-Methylbutyroylcarnitine	CHEBI:73026		C12H23NO4	InChI=1S/C12H23NO4/c1-6-9(2)12(16)17-10(7-11(14)15)8-13(3,4)5/h9-10H,6-8H2,1-5H3	IHCPDBBYTYJYIL-UHFFFAOYSA-N	CCC(C)C(=O)OC(CC([O-])=O)C[N+](C)(C)C
				isovalerylcarnitine		x			Isovaleryclcarnitine	CHEBI:73025		C12H23NO4	InChI=1S/C12H23NO4/c1-9(2)6-12(16)17-10(7-11(14)15)8-13(3,4)5/h9-10H,6-8H2,1-5H3	IGQBPDJNUXPEMT-UHFFFAOYSA-N	CC(C)CC(=O)OC(CC([O-])=O)C[N+](C)(C)C
				tiglyl carnitine		x			Tiglylcarnitine	CHEBI:71179		C12H21NO4	InChI=1S/C12H21NO4/c1-6-9(2)12(16)17-10(7-11(14)15)8-13(3,4)5/h6,10H,7-8H2,1-5H3/b9-6+	WURBQCVBQNMUQT-RMKNXTFCSA-N	C\C=C(/C)C(=O)OC(CC([O-])=O)C[N+](C)(C)C
				cysteine			x		Cysteine	CHEBI:15356		C3H7NO2S	InChI=1S/C3H7NO2S/c4-2(1-7)3(5)6/h2,7H,1,4H2,(H,5,6)	XUJNEKJLAYXESH-UHFFFAOYSA-N	NC(CS)C(O)=O
				S-methylcysteine			x		Methylcysteine	CHEBI:497729		C4H9NO2S	InChI=1S/C4H9NO2S/c1-8-2-3(5)4(6)7/h3H,2,5H2,1H3,(H,6,7)/t3-/m0/s1	IDIDJDIHTAOVLG-VKHMYHEASA-N	CSC[C@H](N)C(O)=O
				cystine			x		Cystine	CHEBI:17376		C6H12N2O4S2	InChI=1S/C6H12N2O4S2/c7-3(5(9)10)1-13-14-2-4(8)6(11)12/h3-4H,1-2,7-8H2,(H,9,10)(H,11,12)	LEVWYRKDKASIDU-UHFFFAOYSA-N	NC(CSSCC(N)C(O)=O)C(O)=O
				cystathionine			x		Cystathionine	CHEBI:17755		C7H14N2O4S	InChI=1S/C7H14N2O4S/c8-4(6(1)11)1-2-14-3-5(9)7(12)13/h4-5H,1-3,8-9H2,(H,1,11)(H,12,13)	ILRYLPWNYFXEMH-UHFFFAOYSA-N	NC(CCSCC(N)C(O)=O)C(O)=O
				methionine sulfoxide		x			Methionine sulfoxide	CHEBI:49033		C5H11NO3S	InChI=1S/C5H11NO3S/c1-10(9)3-2-4(6)5(7)8/h4H,2-3,6H2,1H3,(H,7,8)	QEFRNWWLZKMPFJ-UHFFFAOYSA-N	CS(=O)CCC(N)C(O)=O
				S-adenosylhomocysteine (SAH)		x			S-Adenosylhomocysteine	CHEBI:16680	C00021	C14H20N6O5S	InChI=1S/C14H20N6O5S/c15-6(14(23)24)1-2-26-3-7-9(21)10(22)13(25-7)20-5-19-8-11(16)17-4-18-12(8)20/h4-7,9-10,13,21-22H,1-3,15H2,(H,23,24)(H2,16,17,18)/t6-,7+,9+,10+,13+/m0/s1	ZJUKTBDSGOFHSH-WFMPWKQPSA-N	N[C@@H](CCSC[C@H]1O[C@H]([C@H](O)[C@@H]1O)N1C=NC2=C(N)N=CN=C12)C(O)=O
				methionine		x			Methionine	CHEBI:16811		C5H11NO2S	InChI=1S/C5H11NO2S/c1-9-3-2-4(6)5(7)8/h4H,2-3,6H2,1H3,(H,7,8)	FFEARJCKVFRZRR-UHFFFAOYSA-N	CSCCC(N)C(O)=O
				N-acetylmethionine		x			N-Acetylmethionine			C7H13NO3S	InChI=1S/C7H13NO3S/c1-5(9)8-6(7(10)11)3-4-12-2/h6H,3-4H2,1-2H3,(H,8,9)(H,10,11)	XUYPXLNMDZIRQH-UHFFFAOYSA-N	CSCCC(NC(C)=O)C(O)=O
				2-hydroxybutyrate (AHB)			x		2-Hydroxybutyric acid	CHEBI:1148	C05984	C4H8O3	InChI=1S/C4H8O3/c1-2-3(5)4(6)7/h3,5H,2H2,1H3,(H,6,7)	AFENDNXGAFYKQO-UHFFFAOYSA-N	CCC(O)C(O)=O
				homocysteine			x		Homocysteine	CHEBI:17230	C00155	C4H9NO2S	InChI=1S/C4H9NO2S/c5-3(1-2-8)4(6)7/h3,8H,1-2,5H2,(H,6,7)	FFFHZYDWPBMWHY-UHFFFAOYSA-N	NC(CCS)C(O)=O
				arginine		x			Arginine	CHEBI:2916		C6H14N4O2	InChI=1S/C6H14N4O2/c7-4(5(11)12)2-1-3-1-6(8)9/h4H,1-3,7H2,(H,11,12)(H4,8,9,1)	ODKSFYDXXFIFQN-UHFFFAOYSA-N	NC(CCCNC(N)=N)C(O)=O
				ornithine			x		Ornithine	CHEBI:18257		C5H12N2O2	InChI=1S/C5H12N2O2/c6-3-1-2-4(7)5(8)9/h4H,1-3,6-7H2,(H,8,9)	AHLPHDHHMVZTML-UHFFFAOYSA-N	NCCCC(N)C(O)=O
				proline		x			Proline	CHEBI:26271		C5H9NO2	InChI=1S/C5H9NO2/c7-5(8)4-2-1-3-6-4/h4,6H,1-3H2,(H,7,8)	ONIBWKKTOPOVIA-UHFFFAOYSA-N	OC(=O)C1CCCN1
				N-acetylornithine		x			N-Acetylornithine	CHEBI:16543	C00437	C7H14N2O3	InChI=1S/C7H14N2O3/c1-5(10)9-6(7(11)12)3-2-4-8/h6H,2-4,8H2,1H3,(H,9,10)(H,11,12)/t6-/m0/s1	JRLGPAXAGHMNOL-LURJTMIESA-N	CC(=O)N[C@@H](CCCN)C(O)=O
				trans-4-hydroxyproline			x		4-Hydroxyproline	CHEBI:18095	C01157	C5H9NO3	InChI=1S/C5H9NO3/c7-3-1-4(5(8)9)6-2-3/h3-4,6-7H,1-2H2,(H,8,9)/t3-,4+/m1/s1	PMMYEEVYMWASQN-DMTCNVIQSA-N	O[C@H]1CN[C@@H](C1)C(O)=O
				2-aminobutyrate			x		2-Aminobutyric acid	CHEBI:35621	C02356	C4H9NO2	InChI=1S/C4H9NO2/c1-2-3(5)4(6)7/h3H,2,5H2,1H3,(H,6,7)	QWCKQJZIFLGMSD-UHFFFAOYSA-N	CCC(N)C(O)=O
				5-methylthioadenosine (MTA)		x			5'-Methylthioadenosine	CHEBI:17509	C00170	C11H15N5O3S	InChI=1S/C11H15N5O3S/c1-20-2-5-7(17)8(18)11(19-5)16-4-15-6-9(12)13-3-14-10(6)16/h3-5,7-8,11,17-18H,2H2,1H3,(H2,12,13,14)/t5-,7-,8-,11-/m1/s1	WUUGFSXJNOTRMR-IOSLPCCCSA-N	CSC[C@H]1O[C@H]([C@H](O)[C@@H]1O)N1C=NC2=C1N=CN=C2N
				putrescine*		x			Putrescine	CHEBI:17148	C00134	C4H12N2	InChI=1S/C4H12N2/c5-3-1-2-4-6/h1-6H2	KIDHWZJUCRJVML-UHFFFAOYSA-N	NCCCCN
				N-acetylputrescine		x			N-Acetylputrescine	CHEBI:17768	C02714	C6H14N2O	InChI=1S/C6H14N2O/c1-6(9)8-5-3-2-4-7/h2-5,7H2,1H3,(H,8,9)	KLZGKIDSEJWEDW-UHFFFAOYSA-N	CC(=O)NCCCCN
				agmatine			x		Agmatine	CHEBI:17431	C00179	C5H14N4	InChI=1S/C5H14N4/c6-3-1-2-4-9-5(7)8/h1-4,6H2,(H4,7,8,9)	QYPPJABKJHAVHS-UHFFFAOYSA-N	NCCCCNC(N)=N
				spermidine		x			Spermidine	CHEBI:16610	C00315	C7H19N3	InChI=1S/C7H19N3/c8-4-1-2-6-10-7-3-5-9/h10H,1-9H2	ATHGHQPFGPMSJY-UHFFFAOYSA-N	NCCCCNCCCN
				glutathione, reduced (GSH)		x			Glutathione	CHEBI:16856	C00051	C10H17N3O6S	InChI=1S/C10H17N3O6S/c11-5(10(18)19)1-2-7(14)13-6(4-20)9(17)12-3-8(15)16/h5-6,20H,1-4,11H2,(H,12,17)(H,13,14)(H,15,16)(H,18,19)/t5-,6-/m0/s1	RWSXRVCMGQZWBV-WDSKDSINSA-N	N[C@@H](CCC(=O)N[C@@H](CS)C(=O)NCC(O)=O)C(O)=O
				5-oxoproline		x			Pyroglutamic acid	CHEBI:18183	C01879	C5H7NO3	InChI=1S/C5H7NO3/c7-4-2-1-3(6-4)5(8)9/h3H,1-2H2,(H,6,7)(H,8,9)/t3-/m0/s1	ODHCTXKNWHHXJC-VKHMYHEASA-N	OC(=O)[C@@H]1CCC(=O)N1
				glutathione, oxidized (GSSG)		x			Glutathione disulfide	CHEBI:17858	C00127	C20H32N6O12S2	InChI=1S/C20H32N6O12S2/c21-9(19(35)36)1-3-13(27)25-11(17(33)23-5-15(29)30)7-39-40-8-12(18(34)24-6-16(31)32)26-14(28)4-2-10(22)20(37)38/h9-12H,1-8,21-22H2,(H,23,33)(H,24,34)(H,25,27)(H,26,28)(H,29,30)(H,31,32)(H,35,36)(H,37,38)/t9-,10-,11-,12-/m0/s1	YPZRWBKMTBYPTK-BJDJZHNGSA-N	N[C@@H](CCC(=O)N[C@@H](CSSC[C@H](NC(=O)CC[C@H](N)C(O)=O)C(=O)NCC(O)=O)C(=O)NCC(O)=O)C(O)=O
[truncated: 1,740 more rows]
